# Supplementary material for: Identification of metastasis-associated microRNAs in serum from rectal cancer patients
Source: Oncotarget. 2017 Sep 30;8(52):90077–89. doi: 10.18632/oncotarget.21412 (PMC5685733; doi:10.18632/oncotarget.21412)
Supplement: Supplementary file 2 [file oncotarget-08-90077-s002.xlsx]

## Sheet: Supplementary Table 1
Supplementary table 1: Number of isomiRs for the canonical miRNAs. The "miRNA" column lists the canonical mature miRNA name (from miRBase 21.0) and the "Number of isomiRs" column lists the number of unique isomiR sequences detected for the corresponding mature miRNA locus.
miRNA	Number of isomiRs
hsa-miR-486-5p	105
hsa-miR-320a	94
hsa-miR-151a-3p	92
hsa-miR-92a-3p	86
hsa-let-7b-5p	78
hsa-miR-423-3p	64
hsa-miR-423-5p	62
hsa-miR-140-3p	59
hsa-miR-409-3p	50
hsa-miR-1307-3p	48
hsa-miR-25-3p	48
hsa-miR-30d-5p	47
hsa-miR-122-5p	41
hsa-miR-28-3p	41
hsa-let-7i-5p	38
hsa-miR-128-3p	37
hsa-miR-10a-5p	36
hsa-miR-106b-3p	35
hsa-miR-378a-3p	35
hsa-miR-126-3p	34
hsa-miR-192-5p	33
hsa-let-7a-5p	32
hsa-miR-10b-5p	32
hsa-let-7f-5p	30
hsa-miR-146a-5p	30
hsa-miR-3615	30
hsa-miR-191-5p	29
hsa-miR-21-5p	29
hsa-miR-584-5p	29
hsa-let-7g-5p	27
hsa-miR-101-3p	27
hsa-miR-148a-3p	27
hsa-miR-222-3p	26
hsa-miR-361-3p	26
hsa-miR-484	26
hsa-miR-744-5p	26
hsa-miR-127-3p	24
hsa-miR-143-3p	24
hsa-miR-27b-3p	24
hsa-miR-532-5p	23
hsa-miR-625-3p	23
hsa-miR-223-3p	22
hsa-miR-146b-5p	21
hsa-miR-223-5p	21
hsa-miR-27a-3p	21
hsa-let-7d-3p	20
hsa-miR-16-2-3p	20
hsa-miR-221-3p	20
hsa-miR-26a-5p	20
hsa-miR-30e-5p	20
hsa-miR-375	20
hsa-miR-92b-3p	20
hsa-miR-941	20
hsa-miR-451a	19
hsa-miR-99b-5p	19
hsa-miR-1246	18
hsa-miR-1301-3p	18
hsa-miR-23a-3p	18
hsa-miR-30e-3p	18
hsa-miR-320b	18
hsa-miR-320c	18
hsa-miR-4433b-5p	18
hsa-miR-671-3p	18
hsa-miR-103a-3p	17
hsa-let-7c-5p	16
hsa-miR-199a-3p	16
hsa-miR-199b-3p	16
hsa-miR-330-3p	16
hsa-miR-363-3p	16
hsa-miR-99a-5p	16
hsa-miR-148b-3p	15
hsa-miR-182-5p	15
hsa-miR-24-3p	15
hsa-miR-328-3p	15
hsa-miR-125a-5p	14
hsa-miR-155-5p	14
hsa-miR-186-5p	14
hsa-miR-30a-5p	14
hsa-miR-342-5p	14
hsa-miR-425-5p	14
hsa-miR-629-5p	14
hsa-miR-183-5p	13
hsa-miR-22-3p	13
hsa-miR-30c-5p	13
hsa-miR-320d	13
hsa-miR-483-5p	13
hsa-miR-760	13
hsa-let-7d-5p	12
hsa-let-7e-5p	12
hsa-miR-1273h-3p	12
hsa-miR-139-3p	12
hsa-miR-152-3p	12
hsa-miR-185-5p	12
hsa-miR-193a-5p	12
hsa-miR-224-5p	12
hsa-miR-30a-3p	12
hsa-miR-382-5p	12
hsa-miR-424-3p	12
hsa-miR-4433b-3p	12
hsa-miR-574-5p	12
hsa-miR-7-5p	12
hsa-miR-769-5p	12
hsa-miR-100-5p	11
hsa-miR-134-5p	11
hsa-miR-432-5p	11
hsa-miR-543	11
hsa-miR-150-3p	10
hsa-miR-181a-2-3p	10
hsa-miR-2110	10
hsa-miR-23b-3p	10
hsa-miR-486-3p	10
hsa-miR-139-5p	9
hsa-miR-145-3p	9
hsa-miR-26b-5p	9
hsa-miR-339-5p	9
hsa-miR-340-5p	9
hsa-miR-3605-3p	9
hsa-miR-3656	9
hsa-miR-4446-3p	9
hsa-miR-485-5p	9
hsa-miR-6842-3p	9
hsa-miR-130b-5p	8
hsa-miR-181a-5p	8
hsa-miR-181b-5p	8
hsa-miR-326	8
hsa-miR-340-3p	8
hsa-miR-370-3p	8
hsa-miR-628-3p	8
hsa-miR-93-5p	8
hsa-miR-142-3p	7
hsa-miR-142-5p	7
hsa-miR-16-5p	7
hsa-miR-197-3p	7
hsa-miR-3158-3p	7
hsa-miR-335-3p	7
hsa-miR-4732-3p	7
hsa-miR-501-3p	7
hsa-miR-98-5p	7
hsa-miR-125b-5p	6
hsa-miR-150-5p	6
hsa-miR-185-3p	6
hsa-miR-193b-5p	6
hsa-miR-199a-5p	6
hsa-miR-339-3p	6
hsa-miR-433-3p	6
hsa-miR-493-3p	6
hsa-miR-589-5p	6
hsa-miR-642a-3p	6
hsa-miR-7706	6
hsa-miR-99b-3p	6
hsa-miR-1180-3p	5
hsa-miR-126-5p	5
hsa-miR-135a-3p	5
hsa-miR-140-5p	5
hsa-miR-144-5p	5
hsa-miR-1468-5p	5
hsa-miR-148a-5p	5
hsa-miR-200c-3p	5
hsa-miR-23b-5p	5
hsa-miR-25-5p	5
hsa-miR-27a-5p	5
hsa-miR-29a-3p	5
hsa-miR-345-5p	5
hsa-miR-379-5p	5
hsa-miR-582-3p	5
hsa-miR-654-3p	5
hsa-miR-664a-5p	5
hsa-miR-942-5p	5
hsa-let-7a-3p	4
hsa-let-7b-3p	4
hsa-miR-107	4
hsa-miR-1228-5p	4
hsa-miR-125b-2-3p	4
hsa-miR-1273h-5p	4
hsa-miR-1294	4
hsa-miR-1303	4
hsa-miR-144-3p	4
hsa-miR-17-5p	4
hsa-miR-194-5p	4
hsa-miR-199b-5p	4
hsa-miR-20a-5p	4
hsa-miR-215-5p	4
hsa-miR-221-5p	4
hsa-miR-23a-5p	4
hsa-miR-24-2-5p	4
hsa-miR-27b-5p	4
hsa-miR-29b-3p	4
hsa-miR-3064-5p	4
hsa-miR-30b-5p	4
hsa-miR-3173-5p	4
hsa-miR-3177-3p	4
hsa-miR-361-5p	4
hsa-miR-378g	4
hsa-miR-4488	4
hsa-miR-4665-5p	4
hsa-miR-4746-5p	4
hsa-miR-483-3p	4
hsa-miR-493-5p	4
hsa-miR-5010-3p	4
hsa-miR-654-5p	4
hsa-miR-6741-5p	4
hsa-miR-6780a-5p	4
hsa-miR-766-5p	4
hsa-miR-877-5p	4
hsa-miR-92b-5p	4
hsa-miR-106b-5p	3
hsa-miR-125a-3p	3
hsa-miR-125b-1-3p	3
hsa-miR-129-5p	3
hsa-miR-1306-3p	3
hsa-miR-1307-5p	3
hsa-miR-1343-3p	3
hsa-miR-151a-5p	3
hsa-miR-181d-5p	3
hsa-miR-1908-5p	3
hsa-miR-19b-3p	3
hsa-miR-200b-3p	3
hsa-miR-204-5p	3
hsa-miR-323a-3p	3
hsa-miR-323b-3p	3
hsa-miR-342-3p	3
hsa-miR-3614-5p	3
hsa-miR-374a-5p	3
hsa-miR-378d	3
hsa-miR-3909	3
hsa-miR-3913-5p	3
hsa-miR-425-3p	3
hsa-miR-4508	3
hsa-miR-454-5p	3
hsa-miR-4732-5p	3
hsa-miR-5010-5p	3
hsa-miR-504-5p	3
hsa-miR-505-3p	3
hsa-miR-505-5p	3
hsa-miR-511-5p	3
hsa-miR-542-3p	3
hsa-miR-550a-5p	3
hsa-miR-576-3p	3
hsa-miR-664b-5p	3
hsa-miR-6747-3p	3
hsa-miR-6862-5p	3
hsa-miR-6891-5p	3
hsa-miR-874-3p	3
hsa-miR-96-5p	3
hsa-miR-1-3p	2
hsa-miR-10b-3p	2
hsa-miR-1224-5p	2
hsa-miR-1226-5p	2
hsa-miR-1260b	2
hsa-miR-1262	2
hsa-miR-1287-5p	2
hsa-miR-1306-5p	2
hsa-miR-130a-3p	2
hsa-miR-133a-3p	2
hsa-miR-143-5p	2
hsa-miR-145-5p	2
hsa-miR-146b-3p	2
hsa-miR-148b-5p	2
hsa-miR-15b-3p	2
hsa-miR-181a-3p	2
hsa-miR-18a-3p	2
hsa-miR-18a-5p	2
hsa-miR-194-3p	2
hsa-miR-195-3p	2
hsa-miR-196b-5p	2
hsa-miR-1976	2
hsa-miR-19a-3p	2
hsa-miR-204-3p	2
hsa-miR-205-5p	2
hsa-miR-206	2
hsa-miR-20b-5p	2
hsa-miR-21-3p	2
hsa-miR-210-3p	2
hsa-miR-2115-5p	2
hsa-miR-219a-1-3p	2
hsa-miR-22-5p	2
hsa-miR-2355-3p	2
hsa-miR-26b-3p	2
hsa-miR-28-5p	2
hsa-miR-301a-5p	2
hsa-miR-3074-5p	2
hsa-miR-30d-3p	2
hsa-miR-3120-3p	2
hsa-miR-3124-5p	2
hsa-miR-3180	2
hsa-miR-3180-3p	2
hsa-miR-324-3p	2
hsa-miR-331-5p	2
hsa-miR-3605-5p	2
hsa-miR-3613-5p	2
hsa-miR-365a-3p	2
hsa-miR-365b-3p	2
hsa-miR-3690	2
hsa-miR-374a-3p	2
hsa-miR-378a-5p	2
hsa-miR-378f	2
hsa-miR-411-5p	2
hsa-miR-421	2
hsa-miR-431-3p	2
hsa-miR-4326	2
hsa-miR-4443	2
hsa-miR-4449	2
hsa-miR-4466	2
hsa-miR-4467	2
hsa-miR-450a-2-3p	2
hsa-miR-450a-5p	2
hsa-miR-450b-5p	2
hsa-miR-4516	2
hsa-miR-4685-3p	2
hsa-miR-4750-5p	2
hsa-miR-499a-5p	2
hsa-miR-500a-3p	2
hsa-miR-502-3p	2
hsa-miR-503-5p	2
hsa-miR-5189-5p	2
hsa-miR-5193	2
hsa-miR-550a-3-5p	2
hsa-miR-574-3p	2
hsa-miR-576-5p	2
hsa-miR-615-3p	2
hsa-miR-6501-5p	2
hsa-miR-6514-5p	2
hsa-miR-652-3p	2
hsa-miR-660-5p	2
hsa-miR-6715b-3p	2
hsa-miR-6783-3p	2
hsa-miR-6786-3p	2
hsa-miR-6820-3p	2
hsa-miR-6852-5p	2
hsa-miR-708-3p	2
hsa-miR-7110-3p	2
hsa-miR-758-3p	2
hsa-miR-7704	2
hsa-miR-7849-3p	2
hsa-miR-7976	2
hsa-miR-885-5p	2
hsa-miR-889-3p	2
hsa-miR-93-3p	2
hsa-miR-933	2
hsa-miR-939-5p	2
hsa-miR-95-3p	2
hsa-let-7e-3p	1
hsa-let-7f-1-3p	1
hsa-miR-1226-3p	1
hsa-miR-1249-3p	1
hsa-miR-1254	1
hsa-miR-1255a	1
hsa-miR-1255b-5p	1
hsa-miR-1258	1
hsa-miR-127-5p	1
hsa-miR-1273c	1
hsa-miR-1284	1
hsa-miR-1288-3p	1
hsa-miR-1292-5p	1
hsa-miR-130b-3p	1
hsa-miR-136-3p	1
hsa-miR-136-5p	1
hsa-miR-151b	1
hsa-miR-152-5p	1
hsa-miR-181c-3p	1
hsa-miR-184	1
hsa-miR-190b	1
hsa-miR-1914-5p	1
hsa-miR-200a-3p	1
hsa-miR-200a-5p	1
hsa-miR-20b-3p	1
hsa-miR-214-5p	1
hsa-miR-218-5p	1
hsa-miR-24-1-5p	1
hsa-miR-299-3p	1
hsa-miR-29b-2-5p	1
hsa-miR-29c-3p	1
hsa-miR-29c-5p	1
hsa-miR-301b-3p	1
hsa-miR-30b-3p	1
hsa-miR-3120-5p	1
hsa-miR-3127-3p	1
hsa-miR-3135a	1
hsa-miR-3138	1
hsa-miR-3146	1
hsa-miR-3150b-5p	1
hsa-miR-3164	1
hsa-miR-3176	1
hsa-miR-3179	1
hsa-miR-3183	1
hsa-miR-3191-3p	1
hsa-miR-3194-3p	1
hsa-miR-3196	1
hsa-miR-3198	1
hsa-miR-32-3p	1
hsa-miR-32-5p	1
hsa-miR-3200-5p	1
hsa-miR-323a-5p	1
hsa-miR-329-3p	1
hsa-miR-329-5p	1
hsa-miR-330-5p	1
hsa-miR-331-3p	1
hsa-miR-337-3p	1
hsa-miR-337-5p	1
hsa-miR-338-5p	1
hsa-miR-34c-5p	1
hsa-miR-3678-5p	1
hsa-miR-3679-5p	1
hsa-miR-3688-3p	1
hsa-miR-3691-5p	1
hsa-miR-370-5p	1
hsa-miR-374b-5p	1
hsa-miR-378c	1
hsa-miR-378e	1
hsa-miR-379-3p	1
hsa-miR-381-3p	1
hsa-miR-3912-3p	1
hsa-miR-3920	1
hsa-miR-3928-3p	1
hsa-miR-3934-5p	1
hsa-miR-3940-5p	1
hsa-miR-409-5p	1
hsa-miR-410-3p	1
hsa-miR-411-3p	1
hsa-miR-412-5p	1
hsa-miR-4435	1
hsa-miR-4470	1
hsa-miR-4489	1
hsa-miR-454-3p	1
hsa-miR-4647	1
hsa-miR-4659a-3p	1
hsa-miR-4659b-3p	1
hsa-miR-4667-5p	1
hsa-miR-4677-3p	1
hsa-miR-4677-5p	1
hsa-miR-4708-3p	1
hsa-miR-4709-5p	1
hsa-miR-4723-3p	1
hsa-miR-4731-5p	1
hsa-miR-4743-5p	1
hsa-miR-4749-5p	1
hsa-miR-4791	1
hsa-miR-485-3p	1
hsa-miR-487a-3p	1
hsa-miR-487a-5p	1
hsa-miR-490-3p	1
hsa-miR-495-3p	1
hsa-miR-5004-3p	1
hsa-miR-501-5p	1
hsa-miR-5094	1
hsa-miR-5187-5p	1
hsa-miR-548ah-3p	1
hsa-miR-548ay-5p	1
hsa-miR-548e-3p	1
hsa-miR-548f-3p	1
hsa-miR-548j-5p	1
hsa-miR-548o-3p	1
hsa-miR-551a	1
hsa-miR-551b-5p	1
hsa-miR-6087	1
hsa-miR-610	1
hsa-miR-618	1
hsa-miR-619-5p	1
hsa-miR-636	1
hsa-miR-641	1
hsa-miR-642b-3p	1
hsa-miR-6505-5p	1
hsa-miR-6511a-3p	1
hsa-miR-6515-5p	1
hsa-miR-664a-3p	1
hsa-miR-664b-3p	1
hsa-miR-671-5p	1
hsa-miR-6721-5p	1
hsa-miR-6734-5p	1
hsa-miR-6735-5p	1
hsa-miR-6741-3p	1
hsa-miR-6755-5p	1
hsa-miR-6763-5p	1
hsa-miR-6793-5p	1
hsa-miR-6803-3p	1
hsa-miR-6805-5p	1
hsa-miR-6819-5p	1
hsa-miR-6829-5p	1
hsa-miR-6837-3p	1
hsa-miR-6842-5p	1
hsa-miR-6850-5p	1
hsa-miR-6852-3p	1
hsa-miR-6855-5p	1
hsa-miR-6857-3p	1
hsa-miR-6858-5p	1
hsa-miR-6865-3p	1
hsa-miR-6866-5p	1
hsa-miR-6868-3p	1
hsa-miR-6873-3p	1
hsa-miR-6879-3p	1
hsa-miR-6894-3p	1
hsa-miR-7113-5p	1
hsa-miR-766-3p	1
hsa-miR-769-3p	1
hsa-miR-7848-3p	1
hsa-miR-7850-5p	1
hsa-miR-7854-3p	1
hsa-miR-8072	1
hsa-miR-877-3p	1
hsa-miR-885-3p	1
hsa-miR-9-5p	1
hsa-miR-92a-1-5p	1
hsa-miR-937-3p	1
hsa-miR-943	1

## Sheet: Supplementary Table 2
Supplementary table 2: Number of isomiRs of the different types. The "IsomiR type" column lists the classes of isomiRs analysed (see Supplementary Figure 4D) and "Number of isomiRs" lists the correspinding number of unique isomiR sequences.
IsomiR type	Number of isomiRs
3'end tailing	766
3'end trimming	1897
5'end tailing	272
5'end trimming	543
Non templated additions (NTAs)	2296
Mismatch	4999

## Sheet: Supplementary Table 3
Supplementary table 3: Expression values (cpm) for ncRNAs in the RNA Central database. The RNAs (listed in the "Non coding RNA" column) are annotated with RNA Central ID, RNA type, and the detected sequence (ID and type are separated by "-"; type and sequence are separated by "_").
Non coding RNA	Mean Expression
URS0000188F7D-scRNA_GGCTGGTCCGATGGTAGTGGGTTATCAGAACT	537021.3
URS0000188F7D-scRNA_GGCTGGTCCGATGGTAGTGGGTTATCAGAAC	181293.4
URS0000188F7D-scRNA_GGCTGGTCCGATGGTAGTGGGTTATCAGAACTT	64040.3
URS00002017A0-scRNA_GGCTGGTCCGAAGGTAGTGAGTTATCTCAAT	24506.4
URS0000188F7D-scRNA_GGCTGGTCCGATGGTAGTGGGTTATCAGAACTTATT	9532.8
URS0000188F7D-scRNA_GGCTGGTCCGATGGTAGTGGGTTATCAGAACTTATTA	6429.7
URS00002017A0-scRNA_GGCTGGTCCGAAGGTAGTGAGTTATCTCA	4537.9
URS00002017A0-scRNA_GGCTGGTCCGAAGGTAGTGAGTTATCTCAA	4465.0
URS0000188F7D-scRNA_GGCTGGTCCGATGGTAGTGGGTTATCAGAACTTATTAAC	3545.4
URS0000188F7D-scRNA_GGCTGGTCCGATGGTAGTGGGTTATCAGAACTTA	3502.9
URS0000188F7D-scRNA_GGCTGGTCCGATGGTAGTGGGTTATCAGAA	3416.7
URS0000188F7D-scRNA_GGCTGGTCCGATGGTAGTGGGTTATCAGAACTTATTAACATTAGTGTCACT	3384.6
URS0000188F7D-scRNA_GGCTGGTCCGATGGTAGTGGGTTATCAGAACTTATTAA	2676.5
URS00002017A0-scRNA_GGCTGGTCCGAAGGTAGTGAGTTATCTCAATT	2340.6
URS0000188F7D-scRNA_GCTGGTCCGATGGTAGTGGGTTATCAGAACT	2337.0
URS0000188F7D-scRNA_GGCTGGTCCGATGGTAGTGGGTTATCAGA	2166.2
URS0000188F7D-scRNA_GGCTGGTCCGATGGTAGTGGGTTATC	2036.4
URS00004DA951-rRNA_TTAGTGACGCGCATGAATG	1690.8
URS0000188F7D-scRNA_GCTGGTCCGATGGTAGTGGGTTATCAGAAC	1489.5
URS00002017A0-scRNA_GGCTGGTCCGAAGGTAGTGAGTTATCTC	1348.6
URS00002D40C8-tRNA_GGCTCGTTGGTCTAGGGGTATGATTCTCGCTT	1347.9
URS00005DB87D-tRNA_GGCTCGTTGGTCTAGGGGTATGATTCTCGCTT	1259.2
URS000061A549-lncRNA_AGGGCGGAGGGAAGCTCATCAGTGGGGCCACGAGCTGAGTGCGT	1055.2
URS0000188F7D-scRNA_GGCTGGTCCGATGGTAGTGGGTTATCAGAACTTATTAACA	951.4
URS000006E1E3-lncRNA_GCCGTGATCGTATAGTGGTTAGTACTCTGCGT	950.8
URS00001F0C03-lncRNA_GCCGTGATCGTATAGTGGTTAGTACTCTGCGT	950.8
URS00000C18F2-tRNA_GGCTCGTTGGTCTAGGGGTATGATTCTCGCTT	905.3
URS00002017A0-scRNA_GCTGGTCCGAAGGTAGTGAGTTATCTCAA	846.1
URS00004DA951-rRNA_TAACTATGACTCTCTTAAG	843.3
URS00004A2461-scRNA_AGTTGGTCCGAGTGTTGTGGGTTATT	837.1
URS0000188F7D-scRNA_GGCTGGTCCGATGGTAGTGGGTT	791.5
URS000072540A-tRNA_GGCTCGTTGGTCTAGGGGTATGATTCTCGCTT	759.2
URS00004DA951-rRNA_TTAGTGACGCGCATGAATGG	734.2
URS00002017A0-scRNA_GCTGGTCCGAAGGTAGTGAGTTATCTCAAT	719.5
URS00004A2461-scRNA_AGTTGGTCCGAGTGTTGT	672.7
URS00001DFAE4-lncRNA_GGCTCGTTGGTCTAGGGGTATGATTCTCGCTT	651.3
URS00004A2461-scRNA_AGTTGGTCCGAGTGTTGTGGGTTATTGTT	560.9
URS00002D40C8-tRNA_GGCTCGTTGGTCTAGGGGTATGATTCTCGCT	543.4
URS0000776FAD-lncRNA_AGCGCCCGGCC	538.3
URS00005DB87D-tRNA_GGCTCGTTGGTCTAGGGGTATGATTCTCGCT	525.9
URS000061A549-lncRNA_AGGGCGGAGGGAAGCTCATCAGTGGGGCCACGAGCTGAGTGCG	518.9
URS00003FA741-scRNA_GGCTGGTCCGAGTGCAGTGGTGTTTACAAC	460.8
URS00004DA951-rRNA_CGGGAGTAACTATG	446.0
URS00004DA951-rRNA_TAACTATGACTCTCTTAAGG	420.8
URS00008C809E-rRNA_AGGGACGGCCGGGGGC	414.4
URS00000C18F2-tRNA_GGCTCGTTGGTCTAGGGGTATGATTCTCGCT	407.9
URS00006F39E7-snoRNA_GCGGGTGATGCGAACTGGAGTCTGAGC	406.2
URS0000188F7D-scRNA_GGCTGGTCCGATGGTAGTG	405.9
URS00007C4003-lncRNA_AAGGACCGAAGTG	403.4
URS0000188F7D-scRNA_GGCTGGTCCGATGGTAGTGGGTTATCAGAACTTAT	401.6
URS00001AD596-tRNA_GCCCGGCTAGCTCAGTCGGTAGAGCATGAGAC	400.2
URS00003E2626-lncRNA_GCCCGGCTAGCTCAGTCGGTAGAGCATGAGAC	400.2
URS000072540A-tRNA_GGCTCGTTGGTCTAGGGGTATGATTCTCGCT	371.1
URS0000188F7D-scRNA_GGCTGGTCCGATGGTAGTGGG	368.2
URS0000188F7D-scRNA_GGTCCGATGGTAGTGGGTTATCAGAACTT	356.1
URS00004DA951-rRNA_TGATTTCTGCCCAGTGCTCTG	348.4
URS0000188F7D-scRNA_GGCTGGTCCGATGGTAGT	347.8
URS00004A2461-scRNA_AGTTGGTCCGAGTGTTGTGGGTTATTGTTA	313.0
URS000038F807-lncRNA_GGGGCTGTAGCTC	302.9
URS000006E1E3-lncRNA_GCCGTGATCGTATAGTGGTTAGTACTCTGCG	301.8
URS00001F0C03-lncRNA_GCCGTGATCGTATAGTGGTTAGTACTCTGCG	301.8
URS00004DA951-rRNA_TAACTATGACTCTCTT	301.2
URS00001AD596-tRNA_GCCCGGCTAGCTCAGTCGGTAGAGCATGAGACT	300.5
URS0000188F7D-scRNA_CCCCCCACTGCTAAATTTGACTGGCTT	300.4
URS00004DA951-rRNA_TGACGCGCATGAATG	285.9
URS00004A2461-scRNA_AGTTGGTCCGAGTGTTGTGGGTT	276.0
URS00000D96CC-lncRNA_TCCCTGGTGGTCTAGTGGCTAGGATTCGGCGCT	273.6
URS000052DE43-lncRNA_TCCCTGGTGGTCTAGTGGCTAGGATTCGGCGCT	273.6
URS000072BBEB-tRNA_TCCCTGGTGGTCTAGTGGCTAGGATTCGGCGCT	273.6
URS00004A2461-scRNA_AGTTGGTCCGAGTGTTGTGGGTTATTGTTAAGT	273.3
URS00007B5D6A-precursor_RNA_CACCCGGCTGTGTGCACATGTGC	272.4
URS00008C809E-rRNA_CAATAACAGGTCTGTG	259.9
URS00004DA951-rRNA_GCGGGAGTAACTATG	251.9
URS00004DA951-rRNA_AGTAACTATGACTCTCTTAAG	246.3
URS00005997B2-lncRNA_AACGGTCCTGTAAG	245.5
URS00004DA951-rRNA_TAAACGGCGGGAGTAACTATG	237.0
URS0000762222-lncRNA_AGGGGCCCGGGG	234.9
URS00003FA741-scRNA_GGCTGGTCCGAGTGCAGTGGTGTTTACAACTAATTGATC	232.2
URS00005997B2-lncRNA_ACGGTCCTGTAAG	231.9
URS00006B8984-snoRNA_CCTGGATGATGATAAGCAAATGCTGACTGAACATGAAGGTCTTAATTAGCT	231.3
URS00004DA951-rRNA_AGTGACGCGCATGAATG	229.0
URS0000712944-snoRNA_AGTGATGATGACCCCAGGTAACTCTGAGTGTGTCGCTGATGCCATCACCGC	227.3
URS00000A4939-lncRNA_AACGTGAGCTGGG	224.3
URS00004DF250-snoRNA_AGTAGTGATGAAATTCCACTTCATTGGTCCGTGTTTCTGAACCACATGATT	222.7
URS00003B08B2-snoRNA_TGCTCTGATGAAATCACTAATAGGAAGTGCCGTCAGAAGCGATAACTGACG	219.8
URS00004DA951-rRNA_CCCAGTGCTCTGAATG	219.3
URS000006E1E3-lncRNA_GCCGTGATCGTATAGTGGTTAGTACTCTGCGTT	218.1
URS00001F0C03-lncRNA_GCCGTGATCGTATAGTGGTTAGTACTCTGCGTT	218.1
URS0000188F7D-scRNA_GGTCCGATGGTAGTGGGTTATCAGAACT	210.8
URS00004DA951-rRNA_TTAGTGACGCGCATGAATGGA	209.6
URS00007BD2E6-lncRNA_ATCGATCGTCA	205.8
URS00003FA741-scRNA_GGCTGGTCCGAGTGCAGTGGTGTTTACAACTAATTGA	203.5
URS00004A2461-scRNA_AGTTGGTCCGAGTGTTGTG	203.2
URS000034E9D0-tRNA_GTTCTTGTAGTTGAAATACAACGATGGTTTTTCATATCATTGGTCGTGGTT	201.3
URS00004A2461-scRNA_AGTTGGTCCGAGTGTTGTGGGTTATTGTTAAG	200.0
URS00004DA951-rRNA_GTAAACGGCGGGAGTAACTATG	197.6
URS000077873D-lncRNA_TACGGACAGGGG	193.1
URS00005997B2-lncRNA_AACGGTCCTGTAA	191.8
URS00004DA951-rRNA_TGACGCGCATGAATGG	191.3
URS00004A2461-scRNA_AGTTGGTCCGAGTGTTGTGGGTTATTGTTAA	189.3
URS00004A2B50-lncRNA_AAGGACGCCCTG	188.3
URS000061A549-lncRNA_ATAGGGCGGAGGGAAGCTCATCAGTGGGGCCACGAGCTGAGTGCGT	184.0
URS00003FA741-scRNA_GGCTGGTCCGAGTGCAGTGGTGTTTACAACT	182.8
URS0000188F7D-scRNA_GGCTGGTCCGATGGTAGTGGGTTATCAG	182.6
URS00008C809E-rRNA_GGGACGGCCGGGGGC	181.9
URS000064FE59-rRNA_CAATAACAGGTCTGTG	181.6
URS000044928B-lncRNA_CGACTCTTAGC	179.0
URS000064FE59-rRNA_AGCGGTCGGC	176.7
URS0000188F7D-scRNA_ATTAGTGTCACTAAAGTTGGTATACAACCCCCCACTGCTAAATTTGACTGG	176.4
URS00004DA951-rRNA_AGTAACTATGACTCTCTTAAGG	172.7
URS00004A2461-scRNA_AGTTGGTCCGAGTGTTGTGGGTTATTGTTAAGTT	172.4
URS0000188F7D-scRNA_TGGTCCGATGGTAGTGGGTTATCAGAACT	171.9
URS00007735F0-lncRNA_CGCGACCTC	168.3
URS00001DFAE4-lncRNA_GGCTCGTTGGTCTAGGGGTATGATTCTCGCT	167.8
URS0000188F7D-scRNA_GGCTGGTCCGATGGTAG	166.8
URS00000E43CE-lncRNA_CGCGACCTC	166.6
URS00004DA951-rRNA_TAACTATGACTCTCT	166.3
URS00004DA951-rRNA_TAGTGACGCGCATGAATG	166.0
URS00005CFAE8-lncRNA_CGGATCAGGTAGG	161.7
URS000064FE59-rRNA_CTTAGTTGGTGGAGTG	161.2
URS0000188F7D-scRNA_GGCTGGTCCGATGGTAGTGGGTTAT	160.4
URS00005C3F3B-lncRNA_TCTGACTGTCTAATT	155.6
URS00002017A0-scRNA_GGCTGGTCCGAAGGTAGTGAGTTATCTCAATTG	153.3
URS000006E1E3-lncRNA_CCGTGATCGTATAGTGGTTAGTACTCTGC	153.2
URS00001F0C03-lncRNA_CCGTGATCGTATAGTGGTTAGTACTCTGC	153.2
URS00004DA951-rRNA_TAACTATGACTCTCTTA	152.2
URS0000626424-snoRNA_CTCACTGATGAGTACGTTCTGACTTTCGTTCTTCTGAGTTTGCTGAAGCCA	150.2
URS0000188F7D-scRNA_GGCTGGTCCGATGGTAGTGGGT	149.8
URS000032B6B6-snRNA_ATGTGGGAAACTCGACTGCATAATTTGTGGTAGTGGGGGACTGCGTTCGCG	148.1
URS0000162127-snRNA_ATGTGGGAAACTCGACTGCATAATTTGTGGTAGTGGGGGACTGCGTTCGCG	148.0
URS00001F0C03-lncRNA_GCCGTGATCGTATAGTGGTTAGTACT	144.4
URS00000F1D7C-lncRNA_ATCGGACG	143.7
URS00005DB87D-tRNA_GGCTCGTTGGTCTAGGGGTATGATTCTCGC	142.5
URS00004A2461-scRNA_AGTTGGTCCGAGTGTTGTGGGTTATTGT	140.5
URS000006E1E3-lncRNA_GCCGTGATCGTATAGTGGTTAGTACT	140.4
URS000046C4FB-lncRNA_AGACGACGGCGG	140.3
URS00002017A0-scRNA_CTGGTCCGAAGGTAGTGAGTTATCTCAA	139.2
URS00004DA951-rRNA_ATTTCTGCCCAGTGCTCTG	137.7
URS00005C3F3B-lncRNA_CTGACTGTCTAATT	136.7
URS00002D40C8-tRNA_GGCTCGTTGGTCTAGGGGTATGATTCTCGC	136.4
URS00004DA951-rRNA_AGTGACGCGCATGAATGG	135.6
URS00003FA741-scRNA_GGCTGGTCCGAGTGCAGTGGTGTTTACAACTAATTGAT	132.9
URS00002017A0-scRNA_GGCTGGTCCGAAGGTAGTGAGTTATCTCAATTGA	131.3
URS000032B6B6-snRNA_AAATGTGGGAAACTCGACTGCATAATTTGTGGTAGTGGGGGACTGCGTTCG	130.8
URS000046C4FB-lncRNA_GAGACGACGGCGG	130.7
URS000075E9C3-snoRNA_GTGAAATGATGGCAATCATCTTTCGGGACTGACCTGAAATGAAGAGAATAC	130.2
URS0000830239-snoRNA_AGTAATGATGAATGCCAACCGCTCTGATG	129.1
URS0000162127-snRNA_AAATGTGGGAAACTCGACTGCATAATTTGTGGTAGTGGGGGACTGCGTTCG	128.2
URS000061A549-lncRNA_GGGGACCTCATAACCCAATTCAGACTACTCTCCTCCGCCCATT	125.9
URS0000188F7D-scRNA_TGGTCCGATGGTAGTGGGTTATCAGAAC	124.8
URS00004DA951-rRNA_GATTTCTGCCCAGTGCTCTG	123.8
URS0000188F7D-scRNA_GGCTGGTCCGATGGTAGTGG	121.9
URS00002026FE-lncRNA_TCCGGACTG	119.9
URS000062FB25-rRNA_AGGGCAAGTCTGGTG	119.8
URS00000D96CC-lncRNA_TCCCTGGTGGTCTAGTGGCTAGGATTCGGCGC	119.6
URS000052DE43-lncRNA_TCCCTGGTGGTCTAGTGGCTAGGATTCGGCGC	119.6
URS000072BBEB-tRNA_TCCCTGGTGGTCTAGTGGCTAGGATTCGGCGC	119.6
URS0000098EA0-lncRNA_TTTTTGCGGCTG	119.6
URS00006292A1-snoRNA_GCAAATGATGATAAACTGGATCTGACTGACTGTGCTGAGTCTGTTCAATCC	119.5
URS00004DA951-rRNA_GTGACGCGCATGAATG	114.8
URS0000064538-lncRNA_GGGGATGTAGCTC	114.7
URS0000188F7D-scRNA_GCTGGTCCGATGGTAGTGGGTTATCAGAACTT	113.3
URS00001E6F36-lncRNA_AGGGAACGTGAGCT	113.2
URS000075B3BD-precursor_RNA_GCGGGCCGCCGGTGAAATACCACTACTCTGATCGTTTTTTCACTGACCCGG	113.2
URS00001DFAE4-lncRNA_GGCTTGGTCTAGGGGTATGATTCTCGCTT	112.6
URS0000121433-tRNA_CGGAAGCGTGCTGGGC	112.3
URS000030BAD5-tRNA_CGGAAGCGTGCTGGGC	112.3
URS000039557B-lncRNA_TCCGGACTG	112.1
URS00005B4481-lncRNA_AGGGACT	109.4
URS00005DB87D-tRNA_GGCTTGGTCTAGGGGTATGATTCTCGCTT	109.2
URS00002D40C8-tRNA_GGCTTGGTCTAGGGGTATGATTCTCGCTT	108.8
URS00005C6188-lncRNA_CTGGACTG	108.8
URS000006E1E3-lncRNA_GCCGTGATCGTATAGTGGTTAGTACTCTGCGTTGT	108.5
URS00001F0C03-lncRNA_GCCGTGATCGTATAGTGGTTAGTACTCTGCGTTGT	108.5
URS00004DA951-rRNA_CGGCGGGAGTAACTATG	108.4
URS00000A4939-lncRNA_GAACGTGAGCTGGG	104.9
URS00000D96CC-lncRNA_TCCCTGTGGTCTAGTGGCTAGGATTCGGCGCT	104.7
URS000052DE43-lncRNA_TCCCTGTGGTCTAGTGGCTAGGATTCGGCGCT	104.7
URS000072BBEB-tRNA_TCCCTGTGGTCTAGTGGCTAGGATTCGGCGCT	104.7
URS000058264C-lncRNA_AGGGGCCCGGGGC	104.3
URS00002017A0-scRNA_GCTGGTCCGAAGGTAGTGAGTTATCTC	103.7
URS00004DA951-rRNA_TAAACGGCGGGAG	103.3
URS000027A1EA-lncRNA_TAAGCGTTGG	103.1
URS000072540A-tRNA_GGCTCGTTGGTCTAGGGGTATGATTCTCGC	100.8
URS000006E1E3-lncRNA_GCCGTGATCGTATAGTGGTTAGTACTCTGCGTTG	100.3
URS00001F0C03-lncRNA_GCCGTGATCGTATAGTGGTTAGTACTCTGCGTTG	100.3
URS000075D268-snoRNA_TCGCGTGATGACATTCTCCGGAATCGCTGTACGGCCTTGATGAAAGCACAT	99.4
URS0000188F7D-scRNA_CGATGGTAGTGGGTTATCAGAACT	99.2
URS00004A2461-scRNA_AGTTGGTCCGAGTGTTGTGG	99.0
URS00004DA951-rRNA_TGACGCGCATGAATGGA	98.0
URS00004DA951-rRNA_AGGGAACGGGCTTG	96.8
URS00002017A0-scRNA_GCTGGTCCGAAGGTAGTGAGTTATCTCA	96.8
URS00001F9A1C-lncRNA_AGCGCCCGGCC	96.4
URS00008C809E-rRNA_CAATAACAGGTCTGTGA	96.2
URS0000188F7D-scRNA_GGCTGGTCCGATGGTAGTGGGTTA	95.4
URS00006F39E7-snoRNA_ACTGCTGACGCGGGTGATGCGAACTGGAGTCTGAGC	95.2
URS00003516EA-lncRNA_CTTCGGCGCCGG	94.9
URS00000C6E3C-lncRNA_TTCCGGCACCTG	94.7
URS0000830239-snoRNA_GCCTCTGATGAAGCCTGTGTTGGTAGGGACATCTGAGAGTAATGATGAATG	94.6
URS00004A2461-scRNA_AGTTGGTCCGAGTGTTGTGGGT	93.7
URS000062FB25-rRNA_GAGGGCAAGTCTGGTG	93.4
URS0000016BEF-lncRNA_TCCGGACTG	92.9
URS00002F48C4-lncRNA_CCACGGCGCTCG	92.2
URS00004DA951-rRNA_GCCCAGTGCTCTGAATG	92.1
URS00001C532D-lncRNA_GATCGGACG	92.1
URS00000C18F2-tRNA_GGCTCGTTGGTCTAGGGGTATGATTCTCGC	91.0
URS00004DA951-rRNA_CCCAGTGCTCTGAATGT	90.7
URS0000194354-lncRNA_CGCGACCTC	90.4
URS0000088E85-lncRNA_CTGGACTG	89.6
URS00008C809E-rRNA_AGGATTGACAGATTG	89.4
URS00001C532D-lncRNA_ATCGGACG	88.7
URS00004DA951-rRNA_CCCAGTGCTCTGAAT	88.3
URS000038B483-lncRNA_GAACGGGCTTG	87.8
URS00004DA951-rRNA_TCTGCCCAGTGCTCTGAATG	87.5
URS00004DA951-rRNA_ACGGCGGGAGTAACTATG	86.7
URS00002ABF30-lncRNA_ATTAGGGACTCG	86.6
URS000014220B-lncRNA_CTGGACT	85.9
URS00004DA951-rRNA_AAACGGCGGGAGTAACTATG	85.8
URS00008C809E-rRNA_TAACAGGTCTGTGATG	84.9
URS000075A98D-lncRNA_AGCGGTCGGC	84.4
URS0000197E47-lncRNA_CGCGACCTC	84.3
URS00004DA951-rRNA_CCCAGTGCTCTGAATGTCAAA	84.3
URS00008C809E-rRNA_AACAGGTCTGTGATG	82.7
URS000006E1E3-lncRNA_GCCGTGATCGTATAGTGGTTAGTACTCTGC	81.6
URS00001F0C03-lncRNA_GCCGTGATCGTATAGTGGTTAGTACTCTGC	81.6
URS00007BBDBC-lncRNA_TCCGGACT	79.5
URS00002D40C8-tRNA_GGCTCGTTGGTCTAGGGGTATGATT	79.3
URS00005DB87D-tRNA_GGCTCGTTGGTCTAGGGGTATGATT	79.1
URS00008120D6-lncRNA_GTTGACCTCGG	78.9
URS00002EF955-lncRNA_TTCCGGCACCTG	78.9
URS00007755BA-lncRNA_GTAGGCGGACG	78.6
URS0000188F7D-scRNA_TGGTCCGATGGTAGTGGGTTATCAGAACTT	78.2
URS00008C809E-rRNA_GCAATAACAGGTCTGTG	77.9
URS000075D064-lncRNA_TACGGACAG	77.9
URS00008C809E-rRNA_TTAAAAAGCTCGTAG	77.9
URS00002017A0-scRNA_GGCTGGTCCGAAGGTAGTGAGTT	77.5
URS000076A7B4-lncRNA_GGAACGGGCTTG	76.5
URS00002017A0-scRNA_CTGGTCCGAAGGTAGTGAGTTATCTCAAT	76.3
URS000058264C-lncRNA_AGGGGCCCGGGG	76.1
URS000062FB25-rRNA_CGGGGAGGTAGTG	75.7
URS00004DA951-rRNA_TGTGATTTCTGCCCAGTGCTCTG	74.8
URS000062FB25-rRNA_CAGGTCTGTGATGCCCTTAGATG	74.6
URS00002CD411-lncRNA_GGGGAATCTGACTG	74.5
URS00004DA951-rRNA_GTAACTATGACTCTCTTAAG	74.4
URS000064FE59-rRNA_CAGGTCTGTGATGCCCTTAGATG	74.4
URS00004DA951-rRNA_TAGTGACGCGCATGAATGG	72.8
URS00002017A0-scRNA_GGCTGGTCCGAAGGTAGTGAGTTATCTCAATTGATTGTTCACAGTCAGTTA	72.7
URS000064FE59-rRNA_CTTAGTTGGTGGAGT	72.1
URS00004DA951-rRNA_CGGGTAAACGGCGGGAGTAACTATG	71.7
URS00004DA951-rRNA_GGAACGGGCTTG	71.0
URS00002524EE-snoRNA_TATCTGTGATGATCTTATCCCGAACCTGAACTTCTGTTGAAAAAAAAAAAC	70.7
URS00001DAA1A-lncRNA_ACGGACAAG	69.8
URS0000225186-lncRNA_TACGGACAGG	69.8
URS0000188F7D-scRNA_GGTCCGATGGTAGTGGGTTATCAGAAC	69.3
URS00000D96CC-lncRNA_TCCCTGGTGGTCTAGTGGCTAGGATTCGGCGCTT	69.0
URS000052DE43-lncRNA_TCCCTGGTGGTCTAGTGGCTAGGATTCGGCGCTT	69.0
URS000072BBEB-tRNA_TCCCTGGTGGTCTAGTGGCTAGGATTCGGCGCTT	69.0
URS0000346190-lncRNA_GTGCTGGACTGAGG	69.0
URS00004DA951-rRNA_AGTAACTATGACTCTCTT	68.9
URS00003CCADC-lncRNA_AGGGGCCCGGGGC	68.2
URS00004DA951-rRNA_TGCTCTGAATGTCAAA	68.0
URS000023DB40-lncRNA_TCTTAGAGGGACTAT	67.9
URS000064FE59-rRNA_CAATAACAGGTCTGTGA	67.8
URS0000137294-lncRNA_TTTTTGCGGCTG	67.5
URS00004DA951-rRNA_TAAACGGCGGGAGTA	67.0
URS00004DA951-rRNA_GTGACGCGCATGAATGG	67.0
URS000062FB25-rRNA_CGCTACACTGACTG	66.8
URS000064FE59-rRNA_CGCTACACTGACTG	66.8
URS0000626424-snoRNA_CCTCACTGATGAGTACGTTCTGACTTTCGTTCTTCTGAGTTTGCTGAAGCC	66.8
URS00005C3F3B-lncRNA_TCTGACTGTCTAAT	66.6
URS0000188F7D-scRNA_CCCCCCACTGCTAAATTTGACTGGCTTT	66.3
URS00002214A3-lncRNA_GATCGGACG	66.3
URS000076EA9A-lncRNA_AGACCGTCGTG	66.0
URS00004DA951-rRNA_GGTAAACGGCGGGAGTAACTATG	65.0
URS00004DA951-rRNA_ACTATGACTCTCTTAAG	64.9
URS000062FB25-rRNA_TGGGTGGTGGTGCATG	64.9
URS000023DB40-lncRNA_CTTAGAGGGACTAT	64.7
URS00001F59B8-lncRNA_CGGACGATG	64.7
URS00008C809E-rRNA_TACCTGGTTGATTCT	64.6
URS000075E9C3-snoRNA_TGAAATGATGGCAATCATCTTTCGGGACTGACCTGAAATGAAGAGAATACT	64.6
URS000064FE59-rRNA_TTGGTGGAGTGATTTGTCTG	64.0
URS00006B8984-snoRNA_CTGGATGATGATAAGCAAATGCTGACTGAACATGAAGGTCTTAATTAGCTC	64.0
URS000075E1F2-lncRNA_CGCGTCGTGGT	64.0
URS000075C129-lncRNA_TTCTCGGATG	64.0
URS000061A549-lncRNA_AGGGGACCTCATAACCCAATTCAGACTACTCTCCTCCGCCCATT	63.9
URS00004DA951-rRNA_GTGATTTCTGCCCAGTGCTCTG	63.4
URS0000580974-lncRNA_CCGG	63.0
URS00004DA951-rRNA_GTGACGCGCATGAATGGA	62.9
URS00004DA951-rRNA_AACGGCGGGAGTAACTATG	62.6
URS0000017C51-lncRNA_GATCGGACG	62.3
URS00005997B2-lncRNA_CGGTCCTGTAAG	62.3
URS000075E952-lncRNA_CTTTGAGGACTGAAGTG	62.1
URS000062FB25-rRNA_TAATTCTAGAGCTAATACATG	61.8
URS00000E62F0-lncRNA_TGGGGAGTTTGGCTG	61.6
URS00005997B2-lncRNA_AACGGTCCTGTA	61.4
URS00000F843E-lncRNA_CGCGACCTC	61.2
URS00004DA951-rRNA_AGTAACTATGACTCTCT	60.8
URS00001BF716-lncRNA_TGCTGGACTG	60.5
URS00002C8F39-lncRNA_TGCTGGACTG	60.5
URS0000188F7D-scRNA_TGGCTGGTCCGATGGTAGTGGGTTATCAGAACT	60.3
URS0000077130-snRNA_TGGATTTTTGGAGCAGGG	60.2
URS0000658797-snRNA_TGGATTTTTGGAGCAGGG	60.2
URS000035D229-lncRNA_GATGCCTGGGAGTTGCGATCTG	59.8
URS0000581E55-lncRNA_CTCGGATGTTGGCG	59.7
URS000064FE59-rRNA_GCAATAACAGGTCTGTG	59.6
URS0000292FAD-lncRNA_CTTCTCACTACTGCACTTGACTAGTCTT	59.5
URS000075CC59-lncRNA_AATAGGACGTG	59.4
URS00004DA951-rRNA_TAAACGGCGGGAGTAAC	59.2
URS00002ABF30-lncRNA_TGATTAGGGACTCG	59.0
URS00000D96CC-lncRNA_TCCCTGGTGGTCTAGTGGCTAGGATTCGGCG	59.0
URS000052DE43-lncRNA_TCCCTGGTGGTCTAGTGGCTAGGATTCGGCG	59.0
URS000072BBEB-tRNA_TCCCTGGTGGTCTAGTGGCTAGGATTCGGCG	59.0
URS000075CFA1-lncRNA_AGCGCGTCGTGG	59.0
URS00005997B2-lncRNA_ACGGTCCTGTAA	58.9
URS0000188F7D-scRNA_GATGGTAGTGGGTTATCAGAACT	58.7
URS0000188F7D-scRNA_ATGGTAGTGGGTTATCAGAACT	58.6
URS000061A549-lncRNA_AGGGGCGGAGGGAAGCTCATCAGTGGGGCCACGAGCTGAGTGCGT	58.3
URS0000659544-tRNA_GCCCGGCTAGCTCAGTCGGTAGAGCATGGGACTCT	58.2
URS000072E663-tRNA_TGGAGGCGTGGGT	57.8
URS00007BCE30-lncRNA_TCCGGACTG	57.7
URS0000188F7D-scRNA_GGCTGTCCGATGGTAGTGGGTTATCAGAACT	57.4
URS00006BF3DE-other_GATGGTAGTGGGTTATCAGAACT	57.1
URS0000188F7D-scRNA_GTCCGATGGTAGTGGGTTATCAGAACT	56.7
URS00007C0113-lncRNA_CGCGACCTC	56.6
URS00005E33FB-rRNA_AGGGCAAGTCTGGTG	55.9
URS00003F968A-lncRNA_GTTGACCTCGG	55.8
URS00001E6F36-lncRNA_GGGAACGTGAGCT	55.8
URS000062FB25-rRNA_TAACAGGTCTGTGATG	55.4
URS000064FE59-rRNA_TAACAGGTCTGTGATG	55.4
URS000076A7B4-lncRNA_GGAACGGGCTTGG	55.2
URS000064FE59-rRNA_CTACACTGACTG	55.2
URS000064FE59-rRNA_TTAGTTGGTGGAGTG	55.2
URS00004C6B3C-lncRNA_CTTTGAGGACTGAAG	55.1
URS000075E952-lncRNA_CTTTGAGGACTGAAG	55.1
URS00006BF3DE-other_ATGGTAGTGGGTTATCAGAACT	55.0
URS00007CAE04-lncRNA_TGCTGGACTG	54.8
URS00007B5D6A-precursor_RNA_CACCCGGCTGTGTGCACATGTG	54.8
URS000038D8D3-tRNA_GTAGTCGTGGCCGAGTGG	54.5
URS000062FB25-rRNA_TTGGGAGCGGGCGGGCGG	54.1
URS00001DFAE4-lncRNA_GGCTCGTTGGTCTAGGGGTATGATTCTCGC	54.0
URS00004DA951-rRNA_TAACTATGACTCTC	53.9
URS00004DA951-rRNA_TAACTATGACTCTCTTAAGGTAG	53.9
URS00002017A0-scRNA_GGCTGGTCCGAAGGTAGTGAGT	53.6
URS00004DA951-rRNA_TTCTGCCCAGTGCTCTGAATG	53.4
URS00002017A0-scRNA_CTTCTCACTACTGCACTTGACTAGTCTT	53.3
URS0000210C14-lncRNA_AAGGACGCCCTG	53.3
URS00004DA951-rRNA_TAAACGGCGGG	53.1
URS00000853F4-lncRNA_CCGG	53.0
URS0000319776-lncRNA_CCGG	53.0
URS00004A2461-scRNA_AGTTGGTCCGAGTGTTGTGGGTTATTG	52.7
URS00000C18F2-tRNA_GGCTCGTTGGTCTAGGGGTATGATT	52.6
URS00004DA951-rRNA_TTAGTGACGCGCATGAATGGAT	52.0
URS00008C809E-rRNA_GCAATAACAGGTCTGTGA	51.9
URS000020CFC6-lncRNA_AGGAGGTGTAGAAT	51.5
URS000064FE59-rRNA_CTTAGTTGGTGGAGTGATT	51.1
URS00001C6DF0-lncRNA_CGGACG	51.1
URS00005997B2-lncRNA_ACGGTCCTGTA	50.6
URS00002017A0-scRNA_GGCTGGTCCGAAGGTAGTG	50.5
URS0000658797-snRNA_ATGGATTTTTGGAGCAGGGAG	50.4
URS00001AD596-tRNA_GCCCGGCTAGCTCAG	50.3
URS0000326F29-lncRNA_GTG	50.3
URS0000659544-tRNA_GCCCGGCTAGCTCAG	50.2
URS00000273B8-lncRNA_AAGGGCTTCTGTCGTGAGTGGCACACGTAGGG	50.2
URS00004DA951-rRNA_ATGTGATTTCTGCCCAG	50.1
URS00002017A0-scRNA_GGCTGGTCCGAAGGTAGT	50.1
URS00004DA951-rRNA_CCCAGTGCTCTGAATGTCAA	50.0
URS0000188F7D-scRNA_GGTCCGATGGTAGTGGGTTATCAGAACTTATT	49.9
URS0000224470-lncRNA_ACGGACA	49.8
URS0000609A1E-lncRNA_CGGAGTGTGGCTC	49.8
URS00004DA951-rRNA_TGATTTCTGCCCAGTGCTCTGAATG	49.5
URS000072540A-tRNA_GGCTCGTTGGTCTAGGGGTATGATT	49.2
URS00000D96CC-lncRNA_TCCCTGTGGTCTAGTGGCTAGGATTCGGCGC	49.2
URS000052DE43-lncRNA_TCCCTGTGGTCTAGTGGCTAGGATTCGGCGC	49.2
URS000072BBEB-tRNA_TCCCTGTGGTCTAGTGGCTAGGATTCGGCGC	49.2
URS00007D94A1-lncRNA_TTGGGTCGGTG	49.1
URS00004DA951-rRNA_AGTAACTATGACTCTCTTA	49.0
URS00008C809E-rRNA_ATAACAGGTCTGTGATG	48.7
URS000014ED6F-lncRNA_CGCTAAGGACTG	48.6
URS00002017A0-scRNA_GGCTGGTCCGAAGGTAGTGAGTTATC	48.5
URS000032B6B6-snRNA_TGTGGGAAACTCGACTGCATAATTTGTGGTAGTGGGGGACTGCGTTCGCGC	48.5
URS00005ED852-lncRNA_CGTCCGGACT	48.4
URS0000162127-snRNA_TGTGGGAAACTCGACTGCATAATTTGTGGTAGTGGGGGACTGCGTTCGCGC	48.3
URS00004DDC49-lncRNA_GCTGGACTG	48.2
URS00006C14B2-tRNA_GTAGTCGTGGCCGAGTGG	48.1
URS00007C4003-lncRNA_AAGGACCGAAGT	48.1
URS00002017A0-scRNA_CTCCTTGTTCTACTCTTTCCCCCCTTCTCACTACTGCACTTGACTAGTCTT	48.1
URS00003FA741-scRNA_GGCTGGTCCGAGTGCAGTGGTGTTT	48.1
URS00004DA951-rRNA_TAAACGGCGGGAGTAACTA	48.0
URS0000520742-tRNA_GTAGTCGTGGCCGAGTGG	48.0
URS00001F10BB-lncRNA_AAGGACTG	47.9
URS0000066733-snoRNA_ATGTTATGATGATGGGCGAAATGTTCAACTGCTCTGAAGGGGCTGAATGAA	47.8
URS000062FB25-rRNA_TTCTAGAGCTAATACAT	47.8
URS00004DA951-rRNA_AGTGACGCGCATGAATGGA	47.8
URS00006AA8A7-tRNA_GTAGTCGTGGCCGAGTGG	47.6
URS00007E3DFD-lncRNA_TTGGACATG	47.5
URS0000188F7D-scRNA_GGCTGGTCCGATGGTAGTGGGTTATCA	47.3
URS0000066733-snoRNA_TGTTATGATGATGGGCGAAATGTTCAACTGCTCTGAAGGGGCTGAATGAAA	47.2
URS00008C809E-rRNA_ACAGGTCTGTGATG	47.0
URS00004DA951-rRNA_GCCCAGTGCTCTGAAT	47.0
URS00004DA951-rRNA_TGTGATTTCTGCCCAG	46.9
URS000064FE59-rRNA_TGGGTGGTGGTGCATG	46.9
URS00007D6B1D-lncRNA_AACGTGAGCTGG	46.8
URS00003E2626-lncRNA_GCCCGGCTAGCTCAG	46.7
URS00004DA951-rRNA_TTAGTGACGCGCATG	46.5
URS0000077130-snRNA_TGGATTTTTGGAGCAGGGAG	46.5
URS0000658797-snRNA_TGGATTTTTGGAGCAGGGAG	46.5
URS000064FE59-rRNA_CAATAACAGGTCTG	46.3
URS00007CF005-lncRNA_TTGGGTCGG	46.2
URS00000AE76D-rRNA_TGTGATTTCTGCCCAG	46.0
URS0000188F7D-scRNA_CCCCCACTGCTAAATTTGACTGGCTT	46.0
URS0000006DA5-lncRNA_TACGGACAGG	46.0
URS000075CFA1-lncRNA_AGCGCGTCGTG	45.9
URS00001FBD75-tRNA_TGAATCTGACAACAGAGGCTTACGACCCCTTATTTACC	45.6
URS000075CE6E-lncRNA_TTTCTAGGACCG	45.4
URS00004E8C2A-lncRNA_ACGGACA	45.4
URS00004DA951-rRNA_GTAAACGGCGGG	45.3
URS0000768F1C-lncRNA_AGGGACT	45.2
URS00004DA951-rRNA_CGGCGGGAGTAAC	45.1
URS00005D6555-lncRNA_GATCGGACG	45.1
URS00006761DE-tRNA_GTAGTCGTGGCCGAGTGG	44.9
URS000078195F-lncRNA_TGCGGCTG	44.8
URS00004DA951-rRNA_AACTATGACTCTCTTAAG	44.7
URS000022EFB6-snoRNA_CACAGATGATGAACTTATTGACGGGCGGACAGAAACTGTGTGCTGATTGTC	44.6
URS00004DA951-rRNA_TCTGCCCAGTGCTCTGAATGTCAAA	44.6
URS0000589845-lncRNA_ACGGACA	44.5
URS000076A7B4-lncRNA_GAACGGGCTTGG	44.5
URS000071DF37-tRNA_GTAGTCGTGGCCGAGTGG	44.4
URS0000783E92-lncRNA_CAGGACGGTG	44.3
URS00000A7F2D-lncRNA_TTCTCGGATG	44.0
URS00002017A0-scRNA_GGCTGGTCCGAAGGTAGTGAGTTATCTCAATTGATT	44.0
URS00004DA951-rRNA_GGTAAACGGCGG	43.9
URS00006BF3DE-other_AGTGGGTTATCAGAAC	43.8
URS000075B9E6-lncRNA_GGCGGATTAGT	43.7
URS00006C0A49-tRNA_GCCCGGCTAGCTCAG	43.5
URS0000268887-lncRNA_CGCGTCGTG	43.5
URS000075EB79-lncRNA_CTGGACT	43.5
URS000014419C-lncRNA_TACGGACAG	43.3
URS00007755BA-lncRNA_TAGGCGGACG	43.2
URS00002BAA70-lncRNA_TACGGACA	43.1
URS00004DA951-rRNA_CAGCCAAGGGAACGG	43.1
URS00004DA951-rRNA_GTAAACGGCGGGAG	43.1
URS00003FA741-scRNA_GGCTGGTCCGAGTGCAGTGGTGTTTACA	43.1
URS000076A7B4-lncRNA_AACGGGCTTG	43.0
URS00004DA951-rRNA_ATTTCTGCCCAGTGCTCT	43.0
URS00004DA951-rRNA_GAACGGGCTTG	42.8
URS000016EE49-lncRNA_ATCGGACG	42.5
URS00001AD596-tRNA_GCCCGGCTAGCTCAGTCGGTAGAGCATGAGA	42.5
URS00003E2626-lncRNA_GCCCGGCTAGCTCAGTCGGTAGAGCATGAGA	42.5
URS0000759EF7-lncRNA_CCTGGCTG	42.5
URS00002CD411-lncRNA_AGGGGAATCTGACTG	42.4
URS00001DFAE4-lncRNA_GGCTCGTTGGTCTAGGGGTATGATT	42.4
URS00003252E2-lncRNA_AACGGGCT	42.3
URS00004A2461-scRNA_AGTTGGTCCGAGTGTTGTGGGTTATTGTTAAGTTGATTTAACA	42.2
URS000038B483-lncRNA_GGAACGGGCTTG	42.2
URS000062FB25-rRNA_AATTCTAGAGCTAATACAT	42.1
URS000075E952-lncRNA_TTGAGGACTGAAGTG	42.1
URS00007CF005-lncRNA_CTCGGATG	42.1
URS000062FB25-rRNA_ACAGGTCTGTGATG	41.8
URS00008C809E-rRNA_GCGGAGGGATCATTA	41.8
URS000077873D-lncRNA_TACGGACAGGG	41.8
URS00005C3F3B-lncRNA_CTGACTGTCTAAT	41.8
URS00004DA951-rRNA_CAGCCAAGGGAACG	41.6
URS00008C809E-rRNA_CAATAACAGGTCTGTGATG	41.5
URS00006F39E7-snoRNA_CTGCTGTGATGACATTCCAATTAAAGCACGTGTTAGACTGCTGACGCGGGT	41.5
URS00004DA951-rRNA_AACGGCGGGAGTAAC	41.4
URS00007B5D6A-precursor_RNA_CACCCGGCTGTGTGCACATGT	41.3
URS0000469D1B-lncRNA_CGTCCGGACT	41.3
URS00007D1E8F-lncRNA_CAGGACGG	41.3
URS00003FA741-scRNA_GGCTGGTCCGAGTGCAGTGGTGTT	41.2
URS00003CF757-lncRNA_TTGGACATG	41.2
URS00004DA951-rRNA_GGGAACGGGCTTGG	41.1
URS00004DA951-rRNA_TTTCTGCCCAGTGCTCTGAATG	41.1
URS0000188F7D-scRNA_TTAGTGTCACTAAAGTTGGTATACAACCCCCCACTGCTAAATTTGACTGGC	40.6
URS0000186FEA-lncRNA_AAGGACG	40.5
URS00007D0615-lncRNA_TAAGCGTTGG	40.3
URS00006F39E7-snoRNA_CGCGGGTGATGCGAACTGGAGTCTGAGC	40.2
URS000075C8DE-lncRNA_CGGACA	40.1
URS00000273B8-lncRNA_AGGGCTTCTGTCGTGAGTGGCACACGTAGGG	39.9
URS000022EFB6-snoRNA_ACAGATGATGAACTTATTGACGGGCGGACAGAAACTGTGTGCTGATTGTCA	39.8
URS000064FE59-rRNA_ACAGGTCTGTGATG	39.7
URS0000313FF1-snoRNA_AAGCTATGATGAATTTGATTGCATTGATCGTCTGACATGATAATGTATTTT	39.6
URS00004131FC-lncRNA_ACGGACA	39.4
URS0000169C27-lncRNA_AGGGACAGTCGG	39.4
URS00005ED068-lncRNA_CTGGACT	39.3
URS00004A2461-scRNA_AGTTGGTCCGAGTGTTGTGGGTTATTGTTAAGTTGATTTAACATTGTCTCC	39.3
URS000062FB25-rRNA_TGGTAATTCTAGAGCTAATACATG	39.2
URS000040EBCF-lncRNA_ACGG	39.0
URS00004DA951-rRNA_TTAGTGACGCG	38.9
URS00002D40C8-tRNA_GGCTCGTTGGTCTAGGGGTATGATTCTCGCTTT	38.8
URS000064B8EB-snoRNA_GCGGCTGATGACAGCACTTCTGCTGAGACGCTGTGATTGCTCTGTCCAAAG	38.8
URS00001EB549-lncRNA_CGCGACCTC	38.7
URS000075E952-lncRNA_TTTGAGGACTGAAGTG	38.7
URS0000268887-lncRNA_AGCGCGTCGTG	38.6
URS0000121433-tRNA_AGCAGAGTGGCGCAGCGGAAGCGTGCTGGGC	38.5
URS000030BAD5-tRNA_AGCAGAGTGGCGCAGCGGAAGCGTGCTGGGC	38.5
URS00004DA951-rRNA_ATTAGTGACGCGCATGAATG	38.4
URS00001AB7B8-lncRNA_CGGACG	38.4
URS00004DA951-rRNA_GGAACGGGCTTGG	38.3
URS0000712944-snoRNA_AGTGATGATGACCCCAGGTAACTCTGAGT	38.3
URS00001B6EE0-lncRNA_ATGTCGG	38.2
URS00005D3BB7-lncRNA_ACCCTGTGCTGGACT	38.2
URS0000188F7D-scRNA_GCTGGTCCGATGGTAGTGGGTTATCAGAACTTATT	38.1
URS00000AE76D-rRNA_ATGTGATTTCTGCCCAG	38.0
URS00005B6FC3-lncRNA_ACGGACAAGAAT	37.7
URS00007CF005-lncRNA_GGCGGATTAGT	37.7
URS000007A90A-tRNA_CACTGTAAAGCTAACTTAGCATTAACCTTTTAAGTTAAAGATTAAGAGAAC	37.6
URS0000188F7D-scRNA_CCCCCCACTGCTAAATTTGACT	37.6
URS00004DA951-rRNA_TGCCCAGTGCTCTGAATG	37.5
URS0000769F83-lncRNA_TCGTAGTCTTAAC	37.5
URS000001C18B-lncRNA_CCGGGGCTCACTG	37.4
URS00000C8E86-lncRNA_CCGGACTG	37.4
URS000062FB25-rRNA_TAATTCTAGAGCTAATACAT	37.3
URS00004DA951-rRNA_GTGCTCTGAATGTCAAA	37.2
URS00001AD596-tRNA_GCCCGGCTAGCTC	37.2
URS000062FB25-rRNA_ATAACAGGTCTGTGA	37.2
URS000064FE59-rRNA_ATAACAGGTCTGTGA	37.2
URS00002026FE-lncRNA_TCCGGACT	37.2
URS000028DE9F-lncRNA_CAGGACGG	37.2
URS000064FE59-rRNA_ATAACAGGTCTGTGATG	37.2
URS00000A4939-lncRNA_AACGTGAGCTGG	37.2
URS00003A4B65-tRNA_CTAAGCCAGGGATTGTGGGT	37.1
URS0000690130-tRNA_CTAAGCCAGGGATTGTGGGT	37.1
URS0000659544-tRNA_GCCCGGCTAGCTC	37.1
URS00004DA951-rRNA_CCCAGTGCTCTGAATGTCA	37.0
URS000062FB25-rRNA_ATAACAGGTCTGTGATG	36.7
URS00004C9421-lncRNA_CTTCGGCG	36.7
URS00007D88EB-lncRNA_AACGGGCTTG	36.5
URS00004DA951-rRNA_ATGTGATTTCTGCCCAGTG	36.4
URS0000317898-lncRNA_TTGGACATG	36.3
URS00004DA951-rRNA_TAACTATGACTCTCTTAAGGT	36.2
URS0000040A12-lncRNA_TGCTGGACTGAGG	36.2
URS0000098EA0-lncRNA_TTTTGCGGCTG	36.2
URS00008C809E-rRNA_TGGAGTGATTTGTCTG	36.2
URS00001C235B-lncRNA_ACGGACAAG	36.2
URS000077A431-lncRNA_AGGGACT	36.1
URS000064FE59-rRNA_GTGGAGTGATTTGTCTG	36.1
URS000076DAC1-lncRNA_CAGAACTGGCG	36.0
URS000064FE59-rRNA_TGGAGTGATTTGTCTG	35.8
URS0000017C51-lncRNA_GGATCGGACG	35.8
URS00005DAE94-lncRNA_TCCGGACTG	35.8
URS00008C809E-rRNA_AGGGACGGCCGGGG	35.7
URS00003FA741-scRNA_GGCTGGTCCGAGTGCAGTGGTGTTTACAACTAATTG	35.7
URS00004DA951-rRNA_GGGAACGGGCTTG	35.6
URS00004DA951-rRNA_TTAGTGACGCGCATGAAT	35.5
URS000062FB25-rRNA_TCTAGAGCTAATACAT	35.5
URS00004DA951-rRNA_ATTTCTGCCCAGTGCTCTGAATG	35.5
URS00004DA951-rRNA_TTAGTGACGCGCATGAA	35.5
URS0000319776-lncRNA_AGGGACT	35.4
URS00004EA819-lncRNA_AGCGACGTCG	35.4
URS00001FBD75-tRNA_TGAATCTGACAACAGAGGCTTACGACCCCTTA	35.4
URS00005D8482-lncRNA_CGGGCTGTGGCGC	35.2
URS00007CD145-lncRNA_TACGGACAG	35.2
URS000035CD14-lncRNA_ATAGACGGACAA	35.1
URS00004DA951-rRNA_AACGGCGGGAGTA	35.1
URS0000346190-lncRNA_TGCTGGACTGAGG	35.0
URS00005D19AC-lncRNA_CTGACTG	34.8
URS00008C809E-rRNA_ATAACAGGTCTGTGA	34.8
URS00004A0BFA-lncRNA_GCTGGACTG	34.7
URS000064FE59-rRNA_TAGTTGGTGGAGTG	34.6
URS0000229496-lncRNA_CTCGGATG	34.5
URS0000787A86-lncRNA_AGGGACGGCCGG	34.5
URS00005C3F3B-lncRNA_TCTGACTGTCTAA	34.4
URS00004DA951-rRNA_GCCCAGTGCTCTGAATGTCAAA	34.4
URS00008C809E-rRNA_AACAGGTCTGTGATGC	34.3
URS00007E3DFD-lncRNA_TTGGACATGGG	34.2
URS000075CE6E-lncRNA_GTTTCTAGGACCG	34.1
URS00002017A0-scRNA_CTTCTCACTACTGCACTTGACTAGTCT	34.1
URS00004A8CFE-lncRNA_TGAACCTTGGGCCTG	34.1
URS00001146C6-lncRNA_ACGGACAAG	33.9
URS000062FB25-rRNA_AACAGGTCTGTGATG	33.9
URS000064FE59-rRNA_AACAGGTCTGTGATG	33.9
URS000064FE59-rRNA_TTGGTGGAGTGATTTG	33.9
URS00000A4939-lncRNA_GAACGTGAGCTGG	33.8
URS00003E2626-lncRNA_GCCCGGCTAGCTC	33.7
URS00006C0A49-tRNA_GCCCGGCTAGCTC	33.7
URS00007DA1F7-lncRNA_ACGG	33.7
URS0000786C67-lncRNA_CGGGCTGTAGCGC	33.7
URS00004DA951-rRNA_ACGGCGGGAGTAAC	33.6
URS000038BF22-lncRNA_GGGCGGGGCGGAC	33.6
URS00007D66F1-lncRNA_CTCGGATG	33.5
URS00005B803E-lncRNA_GCGGACGTG	33.5
URS000075CFA1-lncRNA_CGCGTCGTGG	33.5
URS00004DA951-rRNA_TGACGCGCATGAATGGAT	33.5
URS000034E9D0-tRNA_GTTCTTGTGTTGAAATACAACGATGGTTTTTCATATCATTGGTCGTGGTTG	33.4
URS000075DE27-lncRNA_CGGACA	33.4
URS000062FB25-rRNA_ATAACAGGTCTGTG	33.3
URS000067CB9E-tRNA_TGGAGGCGTGGGT	33.3
URS00004DA951-rRNA_GAGGTGTAGAATA	33.3
URS0000166FF8-lncRNA_GACGGACAAGA	33.3
URS00005CFAE8-lncRNA_CGGATCAGGTAG	33.2
URS00000954A7-lncRNA_ATTGAGAGCTCTTT	33.0
URS000062FB25-rRNA_TTAAAAAGCTCGTAG	33.0
URS000064FE59-rRNA_TTAAAAAGCTCGTAG	33.0
URS00007C4003-lncRNA_AAGGACCGAAG	32.9
URS000061A549-lncRNA_GGGGACCTCATAACCCAATTCAGACTACTCTCCTCCGCCCAT	32.9
URS0000402081-lncRNA_CTGGACTGAGG	32.9
URS000004529D-lncRNA_CAAGGCTG	32.7
URS00004A2461-scRNA_AGTTGGTCCGAGTGTTGTGGG	32.6
URS000071DF37-tRNA_GTAGTCGTGGCC	32.6
URS000072E663-tRNA_TGGAGGCGTGGGTT	32.6
URS0000759F81-lncRNA_ACGGACAAG	32.6
URS00004DA951-rRNA_GCCCAGTGCTCTGAATGT	32.4
URS000006784E-lncRNA_GATAAGGATTGGCT	32.3
URS0000188F7D-scRNA_CCCCCCACTGCTAAATTTGACTG	32.3
URS000077A9EC-lncRNA_GCTGGACTG	32.2
URS00007E25ED-lncRNA_TGGGTCGGTG	32.2
URS0000188F7D-scRNA_GGCTGGTCCGATGGTAGTGGGTATCAGAACT	32.2
URS0000184790-lncRNA_CTGGACT	32.1
URS0000137294-lncRNA_TTTGCGGCTG	32.1
URS0000830239-snoRNA_GAGTAATGATGAATGCCAACCGCTCTGATG	32.0
URS000053D677-lncRNA_TCCGGACTGG	31.8
URS000075E8DA-lncRNA_GGGACGGCCGGG	31.8
URS00001F9C2F-lncRNA_TTCTCGGATG	31.7
URS000076A7B4-lncRNA_GAACGGGCTTG	31.7
URS000067CB9E-tRNA_TGGAGGCGTGGGTT	31.6
URS00004DA951-rRNA_GAACGGGCTTGG	31.5
URS00006292A1-snoRNA_AGCAAATGATGATAAACTGGATCTGACTGACTGTGCTGAGTCTGTTCAATC	31.5
URS000037ED43-lncRNA_ATCGGCCGATG	31.5
URS00004DA951-rRNA_ATTTCTGCCCAGTGCTCTGAAT	31.4
URS00001538B2-lncRNA_TAGACGGACA	31.4
URS00001C532D-lncRNA_GGATCGGACG	31.3
URS0000211CD7-lncRNA_AATGGCTG	31.3
URS00004DA951-rRNA_TTTCTGCCCAGTGCTCTG	31.3
URS00004DA951-rRNA_CGGGTAAACGGCGG	31.1
URS000076BEC3-lncRNA_AGGGGGCGGGC	31.0
URS00004DA951-rRNA_TCTGCCCAGTGCTCTG	31.0
URS0000292FAD-lncRNA_CTTCTCACTACTGCACTTGACTAGTCT	30.9
URS00004DA951-rRNA_TAACTATGACTCTCTTAA	30.9
URS000064FE59-rRNA_GCAATAACAGGTCTGTGA	30.7
URS00001BEFB9-lncRNA_CGTG	30.7
URS00000D96CC-lncRNA_TCCCTGGTGGTCTAGTGGCTAGGATTCGGCGCTTT	30.7
URS000052DE43-lncRNA_TCCCTGGTGGTCTAGTGGCTAGGATTCGGCGCTTT	30.7
URS000072BBEB-tRNA_TCCCTGGTGGTCTAGTGGCTAGGATTCGGCGCTTT	30.7
URS00005036E7-lncRNA_CGGAGTGTAGCTC	30.6
URS00006AA8A7-tRNA_GTAGTCGTGGCC	30.5
URS000039A7B4-lncRNA_TTGGGTCGGTG	30.5
URS0000020AB3-lncRNA_CCGGACT	30.5
URS00004A2461-scRNA_AGTTGGTCCGAGTGTTGTGGGTTATTGTTAAGTTGATTTAACATT	30.4
URS00004DA951-rRNA_TAAACGGCGGGA	30.3
URS00005234E4-lncRNA_CCGGACT	30.2
URS00004991CB-lncRNA_AAGGACTGTG	30.2
URS00008C809E-rRNA_CGGAGGGATCATTA	30.1
URS00003C0D31-lncRNA_TCTGACTG	30.1
URS0000633321-snoRNA_GAGGAATGATGACAAGAAA	30.1
URS00005B62C5-lncRNA_TTTGCGGCTG	30.1
URS000064FE59-rRNA_TAGTTGGTGGAGTGATT	29.9
URS000027AB0B-lncRNA_TTCTCGGATG	29.9
URS000058C591-lncRNA_CGGGCT	29.9
URS00004DA951-rRNA_TGTGATTTCTGCCCAGTG	29.9
URS00000AED6F-tRNA_GCGTTGGTGGTATAGTGGTTAGCATA	29.9
URS00000C1666-lncRNA_ATGAAGCGGGGATG	29.9
URS00007BD3D1-lncRNA_CTGGCGGGCA	29.9
URS0000166FF8-lncRNA_GACGGACAAGAA	29.8
URS0000589DD2-lncRNA_CGGCACATCTG	29.6
URS0000489E53-lncRNA_AGGACGTGTGG	29.5
URS0000788DD1-lncRNA_ACGGACAGG	29.5
URS0000346190-lncRNA_GTGCTGGACTGAG	29.4
URS00004DA951-rRNA_GTAAACGGCGGGAGTA	29.4
URS000016FF9D-lncRNA_CGGACGTG	29.3
URS000075EC44-snoRNA_ATTAATGATGAGATATAACCTTGACTGAAGCTGATGATGAGT	29.3
URS00003CCADC-lncRNA_AGGGGCCCGGGG	29.3
URS0000188F7D-scRNA_TGGTCCGATGGTAGTGGGTTATCAGAA	29.2
URS00005B62C5-lncRNA_TTTTGCGGCTGT	29.1
URS00008C809E-rRNA_TACCTGGTTGATTCTA	29.1
URS00005DB87D-tRNA_GGCTCGTTGGTCTAGGGGTATGATTCTC	29.0
URS000076C7A8-lncRNA_GGAAGTCGG	28.9
URS00008C809E-rRNA_AGAGGGACGGCCGGGGGC	28.9
URS00005067BE-lncRNA_CGGACA	28.8
URS00006C14B2-tRNA_GTAGTCGTGGCC	28.8
URS00006BF3DE-other_TGGTAGTGGGTTATCAGAACT	28.8
URS000037457A-lncRNA_TCGTGACGAAG	28.8
URS00000AC797-lncRNA_ATCTTTGAACG	28.7
URS000075C768-lncRNA_CAATAAGCGGAGG	28.6
URS00002214A3-lncRNA_ATCGGACG	28.6
URS00008C809E-rRNA_ATAACAGGTCTGTG	28.5
URS00001290C9-SRP_RNA]_AGGAGTTCTGGGCTGTAGTGCGC	28.5
URS0000066733-snoRNA_ACTGCTCTGAAGGGGCTGAATGAAAATGGCCTTTCTGAAC	28.4
URS000039EC3B-lncRNA_TTGGACATGGG	28.4
URS000024E181-lncRNA_CGGACGTGGA	28.3
URS0000684D4B-SRP_RNA]_CTCCAGCCTGAGCAACATAGCGAGACCCCGTCTCTT	28.3
URS00001290C9-SRP_RNA]_TGGAGGATCGCTTGAGTCCAGGAGTTCTGGGCTGTA	28.2
URS00004DA951-rRNA_GGCGGGAGTAACTATG	28.2
URS00002D40C8-tRNA_GGCTCGTTGGTCTAGGGGTATGATTCTC	28.1
URS000026252C-lncRNA_AAACAGGACT	28.0
URS00007D63ED-lncRNA_CAGCGGTTCTGACA	27.9
URS00004DA951-rRNA_TGTGATTTCTGCCCAGTGCTCTGAATG	27.9
URS0000077130-snRNA_TGGATTTTTGGAGCAGGGAGA	27.9
URS0000658797-snRNA_TGGATTTTTGGAGCAGGGAGA	27.9
URS0000354F77-lncRNA_AGGATGCTGGCGT	27.9
URS0000188F7D-scRNA_GCTGGTCCGATGGTAGTGGGTTATCAGAA	27.9
URS00003E16D6-lncRNA_ACAGCAGGACGG	27.8
URS0000066733-snoRNA_AACTGCTCTGAAGGGGCTGAATGAAAATGGCCTTTCTGAAC	27.8
URS0000779B8B-lncRNA_AAGGACCGAAGT	27.7
URS0000570431-lncRNA_ATTGAGAGCTCTTT	27.7
URS000064FE59-rRNA_ATAACAGGTCTGTG	27.7
URS000048F2DE-scRNA_GGCTGGTCTGAAGGTAGTGAGTTATCTCAAT	27.5
URS000038D8D3-tRNA_GTAGTCGTGGCCGAGTGGTTAAG	27.4
URS000041475A-lncRNA_AAGGACTG	27.3
URS0000188F7D-scRNA_TGGTAGTGGGTTATCAGAACT	27.2
URS00004DA951-rRNA_GTGATTTCTGCCCAGTGCTCTGAATG	27.2
URS00001571C4-lncRNA_GGACAGTCGGG	27.2
URS0000830239-snoRNA_TGCCTCTGATGAAGCCTGTGTTGGTAGGGACATCTGAGAGTAATGATGAAT	27.2
URS000058BCA6-lncRNA_CAGGACG	27.2
URS000038D8D3-tRNA_GTAGTCGTGGCC	27.2
URS000064FE59-rRNA_TTAGTTGGTGGAGTGATT	27.2
URS0000102C42-lncRNA_CCGGACTGGCCC	27.0
URS00004DA951-rRNA_AAAGAAGACCCTGTTG	27.0
URS00004DA951-rRNA_CAGCCAAGGGAACGGG	27.0
URS000052FC8D-lncRNA_ATCTGACTG	26.9
URS00008C809E-rRNA_TAAAAAGCTCGTAG	26.8
URS000062FB25-rRNA_CTACACTGACTG	26.8
URS00004DA951-rRNA_CCCAGTGCTCTGAATGTC	26.8
URS00004D3B66-lncRNA_CAGGACG	26.8
URS00002CA36B-lncRNA_GCGGACG	26.8
URS00004DA951-rRNA_TTCTGCCCAGTGCTCTG	26.7
URS0000659544-tRNA_CCGGCTAGCTCAGTCGGTAGAGCATGGGAC	26.7
URS00004DA951-rRNA_ATGTGATTTCTGCCCAGTGCTCTG	26.6
URS000023DB40-lncRNA_TCTTAGAGGGACTA	26.6
URS00004DA951-rRNA_AAACGGCGGGAGTAAC	26.5
URS000034AEE9-lncRNA_TAGGGCTCGACC	26.5
URS0000684D4B-SRP_RNA]_GGAGGCTGAGGTGGGAGGATCGCTTGAGCCCAGGAGTTCTGGGCTGTAGTG	26.5
URS00004DA951-rRNA_GTGCTCTGAATGTCAA	26.5
URS00008C809E-rRNA_AGGGACGGCCGGGGG	26.4
URS000038D8D3-tRNA_GTAGTCGTGGCCGAGTGGT	26.4
URS00004DA951-rRNA_TCTGCCCAGTGCTCTGAAT	26.4
URS00003A4B65-tRNA_TGGATAAGGCATTGGC	26.4
URS00002D40C8-tRNA_ATCCCGGACGAGCCCCC	26.3
URS00003FA741-scRNA_GGCTGGTCCGAGTGCAGTGGTGTTTACAACTAATT	26.3
URS000064FE59-rRNA_CTTAGTTGGTGGAGTGATTTG	26.2
URS000014419C-lncRNA_GTACGGACAG	26.2
URS00004DA951-rRNA_GTAAACGGCGG	26.2
URS00004DA951-rRNA_CGGCGGGAGTAACTA	26.2
URS00004DA951-rRNA_GTAACTATGACTCTCTT	26.1
URS000035D229-lncRNA_GAGACGAATTTTTGAGCGGGT	26.1
URS00004DA951-rRNA_TATGACTCTCTTAAG	25.9
URS00002017A0-scRNA_CTTCTCACTACTGCACTTGACTAGTC	25.8
URS00004DA951-rRNA_CGGGTAAACGGCGGG	25.8
URS00008C809E-rRNA_AGGATTGACAGATT	25.8
URS00004DA951-rRNA_CTGCCCAGTGCTCTGAATG	25.8
URS00004BEE5E-snoRNA_CTTCTATGATGATTTTATCAAAATGACTTTCGTTCTTCTGAGTTTGCTGAA	25.8
URS00001DC561-lncRNA_GCGGTTGGACA	25.8
URS000027042B-lncRNA_CGCGACCTC	25.7
URS000062FB25-rRNA_TAACAGGTCTGTGATGCCCTTAGATG	25.7
URS00008C809E-rRNA_AGGGACGGCCGGGGGCA	25.7
URS000022F6BD-lncRNA_CGGACGTG	25.6
URS00002E8BB0-lncRNA_CGTG	25.5
URS0000181651-lncRNA_ACGGACAAG	25.4
URS00001BA091-lncRNA_ACCGGGCAGTG	25.4
URS00004DA951-rRNA_GGTAAACGGCGGG	25.4
URS00006761DE-tRNA_GTAGTCGTGGCCGAGTGGTTAAG	25.3
URS000064FE59-rRNA_AGGATTGACAGATTG	25.3
URS000006873D-lncRNA_CGGACGTG	25.2
URS00005C6653-lncRNA_CGGACGTG	25.2
URS000075EC44-snoRNA_ATTAATGATGAGATATAACCTTGACTGAAGCTGATGATGAGTT	25.2
URS00001C6DF0-lncRNA_AGCGTCGGGC	25.2
URS00006BE831-precursor_RNA_GGGGCGGGGCGGAC	25.2
URS00000D96CC-lncRNA_TCCCTGTGGTCTAGTGGCTAGGATTCGGCGCTT	25.2
URS000052DE43-lncRNA_TCCCTGTGGTCTAGTGGCTAGGATTCGGCGCTT	25.2
URS000072BBEB-tRNA_TCCCTGTGGTCTAGTGGCTAGGATTCGGCGCTT	25.2
URS00008C809E-rRNA_TAACAGGTCTGTGATGC	25.2
URS00003322A4-lncRNA_TTGGACATGG	25.1
URS00008C809E-rRNA_ATAACAGGTCTGTGATGC	25.0
URS000075A7B9-lncRNA_CTACACTGACTG	25.0
URS00005DB87D-tRNA_TGGTCTAGGGGTATGATTCTCGCT	25.0
URS000038D8D3-tRNA_GTAGTCGTGGCCGAGTGGTTAA	24.9
URS00004DA951-rRNA_GATTTCTGCCCAGTGCTCTGA	24.9
URS000064FE59-rRNA_CAATAACAGGTCTGTGATG	24.9
URS00008C809E-rRNA_CAATAACAGGTCTGTGATGC	24.9
URS000076EBF9-lncRNA_CTTCGGCG	24.8
URS00004DA951-rRNA_TTAGTGACGCGCATGA	24.8
URS00003A4B65-tRNA_TTGGCCTCCTAAGCCAGGGATTGTGGGT	24.7
URS00004DA951-rRNA_AGGGAACGGGCTTGG	24.7
URS00003F0DD5-lncRNA_GCGGACG	24.7
URS0000759F81-lncRNA_TACGGACAAGGG	24.7
URS000056688C-lncRNA_TCCGGACTGG	24.6
URS0000188F7D-scRNA_GCTGGTCCGATGGTAGTGGGTTATCAGAACTTATTA	24.4
URS00006174C2-tRNA_ACGCGGGAGACCGGGGTTCGATTCCCCGACGGGG	24.4
URS00001B8709-lncRNA_CGGACGATG	24.4
URS0000292FAD-lncRNA_CTTCTCACTACTGCACTTGACTAGTC	24.4
URS00008C809E-rRNA_CAATAACAGGTCTG	24.4
URS0000634240-snoRNA_TTTCTGTGTGGAATTTGAATATCTGAAA	24.3
URS0000368250-lncRNA_GGATCGGACG	24.3
URS00006D74B2-tRNA_ACGCGGGAGACCGGGGTTCGATTCCCCGACGGGG	24.2
URS0000188F7D-scRNA_GTCCGATGGTAGTGGGTTATCAGAACTT	24.2
URS0000188F7D-scRNA_GGTCCGATGGTAGTGGGTTATCAGAACTTATTA	24.2
URS00004DA951-rRNA_TAAACGGCGGGAGTAACTATGACTC	24.1
URS000006E1E3-lncRNA_GCCGTGATCGTATAGTGGTTAGTACTCT	24.1
URS000077421C-lncRNA_CGGACGT	24.1
URS0000571896-snoRNA_GGGCGGTGATGACCCCAACATGCCATCTGAGTGTCGGTGCTGAAATCC	24.1
URS00007DC1A2-lncRNA_CGCGG	24.1
URS00000A6724-lncRNA_CGGGTCCGAGTTGT	24.1
URS0000243DD3-lncRNA_GACAGTCGGG	23.9
URS000075FFE7-lncRNA_CTTCGGCCGT	23.9
URS000064FE59-rRNA_TAACAGGTCTGTGA	23.9
URS00007D88EB-lncRNA_GGAACGGGCTTG	23.9
URS00006A38AA-snoRNA_TTGGAGGATGAAAGTACGGAGTGATCCATCGGCTAAGTGTCTTGTCACAAT	23.9
URS0000301E68-lncRNA_TTAGGGCT	23.9
URS0000782F47-lncRNA_GACGGACA	23.8
URS00002EF81F-lncRNA_TTTTGCGGCTG	23.8
URS00004DA951-rRNA_AAGGGAACGGGCTTG	23.8
URS00006C14B2-tRNA_GTAGTCGTGGCCGAGTGGT	23.7
URS0000188F7D-scRNA_CGATGGTAGTGGGTTATCAGAAC	23.7
URS000075D0E6-lncRNA_GAGGATTGACAGA	23.7
URS00008C809E-rRNA_AATAACAGGTCTGTGATGC	23.7
URS0000633321-snoRNA_GAGGAATGATGACAAGAAAAGG	23.6
URS000008F70C-lncRNA_TCTCCGTTGG	23.6
URS000062FB25-rRNA_TAACAGGTCTGTGA	23.6
URS00003B3039-lncRNA_ACCGGGCAGTG	23.6
URS000064FE59-rRNA_TAACAGGTCTGTGATGCCCTTAGATG	23.6
URS0000029735-lncRNA_CGAATCTTTGA	23.5
URS0000154200-lncRNA_GAAGTCGG	23.5
URS00006C14B2-tRNA_GTAGTCGTGGCCGAGTGGTTAAG	23.5
URS00008C809E-rRNA_ACAGGTCTGTGATGC	23.4
URS00004DA951-rRNA_TGATTTCTGCCCAGTGCTCTGA	23.4
URS0000520742-tRNA_GTAGTCGTGGCCGAGTGGTTAAG	23.4
URS00004DA951-rRNA_GTAAACGGCGGGAGTAAC	23.3
URS0000659544-tRNA_TCGGTAGAGCATGGGAC	23.3
URS000015F227-snoRNA_ACGGTCTGGGGAAAGGCTCCTGTGTTGTTGAGCCTGC	23.3
URS000056688C-lncRNA_TCCGGACTG	23.3
URS00004DA951-rRNA_GGTAAACGGCGGGAGTAACTATGACTCTCT	23.2
URS000075E986-lncRNA_GGGACTCGGGGGCG	23.2
URS000071DF37-tRNA_GTAGTCGTGGCCGAGTGGTTAAG	23.2
URS000049A716-lncRNA_TGACCAGACTTG	23.2
URS00004DA951-rRNA_GGTAAACGGCGGGAG	23.1
URS00007D63ED-lncRNA_CAGCGGTTCTGAC	23.1
URS00005B803E-lncRNA_GCGGACGTGG	23.0
URS0000098EA0-lncRNA_TTTGCGGCTG	23.0
URS0000492051-lncRNA_TCCGGCACCTG	23.0
URS000060351F-lncRNA_TGGGTCGG	22.9
URS000071DF37-tRNA_GTAGTCGTGGCCGAGTGGT	22.8
URS00002BA13C-lncRNA_AAGACCCTGGGAATG	22.8
URS0000121433-tRNA_CGGAAGCGTGCTGGGCC	22.8
URS000030BAD5-tRNA_CGGAAGCGTGCTGGGCC	22.8
URS000064FE59-rRNA_AACAGGTCTGTG	22.8
URS00007BD3D1-lncRNA_CTGGCGGGCAT	22.8
URS0000182E15-lncRNA_CCGGTCAGTTAG	22.8
URS00002017A0-scRNA_GGCTGGTCCGAAGGTAGTGAGTTATCTCAATTGAT	22.8
URS00004DA951-rRNA_AACGGGCTTGG	22.7
URS00008C809E-rRNA_GCAATAACAGGTCTGTGATG	22.7
URS00006AA8A7-tRNA_GTAGTCGTGGCCGAGTGGTTAAG	22.7
URS0000188F7D-scRNA_CCCCCCACTGCTAAATTTGACTGGCT	22.7
URS00005F7D97-lncRNA_AGGGGCCCGGGGC	22.7
URS0000167417-lncRNA_AAGTCGG	22.7
URS00000D96CC-lncRNA_TCCCTGTGGTCTAGTGGCTAGGATTCGGCG	22.7
URS000052DE43-lncRNA_TCCCTGTGGTCTAGTGGCTAGGATTCGGCG	22.7
URS000072BBEB-tRNA_TCCCTGTGGTCTAGTGGCTAGGATTCGGCG	22.7
URS00004DA951-rRNA_GTAAACGGCGGGAGTAACTA	22.7
URS000062FB25-rRNA_AATTCTAGAGCTAATACATG	22.6
URS00000AEF85-lncRNA_GAAGTCGG	22.6
URS00004A85FA-lncRNA_TGACTGCGGATT	22.6
URS00005B6FC3-lncRNA_ACGGACAAGA	22.6
URS000027E99F-lncRNA_CAGGACG	22.6
URS000043ABCC-lncRNA_ACGACGGCGG	22.5
URS000075B170-lncRNA_CGGACGATGT	22.5
URS00004DA951-rRNA_TAGTGACGCGCATGAATGGA	22.5
URS00007DDE25-lncRNA_CTACACTGACTG	22.5
URS00006761DE-tRNA_GTAGTCGTGGCCGAGTGGTTAA	22.5
URS00008C809E-rRNA_GTTAAAAAGCTCGTAG	22.4
URS00006761DE-tRNA_GTAGTCGTGGCCGAGTGGT	22.4
URS00008C809E-rRNA_CAGGTCTGTGATGC	22.3
URS000003C463-lncRNA_GCGGACG	22.3
URS00004DA951-rRNA_GAGGTGTAGAAT	22.2
URS0000188F7D-scRNA_CTGGTCCGATGGTAGTGGGTTATCAGAAC	22.2
URS00002017A0-scRNA_CAGATCGAACTCCTTGTTCTACTCTTTCCCCCCTTCTCACTACTGCACTTG	22.2
URS0000759EA5-precursor_RNA_ACACTGACTG	22.2
URS000064FE59-rRNA_ACAGGTCTGTGATGCCCTTAGATG	22.1
URS00004DA951-rRNA_CCAAGGGAACGGGCT	22.1
URS00002D40C8-tRNA_TGGTCTAGGGGTATGATTCTCGCT	22.1
URS000064FE59-rRNA_CAGGTCTGTGATGCCCTTAGATGT	22.0
URS00001FCD78-lncRNA_GCGGACGTGGA	22.0
URS000053B1B5-lncRNA_TTTGGCTGGG	21.9
URS00002622A1-lncRNA_AGACGGACAAGA	21.9
URS00004A2461-scRNA_AGTTGGTCCGAGTGTTGTGGGTTATTGTTAAGTTGATT	21.9
URS000061A549-lncRNA_AGGGCGGAGGGAAGCTCATCAGTGGGGCCACGAGCTGAGTGC	21.9
URS00008C809E-rRNA_AGAGGGACGGCCGGG	21.8
URS00004DA951-rRNA_TAAACGGCGG	21.8
URS00001613DF-lncRNA_TTGGACATG	21.8
URS00002017A0-scRNA_GGCTGGTCCGAAGGTAGTGAGTTATCT	21.8
URS0000520742-tRNA_GTAGTCGTGGCCGAGTGGT	21.7
URS0000188F7D-scRNA_CTGGTCCGATGGTAGTGGGTTATCAGAACT	21.7
URS000032B6B6-snRNA_AATGTGGGAAACTCGACTGCATAATTTGTGGTAGTGGGGGACTGCGTTCGC	21.6
URS00004DA951-rRNA_AAACGGCGGGAGTA	21.6
URS000048A837-lncRNA_AACGGGCT	21.6
URS0000188F7D-scRNA_CATTAGTGTCACTAAAGTTGGTATACAACCCCCCACTGCTAAATTTGACTG	21.6
URS00007D88EB-lncRNA_GAACGGGCTTG	21.6
URS000012833A-lncRNA_TGGGTCGG	21.5
URS00006AA8A7-tRNA_GTAGTCGTGGCCGAGTGGT	21.5
URS00004DA951-rRNA_ACGGCGGGAGTA	21.5
URS000071DF37-tRNA_GTAGTCGTGGCCGAGTGGTTAA	21.4
URS0000590A81-lncRNA_TGCGGCTG	21.4
URS00001F0C03-lncRNA_GCCGTGATCGTATAGTGGTTAGTACTCT	21.4
URS000036327E-lncRNA_TAGACGGACA	21.3
URS00004DA951-rRNA_AGTAACTATGACTCTCTTAAGGTAG	21.2
URS00004DA951-rRNA_GTAACTATGACTCTCTTAAGG	21.2
URS0000780369-lncRNA_ACGGACAGGGGGA	21.2
URS00007E3393-lncRNA_AGTGTTCGGGTG	21.1
URS00003AF624-lncRNA_ACGGGCT	21.1
URS00000B8E7C-lncRNA_CCGG	21.1
URS00002B461D-lncRNA_ACTGAACGTG	21.1
URS000035CD14-lncRNA_ATAGACGGACA	21.0
URS00000C52C9-lncRNA_CGGACT	21.0
URS0000188F7D-scRNA_GCTGGTCCGATGGTAGTGGGTTATCAGAACTTATTAAC	21.0
URS0000586EE8-lncRNA_CTTGACTCTAG	21.0
URS000054D820-lncRNA_GCTGGACT	21.0
URS000062FB25-rRNA_ATTCTAGAGCTAATACAT	21.0
URS0000653D39-miRNA_TCTCGCTGGGGCCTCCA	21.0
URS00004DA951-rRNA_ACGGCGGGAGTAACTA	20.9
URS00004DA951-rRNA_CCAGTGCTCTGAATGTCAAA	20.9
URS0000162127-snRNA_AATGTGGGAAACTCGACTGCATAATTTGTGGTAGTGGGGGACTGCGTTCGC	20.9
URS00005D4AF3-lncRNA_TTTGCGGCTG	20.9
URS00007787D9-lncRNA_TCCGGACTGG	20.9
URS000062FB25-rRNA_AATAACAGGTCTGTG	20.8
URS000064FE59-rRNA_AATAACAGGTCTGTG	20.8
URS000038D8D3-tRNA_GTAGTCGTGGCCGAG	20.8
URS00004DA951-rRNA_TGATTTCTGCCCAGTGCTCT	20.8
URS000075AA41-snoRNA_TTCACTGATGAGAGCATTGTTCTGAGC	20.8
URS000025C533-lncRNA_TGTAATACCCTGTG	20.7
URS000014736A-lncRNA_ATAGGACG	20.7
URS00002E2B11-lncRNA_TGATGCCCTGACG	20.7
URS00007C6B78-lncRNA_CGGACA	20.7
URS0000188F7D-scRNA_GCTGGTCCGATGGTAGTGGGTTATCAGAACTTATTAACATTAGTGTCACTA	20.7
URS000030CFB7-lncRNA_ACACTGACTGAGCC	20.7
URS0000313236-lncRNA_TCTGGTCGG	20.7
URS00002BE580-lncRNA_CTTCGGCG	20.6
URS00006B7869-snoRNA_GTACATGATGACAACTGGCTCCCTCTACTGAACT	20.6
URS000030A5F8-lncRNA_CCTGGCTG	20.6
URS00005168E7-lncRNA_CTTCGCGGGCCGA	20.6
URS00004DA951-rRNA_AGTAACTATGACTCTCTTAAGGT	20.5
URS00004DA951-rRNA_TCTGCCCAGTGCTCTGAATGT	20.5
URS00001290C9-SRP_RNA]_TGGAGGATCGCTTGAGTCCAGGAGTTCTGGGCTGT	20.5
URS00004DA951-rRNA_AACTATGACTCTCTT	20.5
URS00004DA951-rRNA_CAAGGGAACGGGCT	20.5
URS000075E075-lncRNA_ATGGATTTG	20.5
URS00004DA951-rRNA_ATGTGATTTCTGCCCAGTGCTCTGAATG	20.5
URS00002EE030-lncRNA_TCTCGGATG	20.4
URS00008C809E-rRNA_AATAACAGGTCTGTGA	20.4
URS000024E15F-lncRNA_GTACGGACAGG	20.4
URS000025588D-lncRNA_CAGAACTGGCG	20.3
URS00005ACFEB-lncRNA_GCTGGACT	20.3
URS00007C2E8B-lncRNA_AATAGGACGT	20.3
URS000061A549-lncRNA_AGGGGCGGAGGGAAGCTCATCAGTGGGGCCACGAGCTGAGTGCG	20.2
URS0000386B2C-lncRNA_GACGGACAAGAA	20.2
URS000075EF0D-lncRNA_TACGGACA	20.2
URS0000493452-lncRNA_CGGGCT	20.2
URS0000559661-lncRNA_CCGGGATGGGGACG	20.2
URS0000659544-tRNA_CCGGCTAGCTCAGTCGGTAGAGCATGGGACT	20.2
URS000062FB25-rRNA_ACAGGTCTGTGATGCCCTTAGATG	20.1
URS000020C605-snoRNA_GCATATGATGGAAAAGTTTTAATCTCCTGACACTTGTGATGTCTTCAAAGG	20.1
URS00006C14B2-tRNA_GTAGTCGTGGCCGAGTGGTTAA	20.1
URS000075CEC0-lncRNA_AGGGACGGGC	20.1
URS00001E383F-lncRNA_CGACGTCG	20.1
URS00007CD145-lncRNA_ACGGACAAGA	20.0
URS0000717B11-other_TGACCAGACTTG	20.0
URS000075A9BA-lncRNA_GCGG	20.0
URS000017F9FB-lncRNA_AACGGGCT	20.0
URS000075E0FA-lncRNA_CTGGACTGAGGT	19.9
URS0000354F77-lncRNA_AGGATGCTGGCG	19.9
URS00002C6CC0-lncRNA_TTCGGGTGTT	19.9
URS0000780D40-lncRNA_TGCTGGACTGAG	19.9
URS00007DEF47-lncRNA_CAGGTCTGTG	19.9
URS000053E618-lncRNA_CGG	19.9
URS00000C18F2-tRNA_GGCTCGTTGGTCTAGGGGTATGATTCTC	19.9
URS00004DA951-rRNA_AATCAGCGGGGAAAGAAG	19.8
URS00000273B8-lncRNA_AAGGGCTTCTGTCGTGAGTGGCACACGTAGGGC	19.8
URS0000460044-lncRNA_CCCGCTGAACT	19.8
URS000030B22D-lncRNA_ACACTGACTGAGCC	19.8
URS00003516EA-lncRNA_CTTCGGCGCCG	19.8
URS0000416C37-lncRNA_TACGGACA	19.8
URS00001BFE93-lncRNA_AGGGACT	19.7
URS000076DAC1-lncRNA_CAGAACTGGCGA	19.7
URS00000AE76D-rRNA_ATGTGATTTCTGCCCA	19.7
URS00006AA8A7-tRNA_GTAGTCGTGGCCGAGTGGTTAA	19.7
URS00005C045B-lncRNA_CGGATCTCTT	19.7
URS00004DA951-rRNA_TGACGCGCATGAA	19.6
URS000075B3BD-precursor_RNA_TGCGGGCCGCCGGTGAAATACCACTACTCTGATCGTTTTTTCACTGACCCG	19.6
URS000070B37B-tRNA_GGTTCCATAGTGTAGTGGTTATCACGTCTGC	19.6
URS00008C809E-rRNA_TACCTGGTTGATTC	19.6
URS0000659544-tRNA_GCCCGGCTAGCTCAGTCGGTAGAGCATGGGACT	19.5
URS00002017A0-scRNA_GGTCCGAAGGTAGTGAGTTATCTCAAT	19.5
URS0000696377-other_GGTCCGAAGGTAGTGAGTTATCTCAAT	19.5
URS00006A60FE-miRNA_CCGTCCGGCGT	19.4
URS00004DA951-rRNA_GGTAAACGGCGGGAGTAAC	19.4
URS0000780369-lncRNA_CGGACAGGGGGA	19.4
URS000075C480-lncRNA_CGGACAGGG	19.4
URS000064FE59-rRNA_CTTAGTTGGTGGAG	19.4
URS0000520742-tRNA_GTAGTCGTGGCCGAGTGGTTAA	19.4
URS00003D5684-snoRNA_ACCTGTGGGCTGTGAGCACTGAAGGGGGTTGCACAGTG	19.3
URS0000543B4D-lncRNA_AAGGACTG	19.3
URS00001DC561-lncRNA_CGGTTGGACA	19.3
URS00004DA951-rRNA_CAGTGCTCTGAATGTCAAA	19.3
URS000002073A-lncRNA_CAGGGCCGGAAAG	19.3
URS000077255B-lncRNA_TACTCTGGCG	19.2
URS000062FB25-rRNA_CAGGTCTGTGATGCCCTTAGATGT	19.2
URS00005E33FB-rRNA_CGGTAATTCCAGCTCCAATAG	19.2
URS000075BB4D-precursor_RNA_TAGAGGGACTAT	19.2
URS000062FB25-rRNA_AACAGGTCTGTGATGCCCTTAGATG	19.2
URS00004DA951-rRNA_GTAAACGGCGGGA	19.2
URS000064FE59-rRNA_AGGATTGACAGATT	19.2
URS000061A549-lncRNA_AGGGCGGAGGGAAGCTCATCAGTGGGGCCACGAGCTGAGTG	19.1
URS000076C4F9-lncRNA_TGGGGACGGAGAAG	19.1
URS00002537BE-lncRNA_TTCTGACG	19.1
URS00005D03CE-lncRNA_AACGGGCT	19.1
URS00002017A0-scRNA_GGCTGGTCCGAAGGTAGTGAGTTAT	19.1
URS0000188F7D-scRNA_TAGTGGGTTATCAGAACT	19.1
URS00001EF42E-lncRNA_CGGACG	19.0
URS0000759F81-lncRNA_TACGGACA	19.0
URS000030BAD5-tRNA_CGGAAGCGTGCTGGG	18.9
URS000037889D-lncRNA_TAGAGGGACTAT	18.9
URS0000780369-lncRNA_ACGGACAGGGGG	18.9
URS000072540A-tRNA_GGCTCGTTGGTCTAGGGGTATGATTCTC	18.9
URS00004DA951-rRNA_GTAAACGGCGGGAGTAACTATGACTC	18.9
URS0000403BBA-lncRNA_TCCGG	18.9
URS0000102C42-lncRNA_CCGGACTGGCCCA	18.9
URS00006F39E7-snoRNA_GACTGCTGACGCGGGTGATGCGAACTGGAGTCTGAGC	18.8
URS00007C5B3A-lncRNA_CTTGGGCT	18.8
URS00003FA741-scRNA_GGCTGGTCCGAGTGCAGTGGTGTTTACAACTA	18.8
URS000035CD14-lncRNA_TAGACGGACAA	18.8
URS00004DA951-rRNA_GGTAAACGGCGGGAGTA	18.7
URS00003C5E81-lncRNA_TTTTGCGGCTG	18.7
URS00004ACBB0-lncRNA_AACGGGCTTGGC	18.7
URS00004DA951-rRNA_GGTAAACGGCGGGAGTAACTA	18.6
URS000062FB25-rRNA_AACGAAAGTCGGAGGTTCGAAGACG	18.6
URS0000188F7D-scRNA_GGCTGTCCGATGGTAGTGGGTTATCAGAAC	18.6
URS00005C045B-lncRNA_ACGGATCTCTT	18.6
URS00004DA951-rRNA_ATGTGATTTCTGCCCA	18.5
URS00007CF92D-lncRNA_TCTCGGATG	18.5
URS000075E1F2-lncRNA_CGCGTCGTGG	18.5
URS000020C605-snoRNA_TGCATATGATGGAAAAGTTTTAATCTCCTGACACTTGTGATGTCTTCAAAG	18.5
URS000062FB25-rRNA_TTCTAGAGCTAATACATG	18.4
URS0000774F0A-lncRNA_CCGGACCCGA	18.4
URS000017C53D-lncRNA_TGGTGGAGTGATTTG	18.4
URS000062FB25-rRNA_TGGTAATTCTAGAGCTAATACA	18.4
URS0000777157-lncRNA_TGACCAGACTTG	18.4
URS0000089DC9-lncRNA_AACGGGCTTGG	18.4
URS000064FE59-rRNA_CAATAACAGGTCTGTGATGC	18.3
URS00002FB362-lncRNA_CAGGACGG	18.3
URS000047B66A-lncRNA_TTCTGGCGGGCA	18.3
URS00000FA435-lncRNA_GTGCTGGACTG	18.3
URS000075CFA1-lncRNA_CGCGTCGTG	18.3
URS00000CEBE2-lncRNA_CACGGCGCTCG	18.2
URS00006AA8A7-tRNA_GTAGTCGTGGCCGAG	18.2
URS000064FE59-rRNA_AACAGGTCTGTGA	18.2
URS000006AF34-lncRNA_CACGGACCAAG	18.2
URS0000353535-lncRNA_TTCTGACGTGCAA	18.2
URS000075CFA1-lncRNA_GCGCGTCGTG	18.2
URS000012A7B6-lncRNA_ACGGGCTTGGCA	18.2
URS000023DB40-lncRNA_TTCTTAGAGGGACTAT	18.2
URS00007BCE30-lncRNA_TAGGGCT	18.1
URS00004A2461-scRNA_AGTTGGTCCGAGTGTTG	18.1
URS0000520742-tRNA_GTAGTCGTGGCCGAG	18.1
URS00001F91D0-lncRNA_TAGGACGTG	18.1
URS000077D862-lncRNA_CAGAACGCGATG	18.1
URS000060BB1A-lncRNA_ACGGACCAAGGAG	18.0
URS0000188F7D-scRNA_GGCTGGTCCGATGGTAGTGGGTTATCAGAACTTATTTTTT	18.0
URS00002469C2-lncRNA_ACGGGCT	18.0
URS000062FB25-rRNA_ATTCTAGAGCTAATACATG	17.9
URS00004DA951-rRNA_ACAGCCAAGGGAACG	17.9
URS00004DA951-rRNA_GTGCTCTGAATGTCA	17.9
URS00008C809E-rRNA_CAGGTCTGTGAT	17.9
URS000064FE59-rRNA_TAGTTGGTGGAGTGATTTG	17.9
URS0000712944-snoRNA_AGTGATGATGACCCCAGGTAACTCTGAGTGTGTTGCTGATGCCATCACCGC	17.8
URS000035D229-lncRNA_ACGAATTTTTGAGCGGGT	17.8
URS0000498CCE-lncRNA_TAGGTGGGAGCTT	17.8
URS00006C14B2-tRNA_GTAGTCGTGGCCGAG	17.8
URS00005DB9FF-lncRNA_AGGGGCGGATT	17.8
URS00004DA951-rRNA_CCAGTGCTCTGAATG	17.7
URS00005B8A93-lncRNA_GGAAGTCGG	17.7
URS000081644F-snoRNA_ACAAATGATGAATAACAAAGGGACTTAATACTGAAACCTGATGTTACATTG	17.7
URS000077B84C-lncRNA_TAAACGGCGG	17.6
URS0000224574-lncRNA_TGCTCTGAATG	17.6
URS00007CD59B-lncRNA_AAGGACG	17.6
URS000075C313-lncRNA_TGCGGCTG	17.6
URS00004DA951-rRNA_AAACGGCGGGAGTAACTA	17.5
URS0000650C37-rRNA_CCTGTCTGAGCGTCGCT	17.5
URS00003FBAFE-lncRNA_CCGATGGAAGTTTG	17.5
URS00002D40C8-tRNA_TCGTTGGTCTAGGGGTATGATTCTCGCT	17.5
URS000062FB25-rRNA_CAGGTCTGTGATGC	17.5
URS00000273B8-lncRNA_AGGGCTTCTGTCGTGAGTGGCACACGTAGGGC	17.4
URS00003099C2-lncRNA_TGATAGAACAATG	17.4
URS0000659544-tRNA_CGGCTAGCTCAGTCGGTAGAGCATGGGA	17.4
URS00002017A0-scRNA_GGCTGGTCCGAAGGTAGTGAGTTATCTCAATTGATTG	17.4
URS000075E952-lncRNA_CTTTGAGGACTGAAGTGG	17.4
URS00005D4AF3-lncRNA_TTTTGCGGCTGT	17.4
URS000001E8FE-lncRNA_ACCCGGCGGC	17.3
URS000075E952-lncRNA_TTGAGGACTGAAGTGG	17.3
URS0000311A6A-lncRNA_TTGCGGCTGTCC	17.3
URS00002435B7-lncRNA_AGGGGCGGATT	17.3
URS00004DA951-rRNA_ACAGCCAAGGGAACGG	17.2
URS000064FE59-rRNA_TAGTTGGTGGAGTGAT	17.2
URS000009588E-lncRNA_TCCGGACTGG	17.2
URS00004DA951-rRNA_GCCCAGTGCTCTGAATGTC	17.2
URS000014DCD2-snoRNA_AATGGCTGAACG	17.2
URS00005DB87D-tRNA_TCGTTGGTCTAGGGGTATGATTCTCGCT	17.2
URS00003ABD3B-lncRNA_ACGGACAAGA	17.2
URS000071DF37-tRNA_GTAGTCGTGGCCGAG	17.2
URS00004DA951-rRNA_GTAACTATGACTCTCT	17.1
URS00005CB596-lncRNA_TCGG	17.1
URS00004DA951-rRNA_CGGGTAAACGGCGGGAGTAACTA	17.0
URS00004DA951-rRNA_CCAGTGCTCTGAATGT	17.0
URS00005AC5FC-lncRNA_ATAGGACG	17.0
URS000023BF1F-lncRNA_GAGGGACT	16.9
URS000039ADDF-lncRNA_GAGACGTCGGCG	16.9
URS00007E0612-lncRNA_GAGACGTCGGCG	16.9
URS000039D290-lncRNA_CCGGACTGG	16.9
URS0000094EC2-lncRNA_TTGGGTACGTTG	16.9
URS000035D229-lncRNA_AGACGAATTTTTGAGCGGGT	16.9
URS00000A4939-lncRNA_ACGTGAGCTGGG	16.9
URS00002F48C4-lncRNA_ACGGCGCTCG	16.9
URS000007383C-lncRNA_TGAGGCTAGAGG	16.8
URS00007657EC-lncRNA_TCGGCGCCGGTG	16.8
URS000030F7AD-lncRNA_ACAGGGGGAATCTG	16.8
URS00003515E0-lncRNA_TTCTGACGTG	16.7
URS00001BED02-lncRNA_TTCTGACG	16.7
URS0000368250-lncRNA_GATCGGACG	16.7
URS000015BC24-lncRNA_CTAGGACCGCTG	16.6
URS00004779C4-lncRNA_ACCGGGCAGTG	16.6
URS00007E20CE-lncRNA_CGGACT	16.6
URS0000121433-tRNA_CGGAAGCGTGCTGGGCCC	16.6
URS000030BAD5-tRNA_CGGAAGCGTGCTGGGCCC	16.6
URS00008C809E-rRNA_TCGAAGACGATCAGATACCG	16.6
URS00003FA741-scRNA_GGCTGGTCCGAGTGCAGTGGTG	16.6
URS00008C809E-rRNA_AATAACAGGTCTGTG	16.6
URS0000488009-lncRNA_ATGGAAGTTTGAGG	16.6
URS000035D229-lncRNA_GACGAATTTTTGAGCGGGT	16.6
URS00004DA951-rRNA_GTGATTTCTGCCCAGTGCTCTGA	16.5
URS0000191A15-lncRNA_CGATGAGCCCTG	16.5
URS000075C387-lncRNA_CGAGCTCTTGAG	16.5
URS00002017A0-scRNA_GGCTGGTCCGAAGGTAGTGAGTTATCTCAATTGATTGTT	16.5
URS00004DA951-rRNA_AATTAGTGACGCGCATGAATG	16.5
URS0000520742-tRNA_GTAGTCGTGGCC	16.5
URS000075E067-lncRNA_CGG	16.5
URS00006BF3DE-other_TAGTGGGTTATCAGAACT	16.5
URS000005C954-lncRNA_ACACGGACCAA	16.4
URS0000659544-tRNA_CCGGCTAGCTCAGTCGGTAGAGCATGGGA	16.4
URS000075BA79-lncRNA_CAGGACGG	16.4
URS00000FA435-lncRNA_GCTGGACTG	16.4
URS00002D40C8-tRNA_GGCTCGTTGGTCTAGGGGTATGATTCTCG	16.4
URS000008AF44-lncRNA_TTGGACATGGG	16.3
URS00007D2101-lncRNA_AAACTCTGGTG	16.3
URS00005DB87D-tRNA_GGCTCGTTGGTCTAGGGGTATGATTCTCG	16.3
URS0000780D40-lncRNA_TGCTGGACTGAGG	16.3
URS000061A549-lncRNA_AGGGCGGAGGGAAGCTCATCAGTGGGGCCACGAGC	16.3
URS000062FB25-rRNA_TGGGTGGTGGTGCATGG	16.3
URS000064FE59-rRNA_TGGGTGGTGGTGCATGG	16.3
URS0000188F7D-scRNA_TCCGATGGTAGTGGGTTATCAGAACT	16.3
URS000006AF34-lncRNA_CACGGACCAA	16.3
URS00007D1E6C-lncRNA_CTCGGATG	16.2
URS00002622A1-lncRNA_GACGGACAAGA	16.2
URS000038D8D3-tRNA_GTAGTCGTGGC	16.2
URS000032B6B6-snRNA_TGGTAGTGGGGGAC	16.2
URS0000780369-lncRNA_CGGACAGGGGG	16.2
URS000002BEF9-lncRNA_GCTGGACT	16.2
URS00004DA951-rRNA_AACGGCGGGAGTAACTA	16.1
URS0000188F7D-scRNA_GCTGGTCCGATGGTAGTGGGTTATC	16.1
URS000075D7A2-lncRNA_TGTGGCCTATCGA	16.1
URS000067AC87-tRNA_GACGAGGTGGCCGAG	16.1
URS0000057D58-lncRNA_GCGGGCATG	16.1
URS000057F229-lncRNA_TGGTGGAGTGATTTG	16.1
URS00000EDBAD-lncRNA_AGGACG	16.1
URS000077B47A-lncRNA_AGGGGCGGATT	16.1
URS000058819A-lncRNA_AATGGACAAAATG	16.1
URS000075C2B5-lncRNA_CAGGACG	16.1
URS000036023A-lncRNA_AGGACGTGT	16.1
URS00004DA951-rRNA_TTCTGCCCAGTGCTCTGAATGTCAAA	16.1
URS000064FE59-rRNA_AACAGGTCTGTGATGCCCTTAGATG	16.1
URS00000684B8-lncRNA_CAGGACGGT	16.0
URS00003FA741-scRNA_GGCTGGTCCGAGTGCAGTGGTGTTTAC	16.0
URS0000643FAE-snoRNA_ATATATGATGACTTAGCTTTTTTCCCCGAC	16.0
URS000064FE59-rRNA_AATAACAGGTCTGTGATGC	16.0
URS00004DA951-rRNA_GGTAAACGGCGGGAGTAACTATGACTC	16.0
URS00004DA951-rRNA_CACAGCCAAGGGAACG	16.0
URS00005F3467-lncRNA_TTCTAGGACCGC	16.0
URS00007CD145-lncRNA_TTCTTAGTTGGTG	15.8
URS00004DA951-rRNA_TTTCTGCCCAGTGCTCT	15.8
URS0000188F7D-scRNA_TACAACCCCCCACTGCTAAATTTGACTGGCTT	15.8
URS0000188F7D-scRNA_GGCTGGTCCGATGGTAGTGGGTTATCAGAACTTATTAACAT	15.8
URS0000204428-lncRNA_TTTGGGAATGCTG	15.8
URS00001BA8F5-lncRNA_CTGGACTGAGG	15.8
URS0000121433-tRNA_CGGAAGCGTGCTGGG	15.8
URS000001E5ED-lncRNA_CTGGAACGGGAC	15.8
URS00007DDA8E-lncRNA_GTGCTCTG	15.8
URS00001FBD75-tRNA_TGAATCTGACAACAGAGGCTTACGACCCCTTATTTA	15.7
URS00008C809E-rRNA_GGGACGGCCGGGGG	15.7
URS0000787A86-lncRNA_GGGACGGCCGG	15.7
URS00005BE16D-lncRNA_CTGGCTTGTGGCG	15.6
URS000077870D-lncRNA_GACAGTCGG	15.6
URS00000C38D3-lncRNA_TCCTGTACTGAGCTG	15.6
URS000075B16A-lncRNA_AGGCGGACGT	15.6
URS00004DA951-rRNA_AGTGACGCGCATGAATGGAT	15.6
URS0000776EB2-lncRNA_ACGTGAGCTGG	15.6
URS00004DA951-rRNA_ACTATGACTCTCTTAAGG	15.6
URS0000243DD3-lncRNA_GGACAGTCGG	15.6
URS000077B47A-lncRNA_GAGGGGCGGATT	15.6
URS00004ADE0D-lncRNA_ACAGTCGGGGGCA	15.6
URS000043F3CE-lncRNA_CAAGGCTGAAACT	15.5
URS0000783C4D-lncRNA_CGGACAAGGGG	15.5
URS000075EF6E-lncRNA_AACGGATCTCTT	15.5
URS0000772CBE-lncRNA_ACCCGGCGGCG	15.5
URS000036AC3F-lncRNA_GACGGACAAG	15.5
URS0000767D92-lncRNA_AACGGCCTCT	15.5
URS00006761DE-tRNA_GTAGTCGTGGCC	15.5
URS00006224C9-lncRNA_GGGGATGT	15.4
URS000062FB25-rRNA_TCTAGAGCTAATACATG	15.4
URS000078116A-lncRNA_TTCTGACG	15.4
URS00004A2461-scRNA_GTTGGTCCGAGTGTTGT	15.4
URS00003C5E81-lncRNA_TTTGCGGCTG	15.3
URS000005C954-lncRNA_CACGGACCAA	15.3
URS000062FB25-rRNA_CGATAACGAACGAGA	15.3
URS000075DE06-lncRNA_AGGGCTATAACTT	15.3
URS000075B9E6-lncRNA_GCGGATTAGT	15.3
URS00008C809E-rRNA_TAACAGGTCTGTGA	15.3
URS00000FEFAA-lncRNA_AAACAGGACT	15.3
URS00005B183F-lncRNA_ACCCGGCGGCG	15.3
URS00005C69C7-lncRNA_CCCGGGCG	15.3
URS0000759CF4-lncRNA_CCCGGGCG	15.3
URS0000759F01-lncRNA_CACTGACTG	15.3
URS00005A9875-lncRNA_GCAGGACGGT	15.3
URS0000158AB6-lncRNA_ATGAGGATTGAC	15.3
URS00002F48C4-lncRNA_CACGGCGCTCG	15.2
URS000062FB25-rRNA_AATAACAGGTCTGTGATGC	15.2
URS000017EB1C-lncRNA_ACTCTGGCG	15.2
URS0000188F7D-scRNA_GGTCCGATGGTAGTGGGTTATCAGAACTTA	15.2
URS0000188F7D-scRNA_CCCCCCACTGCTAAATTTGACTGGCTTTT	15.2
URS000062FB25-rRNA_ATAACAGGTCTGTGATGCCCTTAGATG	15.2
URS000020CFC6-lncRNA_GAGGTGTAGAAT	15.1
URS00002017A0-scRNA_ACAGATCGAACTCCTTGTTCTACTCTTTCCCCCCTTCTCACTACTGCACTT	15.1
URS00004DA951-rRNA_ACGCGCATGAATG	15.1
URS0000392A86-lncRNA_ACGTGGGCATTCG	15.1
URS00007CF005-lncRNA_GGCGGATTAG	15.0
URS000006873D-lncRNA_GCGGACGTG	15.0
URS000075C768-lncRNA_ATAAGCGGAGGAAA	15.0
URS00005C4758-lncRNA_TTGGCTGGGGCG	15.0
URS0000133B18-lncRNA_TTGCGGCTG	15.0
URS00004DA951-rRNA_CACAGCCAAGGGAACGG	15.0
URS00004DA951-rRNA_CAGCGGGGAAAGAAG	15.0
URS0000684D4B-SRP_RNA]_CTCCAGCCTGAGCAACATAGCGAGACCCCGTCTCTTT	15.0
URS00002699D3-lncRNA_TTTGTAGAGGATG	14.9
URS000041A7B7-lncRNA_AGACGGACA	14.9
URS0000142677-lncRNA_CGGACCCGAAAGA	14.9
URS000064FE59-rRNA_TTAGTTGGTGGAGT	14.9
URS000064FE59-rRNA_ATAACAGGTCTGTGATGC	14.9
URS00001B752E-lncRNA_CAGGGCTCTTTT	14.9
URS00004B2E02-lncRNA_TTCGGGTGTT	14.9
URS00003531A6-lncRNA_ATGTCGG	14.9
URS0000691556-miRNA_TGGTGCGGAGAGGG	14.9
URS00004DA951-rRNA_AACTATGACTCTCTTAAGG	14.9
URS000076C4F9-lncRNA_TGGGGACGGAGAAGG	14.9
URS00005500FC-lncRNA_GTACGGACAAGG	14.9
URS000064FE59-rRNA_TGGTGGAGTGATTTG	14.9
URS00005D03CE-lncRNA_TTTGCGGCTG	14.9
URS00008C809E-rRNA_AGAGGGACGGCCGGGG	14.8
URS000038D8D3-tRNA_GTAGTCGTGGCCGAGTGGTTAAGG	14.8
URS000075A722-snoRNA_GGTCCAGGATGAAACCTAATTTGAGTGGACATCCATGGATGAGAAATGCGG	14.8
URS00003B5B5C-lncRNA_GTGGAGGCTCG	14.8
URS00001F596F-lncRNA_ATTTGTGATGAGCTGTGTTTACTGAGCATGATGAAGTAAAGCTCAACGTGA	14.8
URS0000684D4B-SRP_RNA]_CTCCAGCCTGAGCAACATAGCGAGACCCCGTCTCT	14.8
URS00004DA951-rRNA_TCTGCCCAGTGCTCTGAATGTC	14.8
URS0000173DCC-lncRNA_AAGTCGG	14.8
URS000075EC44-snoRNA_ATTAATGATGAGATATAACCTTGACTGAAGCTGATGATGAGTTT	14.8
URS0000102C42-lncRNA_CCGGACT	14.7
URS000077273A-lncRNA_CAGCCAAGGGAACGGG	14.7
URS000075E9C3-snoRNA_TCGGGACTGACCTGAAATGAAGAGAATACTCATTGCTGATC	14.7
URS00008C809E-rRNA_CAATAACAGGTCTGT	14.7
URS000064FE59-rRNA_CAGGTCTGTGATGC	14.7
URS00004DA951-rRNA_TGCCCAGTGCTCTGAATGTCAAA	14.7
URS00002B6AC0-lncRNA_CTGACTGTCTAAT	14.7
URS00002524EE-snoRNA_ATCTGTGATGATCTTATCCCGAACCTGAACTTCTGTTGAAAAAAAAAAACT	14.6
URS00001E0B60-lncRNA_GAAACAGGACT	14.6
URS00002D40C8-tRNA_ATCCCGGACGAGCCCC	14.6
URS000072540A-tRNA_ATCCCGGACGAGCCCC	14.6
URS000021FE42-lncRNA_CGGACGAT	14.6
URS0000780AA5-lncRNA_ATGGATTTCTG	14.6
URS000060BB1A-lncRNA_ACGGACCAAGG	14.6
URS00008C809E-rRNA_AAGACGATCAGATACCG	14.6
URS000064FE59-rRNA_TGGTGGAGTGATTTGTCTG	14.6
URS0000044E60-lncRNA_CGGACAGGG	14.6
URS0000568A19-lncRNA_GAACGGGACG	14.6
URS0000659544-tRNA_CCGGCTAGCTCAG	14.5
URS00002C130C-tRNA_AAGAACTGCTAACTCATGCCCCCATGTCTAACAACATGGCT	14.5
URS00002FA1C6-lncRNA_TCCGGCACCTG	14.5
URS00003CAAB3-lncRNA_CGGACAGGGGGA	14.5
URS000019B78E-tRNA_TAGGATGGGGTGTGATAGGTGGCACGGAGAATT	14.5
URS00001F0C03-lncRNA_GCCGTGATCGTATAGTGGTTAGTACTCTG	14.5
URS0000091117-lncRNA_AAGGACTGT	14.4
URS000000DF93-lncRNA_GGGGGATTAGCTC	14.4
URS0000780764-lncRNA_CTGGGTGTGGCGGGGA	14.4
URS000032B6B6-snRNA_TGGTAGTGGGGGACT	14.4
URS00007C400D-lncRNA_CTTCGGCTG	14.4
URS0000035A58-lncRNA_TTGCCATCGATG	14.4
URS000035CD14-lncRNA_AGACGGACAA	14.4
URS000075E1F2-lncRNA_GCGCGTCGTGGT	14.4
URS00001AD596-tRNA_GCCCGGCTAGCTCAGT	14.4
URS00003E2626-lncRNA_GCCCGGCTAGCTCAGT	14.4
URS0000659544-tRNA_GCCCGGCTAGCTCAGT	14.4
URS00006C0A49-tRNA_GCCCGGCTAGCTCAGT	14.4
URS00000F38DD-lncRNA_CTGGAACGGGAC	14.4
URS0000354B76-lncRNA_ACTCTGGCG	14.3
URS00007886F9-lncRNA_TGCGGCTG	14.3
URS00002EF81F-lncRNA_TTTTGCGGCTGT	14.3
URS00005E33FB-rRNA_CGGTAATTCCAGCTCCAAT	14.3
URS00008C809E-rRNA_CGAAGACGATCAGAT	14.3
URS000062FB25-rRNA_TAATTCTAGAGCTAATA	14.3
URS00003E6009-lncRNA_TGACTGTCTAATT	14.3
URS0000684D4B-SRP_RNA]_AGGAGTTCTGGGCTGTAGTGCGC	14.3
URS000069B11D-SRP_RNA]_AGGAGTTCTGGGCTGTAGTGCGC	14.3
URS000064FE59-rRNA_AGCGGTCGGCG	14.3
URS0000540621-lncRNA_CGGACAAG	14.3
URS00004DA951-rRNA_ACGGCGGGAGTAACTATGACTC	14.3
URS00005997B2-lncRNA_CGGTCCTGTAA	14.3
URS000044DFF6-rRNA_ATAGGTTTGGTCCTAGCCTTTCTATTAGCTCTTAGTA	14.3
URS000062FB25-rRNA_ACAGGTCTGTGATGC	14.2
URS000064FE59-rRNA_ACAGGTCTGTGATGC	14.2
URS000064FE59-rRNA_CTTAGTTGGTGGAGTGAT	14.2
URS00007866BB-lncRNA_TCCGGACTGG	14.2
URS000077EC3A-lncRNA_TTATGACGTCG	14.2
URS00004D7B5D-snoRNA_GGGAGATGAAGAGGACAGTGACTGAGAGA	14.2
URS00007B5D6A-precursor_RNA_CACCCGGCTGTGTGCACATG	14.2
URS000015F227-snoRNA_ACGGTCTGGGGAAAGGCTCCTGTGTTGTTGAGCCTG	14.2
URS0000659544-tRNA_GCCCGGCTAGCTCAGTCGGTAGAGCATGGGACTCTT	14.2
URS000077D43F-lncRNA_CTGGTCGG	14.2
URS00006761DE-tRNA_GTAGTCGTGGCCGAG	14.2
URS00005885C9-rRNA_ACCGGGTGCTGTAGGCT	14.2
URS0000571896-snoRNA_TGTCGGTGCTGAAATCCAGAGGCTGTTTCTGAGC	14.1
URS00004DA951-rRNA_TGCTCTGAATGTCAA	14.1
URS00000C18F2-tRNA_TGGTCTAGGGGTATGATTCTCGCT	14.1
URS00002622A1-lncRNA_GACGGACAAG	14.1
URS00001FCD78-lncRNA_CGGACGTGGA	14.1
URS00008C809E-rRNA_GAGGGACGGCCGGGGGC	14.1
URS00005C3F3B-lncRNA_TGACTGTCTAATT	14.1
URS00005B183F-lncRNA_ACAGCAGGACGG	14.0
URS0000448081-lncRNA_GAATCTGACTG	14.0
URS00003E2626-lncRNA_GCCCGGCTAGCTCAGTCGGTAGAGCATGAGACC	14.0
URS00006B5455-snoRNA_GCAGCTGATGATACAGCTTCTTTCCCCATCAGATCGACCCTGTTGATCTCT	14.0
URS000023DB40-lncRNA_TCTTAGAGGGACT	14.0
URS000075E952-lncRNA_CTTTGAGGACTGAAGTGGG	14.0
URS000006E1E3-lncRNA_CCGTGATCGTATAGTGGTTAGTACTCTGCG	14.0
URS00001F0C03-lncRNA_CCGTGATCGTATAGTGGTTAGTACTCTGCG	14.0
URS00001FCD78-lncRNA_GCGGACGTG	14.0
URS00004DA951-rRNA_GCCCAGTGCTCTGAATGTCAA	14.0
URS00004DA951-rRNA_AACGGCGGGAGTAACTATGACTC	14.0
URS00007746BE-lncRNA_TCCGGCACCTG	14.0
URS000082C6B1-snoRNA_GGCTAATGATGGAAAAATCATTATTGGAAAAGAATGACATGAACAAAGGAA	13.9
URS0000658797-snRNA_ATGGATTTTTGGAGCAGGGAGA	13.9
URS00006A85A9-rRNA_CGGATT	13.9
URS000075E62E-lncRNA_CGGATT	13.9
URS000075B2ED-lncRNA_CTTCGGCCGT	13.9
URS0000773914-lncRNA_CTGGTCGG	13.9
URS00004DA951-rRNA_ACAGCCAAGGGAACGGG	13.9
URS000062FB25-rRNA_AAGACGATCAGAT	13.8
URS000064FE59-rRNA_AAGACGATCAGAT	13.8
URS0000188F7D-scRNA_GGCTGGTCCGATGGTAGTGGGTTATCAGAACTTATTAACATTAGTGT	13.8
URS0000188F7D-scRNA_CCCCCCACTGCTAAATTTGACTGGC	13.8
URS00002CD411-lncRNA_AAGGGGAATCTGACTG	13.8
URS000019B78E-tRNA_TAGGATGGGTGTGATAGGTGGCACGGAGAATT	13.8
URS000064FE59-rRNA_GCAATAACAGGTCTGTGATG	13.8
URS00005885C9-rRNA_GGAATACCGGGTGCTGTAGGCT	13.7
URS00002017A0-scRNA_TTCTCACTACTGCACTTGACTAGTCTT	13.7
URS00004DA951-rRNA_TCTGCCCAGTGCTCTGA	13.7
URS0000188F7D-scRNA_CGATGGTAGTGGGTTATCAGAACTT	13.7
URS000061A549-lncRNA_AGGGCGGAGGGAAGC	13.7
URS000041E62F-lncRNA_GCTGGACTGAGG	13.7
URS0000188F7D-scRNA_GGCTGGTCCGATGGTAGTGGGTTATCAGAACTTATTAACATT	13.7
URS000022457E-lncRNA_CTGGTCGG	13.7
URS00004DA951-rRNA_ACTATGACTCTCTT	13.7
URS00004DA951-rRNA_AAGGGAACGGGCT	13.7
URS000075E0FA-lncRNA_CTGGACTGAG	13.7
URS000019B78E-tRNA_TAGGATGGGGTGTGATAGGTGGCACGGAGAATTTTG	13.7
URS0000217C39-lncRNA_ACTGAACGTGGAGA	13.7
URS00007627C9-lncRNA_TTAGGGCTCG	13.6
URS00004DA951-rRNA_GCGGGAGTAACTATGA	13.6
URS000075E443-lncRNA_CGGGAATGTGGCT	13.6
URS00004DA951-rRNA_GATTTCTGCCCAGTGCTCT	13.6
URS00000B1873-lncRNA_CAGGGCT	13.6
URS000064FE59-rRNA_TAGTTGGTGGAGTGATTTGTC	13.6
URS000072540A-tRNA_TGGTCTAGGGGTATGATTCTCGCT	13.6
URS00005997B2-lncRNA_AACGGTCCTGT	13.6
URS000064FE59-rRNA_CAATAACAGGTCTGT	13.6
URS00004DA951-rRNA_AATCAGCGGGGAAAG	13.6
URS00001AD596-tRNA_CCGGCTAGCTCAG	13.6
URS00005C3F3B-lncRNA_CTGACTGTCTAATTA	13.6
URS00006C14B2-tRNA_GTAGTCGTGGC	13.6
URS000075E781-snoRNA_TATGGAGGTCTCTGTCTGGCTT	13.5
URS0000571A68-lncRNA_CAGTCGGG	13.5
URS00001FCD78-lncRNA_GGCGGACGTGGA	13.5
URS0000520742-tRNA_GTAGTCGTGGCCGAGTGGTTAAGG	13.5
URS000075E9C3-snoRNA_GGGACTGACCTGAAATGAAGAGAATACTCATTGCTGATC	13.5
URS000042F571-lncRNA_CTTCGGCTG	13.4
URS0000571896-snoRNA_GCTGAAATCCAGAGGCTGTTTCTGAGC	13.4
URS0000188F7D-scRNA_CCCCCACTGCTAAATTTGACTGGCTTT	13.4
URS000006E1E3-lncRNA_GCCGTGATCGTATAGTGGTTAGTACTCTG	13.4
URS0000006DA5-lncRNA_ACGGACAGG	13.4
URS00004DA951-rRNA_ATTTCTGCCCAGTGCTCTGA	13.3
URS00000C7DC8-lncRNA_ACCCGGCGGC	13.3
URS00007D63ED-lncRNA_AGCGGTTCTGAC	13.3
URS0000151848-lncRNA_TTAGGGACT	13.3
URS00000A71ED-lncRNA_AGAGGGACT	13.3
URS000035B8AD-lncRNA_CCGGCACCTG	13.3
URS00006AA8A7-tRNA_GTAGTCGTGGCCGAGTGGTTAAGG	13.3
URS00004609C0-lncRNA_ACGGGCT	13.3
URS000062FB25-rRNA_ATAACAGGTCTGTGATGC	13.2
URS0000653D39-miRNA_TCTCGCTGGGGCCTCC	13.2
URS000077B074-lncRNA_CGCACAAGTAG	13.2
URS00004DA951-rRNA_AGTAACTATGACTCTC	13.2
URS0000787A86-lncRNA_AGGGACGGCCGGG	13.2
URS00000C18F2-tRNA_TCGTTGGTCTAGGGGTATGATTCTCGCT	13.2
URS0000788023-lncRNA_CGTCTGGTCGG	13.2
URS00007E31B9-lncRNA_TACTCTGGCG	13.2
URS00004ACBB0-lncRNA_ACGGGCTTG	13.2
URS00004DA951-rRNA_TGCTCTGAATGTCA	13.2
URS00004DA951-rRNA_ATTAGTGACGCGCATGAATGG	13.2
URS0000100092-lncRNA_ACGGATCTCT	13.2
URS000006784E-lncRNA_ATAAGGATTGGCT	13.1
URS000021BDC3-snRNA_TTTTGCGCGG	13.1
URS00002E21F5-lncRNA_GGGGATCGAAGA	13.1
URS0000594E93-lncRNA_AGGGACAG	13.1
URS00005885C9-rRNA_ACCGGGTGCTGTAGGCTT	13.1
URS00008C809E-rRNA_AATAACAGGTCTGTGATG	13.1
URS0000709F22-SRP_RNA]_CGGGAGCGGGGGACC	13.1
URS00004DA951-rRNA_GTAACTATGACTCTCTTA	13.1
URS000037DF8E-lncRNA_TGCGGCTGT	13.1
URS000062FB25-rRNA_GAGGGCAAGTCTGGT	13.1
URS000034E9D0-tRNA_GAAATACAACGATGGTTTTTCATATCATTGGTCGTGGTTGTAGTCCGTGCG	13.1
URS00004DA951-rRNA_AATCAGCGGGGAAAGA	13.1
URS000075DF00-snoRNA_TTGCTGTGATGACTATCTTAGGACACCTTTGGAATAACTATGAAAGAAAAC	13.1
URS000075AD94-lncRNA_TGAACAGCCTCTG	13.0
URS0000774131-lncRNA_TTCGGGTGT	13.0
URS000024F53B-lncRNA_TTCCCTGGAACG	13.0
URS00006761DE-tRNA_GTAGTCGTGGCCGAGTGGTTAAGG	13.0
URS00003A4B65-tRNA_TGGCCTCCTAAGCCAGGGATTGTGGGT	13.0
URS0000690130-tRNA_TGGCCTCCTAAGCCAGGGATTGTGGGT	13.0
URS0000188F7D-scRNA_GGTCCGATGGTAGTGGGTTATCAGAACTTATTAAC	13.0
URS00004DA951-rRNA_GTGATTTCTGCCCAGTGCTCTGAA	13.0
URS000062FB25-rRNA_AACAGGTCTGTGATGC	13.0
URS000064FE59-rRNA_AACAGGTCTGTGATGC	13.0
URS000062FB25-rRNA_TCGGGGAGGTAGTG	13.0
URS0000658797-snRNA_ATGGATTTTTGGAGCAGGG	13.0
URS000062FB25-rRNA_AAGAACGAAAGTCGGAGGTTCGAAGACG	13.0
URS00006A5FBC-snoRNA_TGAGAGTGATGAGTTGCACACTGGTGGAGCC	12.9
URS000075B16A-lncRNA_CGGACGTG	12.9
URS00007C2E8B-lncRNA_TATTGAAGACTAACT	12.9
URS0000367289-lncRNA_TTGAATGGCTCAGTG	12.9
URS00006A38AA-snoRNA_GTTGGAGGATGAAAGTACGGAGTGATCCATCGGCTAAGTGTCTTGTCACAA	12.9
URS0000776ECA-lncRNA_GTAGTCGTGGCC	12.9
URS000075A14F-lncRNA_CGACGTCG	12.9
URS00007DD1F8-lncRNA_TTTGCGGCTG	12.9
URS00003DCFEE-lncRNA_TACGGACAG	12.8
URS00001AD596-tRNA_CCGGCTAGCTCAGTCGGTAGAGCATGAGAC	12.8
URS00003E2626-lncRNA_CCGGCTAGCTCAGTCGGTAGAGCATGAGAC	12.8
URS000019B78E-tRNA_TAGGATGGGTGTGATAGGTGGCACGGAGAATTTTG	12.8
URS00006C14B2-tRNA_GTAGTCGTGGCCGAGTGGTTAAGG	12.8
URS0000272BC5-lncRNA_CGACGTCG	12.8
URS000072E179-snoRNA_AACTGTGATGAAAGATTTGGTCTGTATGTAATAGATTTTATTACTAAATGA	12.8
URS00004DA951-rRNA_TGCCCAGTGCTCTGAAT	12.8
URS00002D40C8-tRNA_TCGTTGGTCTAGGGGTATGATTCTCGC	12.8
URS000060C682-lncRNA_CGGGTCGGAGTTAGCTCAAGCG	12.7
URS000062FB25-rRNA_AGAACGAAAGTCGGAGGTTCGAAGACG	12.7
URS0000784AC3-lncRNA_GCGGGGCTGGGCG	12.7
URS000075E952-lncRNA_TTTGAGGACTGAAGTGG	12.7
URS00003E1AA3-lncRNA_CCGATCCTGAT	12.7
URS000075D5E4-lncRNA_AGGGACTCGGG	12.7
URS000075C1F4-lncRNA_TCTCCGTTGG	12.7
URS000071DF37-tRNA_GTAGTCGTGGCCGAGTGGTTAAGG	12.7
URS00003F197C-lncRNA_ACCGTCGTG	12.6
URS0000264D21-lncRNA_ACGGCGCTCG	12.6
URS000062FB25-rRNA_CGATAACGAACGAGAC	12.6
URS00001290C9-SRP_RNA]_TGGAGGATCGCTTGAGTCCAGGAGTTCTGGGCTG	12.6
URS000077AF41-lncRNA_AAACAGGACT	12.6
URS0000058C9D-lncRNA_AGACGTCGGCG	12.6
URS0000169C27-lncRNA_AGGGACAGTCG	12.6
URS000019A92D-lncRNA_TGGAGCCTGCGG	12.6
URS000039EC3B-lncRNA_TTGGACATGG	12.6
URS00003D9BBB-lncRNA_AGGGACGGCCG	12.6
URS00005853F9-lncRNA_CGGACGT	12.6
URS0000017075-lncRNA_ACGGACAG	12.6
URS000014D1A0-lncRNA_CCGGCTGTTGTAT	12.6
URS000041C770-lncRNA_CAGTTCGGTGTG	12.6
URS00002ABF30-lncRNA_GATTAGGGACTCG	12.5
URS000062FB25-rRNA_TTCTAGAGCTAATACA	12.5
URS00001DC0E0-lncRNA_TGGGTCGGTG	12.5
URS000062FB25-rRNA_AATAACAGGTCTGTGA	12.5
URS000064FE59-rRNA_AATAACAGGTCTGTGA	12.5
URS000039166A-lncRNA_ACGAGACCTTAAC	12.5
URS000051FC91-lncRNA_AGCGG	12.5
URS000037DE70-lncRNA_TGGCTGAACG	12.5
URS000025B218-lncRNA_AGGACGCCCTG	12.5
URS000075D5E4-lncRNA_AGGGACTCGG	12.5
URS00001A2CE1-lncRNA_AGGATTGACAGA	12.5
URS00007C0113-lncRNA_TCGGGTCGGTG	12.5
URS00004DA951-rRNA_GTAACTATGACTCTC	12.4
URS0000188F7D-scRNA_GGCTGGTCGATGGTAGTGGGTTATCAGAACT	12.4
URS0000659544-tRNA_GCCCGGCTAGCTCAGTCGGTAGAGCATGGGACTC	12.4
URS00007C4003-lncRNA_GGAAGTCGG	12.4
URS0000406CED-snoRNA_TGGAGGTGATGAACTGTCTGAGCCTGACC	12.4
URS000006E464-tRNA_AGTAAGGTCAGCTAAATAAGCTATCGGGCCCATACCCCGAAAATGTTGGTT	12.4
URS00008C809E-rRNA_GGGACGGCCGG	12.4
URS00007BCE30-lncRNA_ACAGGACT	12.4
URS0000142677-lncRNA_TTGCGGCTGTCC	12.3
URS0000571896-snoRNA_GGGCGGTGATGAC	12.3
URS00000B23ED-lncRNA_CTGACTGT	12.3
URS0000188F7D-scRNA_GGCTGGTCCGATGGTAGTGGGTTCAGAACT	12.3
URS00004DA951-rRNA_ACTATGACTCTCTTA	12.3
URS00004DA951-rRNA_TAAACGGCGGGAGTAACTATGACTCTCT	12.3
URS000032B6B6-snRNA_CTCCGGATG	12.3
URS00007E0612-lncRNA_AGACGTCGGCG	12.3
URS00003FA741-scRNA_GGCTGGTCCGAGTGCAGTGGTGT	12.3
URS0000567607-lncRNA_AGGGACAG	12.3
URS00001021F6-lncRNA_AGGACGTGTGG	12.2
URS00000C04DB-lncRNA_AAGTGTAGTATCTGTTCTTATCAGTTTAATATCTGA	12.2
URS00004DA951-rRNA_TGTGATTTCTGCCCAGTGCTCTGA	12.2
URS00006611EB-snoRNA_CTCCCATGATGTCCAGCACTGGGCTCTGATCACCCCTGAGGACACAGTGCA	12.2
URS000021F608-lncRNA_CGCGG	12.1
URS00001DFAE4-lncRNA_TGGTCTAGGGGTATGATTCTCGCT	12.1
URS0000077130-snRNA_TGGATTTTTGGAGCAGG	12.1
URS0000658797-snRNA_TGGATTTTTGGAGCAGG	12.1
URS000075D3DA-lncRNA_TGAGGCCTTGGGACT	12.1
URS00000C04DB-lncRNA_TGTAGTATCTGTTCTTATCAGTTTAATATCTGATACGTCC	12.1
URS00000DB7B5-lncRNA_ACGGACAGGGG	12.1
URS000067CB9E-tRNA_ATGGAGGCGTGGGT	12.1
URS000003A711-lncRNA_CGGACGA	12.1
URS000082C6B1-snoRNA_GCTAATGATGGAAAAATCATTATTGGAAAAGAATGACATGAACAAAGGAAC	12.1
URS000075CD7B-lncRNA_TGGGAGCTTCGG	12.1
URS00007BD770-lncRNA_GCGGATTAGT	12.1
URS00008C809E-rRNA_CAGGTCTGTGATGCC	12.1
URS00004DA951-rRNA_TCTGCCCAGTGCTCTGAATGTCAA	12.0
URS000064FE59-rRNA_CAGGTCTGTGATG	12.0
URS000032B6B6-snRNA_GTGGGAAACTCGACTGCATAATTTGTGGTAGTGGGGGACTGCGTTCGCGCT	12.0
URS000062FB25-rRNA_TAACAGGTCTGTGATGC	12.0
URS000064FE59-rRNA_TAACAGGTCTGTGATGC	12.0
URS00004DA951-rRNA_CCAGTGCTCTGAATGTC	12.0
URS00000273B8-lncRNA_AAGGGCTTCTGTCGTGAGTGGCACACGTAG	12.0
URS00000AC797-lncRNA_CAGATCTTTGAACG	12.0
URS000062FB25-rRNA_GTTAAAAAGCTCGTAG	12.0
URS00004DA951-rRNA_AAGAAGACCCTGTTG	12.0
URS00000273B8-lncRNA_AAAAAGGGCTTCTGTCGTGAGTGGCACACGTAGGG	11.9
URS00004DA951-rRNA_AAACGGCGGGAGTAACTATGACTC	11.9
URS000038D8D3-tRNA_GTAGTCGTGGCCGAGT	11.9
URS000025DF9D-lncRNA_CAGGACGGT	11.9
URS00007E368D-lncRNA_ACCGGGCAG	11.9
URS000075DF07-lncRNA_CAGGACGGT	11.9
URS0000314D59-lncRNA_AGCGACGTCG	11.9
URS00001290C9-SRP_RNA]_CGGGAGCGGGGGACC	11.9
URS00006F39E7-snoRNA_ACTGCTGACGCGGGTGATGCGAACTGGAGTCTGAGCC	11.9
URS00000EBBA8-lncRNA_TGGCTGAACG	11.9
URS00005B183F-lncRNA_TTGGCTGGGGCG	11.9
URS00004DA951-rRNA_GGTAAACGGCGGGAGTAACTATGACTCT	11.9
URS000072E663-tRNA_ATGGAGGCGTGGGT	11.9
URS0000633321-snoRNA_GAGGAATGATGACAAGAAAAGGC	11.8
URS00004E631F-lncRNA_CGGACGT	11.8
URS00007C4EE2-lncRNA_CGGG	11.8
URS0000762109-lncRNA_CTTCGGCT	11.8
URS00005C37D2-lncRNA_CCGGACCCGA	11.8
URS0000406CED-snoRNA_TGGAGGTGATGAACTGTCTGAGCCTGACCTTGTAGAATGGAGGCAAAAAAA	11.8
URS000006AF34-lncRNA_ACGGACCAA	11.8
URS00008C809E-rRNA_AGGGACAAGTGGCGT	11.8
URS0000268887-lncRNA_GCGCGTCGTG	11.8
URS00004DA951-rRNA_GATTTCTGCCCAGTGCTCTGAATG	11.8
URS0000780764-lncRNA_CTGGGTGTGGCGGG	11.7
URS000022F0D9-lncRNA_ATGCGGGATG	11.7
URS0000080A09-lncRNA_CTTGGGCT	11.7
URS000039ADDF-lncRNA_AGACGTCGGCGG	11.7
URS00007E0612-lncRNA_AGACGTCGGCGG	11.7
URS000027E99F-lncRNA_ACAGTCGG	11.7
URS00007DD1F8-lncRNA_TTTTGCGGCTG	11.7
URS000027A1EA-lncRNA_TAAGCGTTGGA	11.7
URS000060FAC0-lncRNA_ACGTGAGCTGGG	11.7
URS0000581E55-lncRNA_TCGGATGTTGGCG	11.7
URS00004A2461-scRNA_AGTTGGTCCGAGTGTTGTGGGTTA	11.7
URS00004F7B6A-lncRNA_TGGGTACGTTGG	11.7
URS000062FB25-rRNA_GTAATTCTAGAGCTAATA	11.6
URS00007BFB00-lncRNA_ATAGAACAATGT	11.6
URS000043716B-lncRNA_TACGGGGCCGGA	11.6
URS000075CB0C-lncRNA_TTCCCTGGAACG	11.6
URS00007E3DFD-lncRNA_TTGGACATGGGT	11.6
URS00002017A0-scRNA_GGCTGGTCCGAAGGTAG	11.6
URS000007465C-lncRNA_CGACTTAGCTG	11.6
URS0000138FE2-lncRNA_CAGGTCTGTGA	11.6
URS00004DA951-rRNA_GGTAAACGGCGGGAGTAACTATGACTCTCTT	11.6
URS0000188F7D-scRNA_GCTGGTCCGATGGTAGTGGGTTATCAGA	11.6
URS0000776415-lncRNA_CAGTCGG	11.6
URS00001239AE-lncRNA_CGGG	11.5
URS000075C387-lncRNA_CGGACG	11.5
URS0000594BCF-lncRNA_CACTGACTGAG	11.5
URS000070B37B-tRNA_GGTTCCATAGTGTAGTGGTTATCACGTCTGCTTT	11.5
URS0000094EC2-lncRNA_GTTGGGTACGTTG	11.5
URS00005CDC4E-lncRNA_GTTAGTCG	11.5
URS000070B37B-tRNA_GGTTCCATAGTGTAGTGGTTATCACGTCTGCTT	11.5
URS00008C809E-rRNA_TCGAAGACGATCAGAT	11.5
URS0000779B8B-lncRNA_AAGGACCGAAGTA	11.5
URS0000559E91-lncRNA_ACCGGGCAGTG	11.5
URS000075D0E6-lncRNA_AGGATTGACAGA	11.5
URS000072540A-tRNA_TCGTTGGTCTAGGGGTATGATTCTCGCT	11.5
URS00002524EE-snoRNA_TATCTGTGATGATCTTATCCCGAACCTGAACTTCTGTTGAAAAAAAAAACT	11.4
URS000062FB25-rRNA_TAATTCTAGAGCTAATACA	11.4
URS000077F96F-lncRNA_GACGGACA	11.4
URS0000403BBA-lncRNA_TGGGTCGG	11.4
URS000039ADDF-lncRNA_GGAGACGTCGGCG	11.4
URS000047A800-lncRNA_ACTGACTG	11.4
URS00006BA413-snoRNA_TCACAAAGATGAGTGGTGAAAATCTGATC	11.4
URS000016F36F-lncRNA_AGGCGTCCGGA	11.4
URS00006174C2-tRNA_TCCTCGTTAGTATAGTGGTGAGTATCCCCGCCTGT	11.4
URS000026DCDD-tRNA_GGGGGCATAGCTC	11.4
URS00004DA951-rRNA_CAGTGCTCTGAATGTCA	11.4
URS00004DA951-rRNA_GCGGGTAAACGGCGGGAGTAACTATG	11.3
URS00004E4BAA-lncRNA_CGGGCTTGGCAG	11.3
URS000062FB25-rRNA_AGAACGAAAGTCGGAGGTTCGAAGACGATC	11.3
URS000013024B-lncRNA_ACGTGAGCTGGG	11.3
URS0000188F7D-scRNA_TGGTCCGATGGTAGTGGGTTATCAGAACTTATT	11.3
URS0000763D09-lncRNA_TGTTCGGGTG	11.3
URS00006BF3DE-other_GGCTTGTCTGATGGTAGTGGGTTATCAGAACT	11.3
URS00004DA951-rRNA_TAACTATGACTCTCTTAAGGTA	11.3
URS0000162127-snRNA_GTGGGAAACTCGACTGCATAATTTGTGGTAGTGGGGGACTGCGTTCGCGCT	11.2
URS00004DA951-rRNA_TGCCCAGTGCTCTGAATGT	11.2
URS000013A845-lncRNA_CGGCGG	11.2
URS0000759D53-lncRNA_TCGGCTCTTCCT	11.2
URS000064FE59-rRNA_CGGTCGGCGTCCCCCAACTTCTTAGAGGGAC	11.2
URS0000431751-lncRNA_GGACAGTCGG	11.2
URS00002FB362-lncRNA_TCCGACCGGGC	11.2
URS0000511B3B-lncRNA_GGAAGTCGG	11.2
URS00007CDCFA-lncRNA_GAACGGGCT	11.2
URS0000188F7D-scRNA_CCGATGGTAGTGGGTTATCAGAACT	11.2
URS00007E4B8C-lncRNA_CTGGCGGGC	11.2
URS000038D8D3-tRNA_GTAGTCGTGGCCGAGTGGTT	11.2
URS00002CA06B-lncRNA_CACAACGTGTCGG	11.2
URS000062C73B-tRNA_GTTGCGGGTTCG	11.2
URS00004DA951-rRNA_GTGACGCGCATGAATGGAT	11.1
URS000062FB25-rRNA_TAAAAAGCTCGTAG	11.1
URS000064FE59-rRNA_TAAAAAGCTCGTAG	11.1
URS000064FE59-rRNA_CCCGTCGCTACTAC	11.1
URS000064FE59-rRNA_CGCTACACTGACT	11.1
URS0000571896-snoRNA_GCTGAAATCCAGAGGCTGTTTCTGAGCT	11.1
URS00000B2586-lncRNA_TTGCGGCTGTCTG	11.1
URS000046A2EA-lncRNA_CCGTCGTAG	11.1
URS000035D229-lncRNA_CGAATTTTTGAGCGGGT	11.1
URS00004DA951-rRNA_TGTGATTTCTGCCCAGTGCTCT	11.1
URS0000037A22-lncRNA_CGGGCTTG	11.1
URS000062FB25-rRNA_AGAACGAAAGTCGGAGGTTCGAAGACGATCAGATA	11.0
URS00005066C4-lncRNA_ATCGG	11.0
URS00000046CC-lncRNA_CTTCGGCG	11.0
URS000064FE59-rRNA_CTTAGTTGGTGGAGTGATTTGTC	11.0
URS00002ABF30-lncRNA_TTAGGGACTCG	11.0
URS00004478B9-lncRNA_CGGACT	11.0
URS00000B3A88-lncRNA_GGGAAACAGGACT	11.0
URS0000659544-tRNA_CGGCTAGCTCAGTCGGTAGAGCATGGGACT	11.0
URS00004DA951-rRNA_CTGCCCAGTGCTCTGAATGTCAAA	11.0
URS000023DB40-lncRNA_CTTAGAGGGACTA	11.0
URS00002E83E4-lncRNA_CTGACTGAGCCAGC	11.0
URS00001DFAE4-lncRNA_TCCTCGTTAGTATAGTGGTGAGTATCCCCGCCTGT	11.0
URS00008C809E-rRNA_AACAGGTCTGTG	11.0
URS00005A4CE1-lncRNA_GAGAGAACGCGGTCTGAGTGGT	10.9
URS0000650B1E-snoRNA_GAGAGAACGCGGTCTGAGTGGT	10.9
URS00006B41C9-snoRNA_GAGAGAACGCGGTCTGAGTGGT	10.9
URS0000828975-snoRNA_GAGAGAACGCGGTCTGAGTGGT	10.9
URS00005411A3-lncRNA_CGCGG	10.9
URS0000759AFB-lncRNA_CGCGG	10.9
URS00008C809E-rRNA_TTAAAAAGCTCGTAGT	10.9
URS00000D96CC-lncRNA_TCCCTGGTGGTCTAGTGGCTAGGATTCGGC	10.9
URS000052DE43-lncRNA_TCCCTGGTGGTCTAGTGGCTAGGATTCGGC	10.9
URS000072BBEB-tRNA_TCCCTGGTGGTCTAGTGGCTAGGATTCGGC	10.9
URS00002E0A2C-snoRNA_CTGAATGATGATATCCCACTAACTGAGCAGTCAGTAGTTGGTCCTTTGGTT	10.9
URS0000188F7D-scRNA_CTGGTCCGATGGTAGTGGGTTATCAGAA	10.9
URS000034E9D0-tRNA_ATTGGTCGTGGTTGTAGTCC	10.9
URS00006761DE-tRNA_GTAGTCGTGGCCGAGT	10.9
URS000061A549-lncRNA_ATAGGGCGGAGGGAAGCTCATCAGTGGGGCCACGAGCTGAGTGCG	10.9
URS000045F4A8-lncRNA_AGGCGGACG	10.9
URS00002017A0-scRNA_CTGGTCCGAAGGTAGTGAGTTATCTCA	10.9
URS0000650B1E-snoRNA_CGGTCTGAGTGGT	10.9
URS0000188F7D-scRNA_GGCTGGTCCGATGGTAGTGGGTTATCAGAACTTATTAACATTAGTG	10.9
URS000024E15F-lncRNA_GTACGGACAG	10.9
URS00008C809E-rRNA_CAATAACAGGTCTGTGAT	10.9
URS00004DA951-rRNA_AAACGGCGGGAG	10.9
URS000045713E-lncRNA_CCCGCTGAACT	10.9
URS000006784E-lncRNA_GATAAGGATTGG	10.9
URS00004C132D-lncRNA_AGAATAGGACG	10.9
URS000082032F-snoRNA_CTGGACTGAGG	10.9
URS0000348F83-lncRNA_GCAGGACGGTG	10.9
URS0000137294-lncRNA_TTTTTGCGGCT	10.9
URS000075D440-snoRNA_ATACCGTCG	10.9
URS00004DA951-rRNA_CCAGTGCTCTGAATGTCA	10.8
URS00004DA951-rRNA_CAGTGCTCTGAATGTCAA	10.8
URS00001C6DF0-lncRNA_GAGCGTCGGGC	10.8
URS00005A4CE1-lncRNA_GAACGCGGTCTGAGTGGT	10.8
URS0000650B1E-snoRNA_GAACGCGGTCTGAGTGGT	10.8
URS00006B41C9-snoRNA_GAACGCGGTCTGAGTGGT	10.8
URS0000828975-snoRNA_GAACGCGGTCTGAGTGGT	10.8
URS00006A5FBC-snoRNA_GAGAGTGATGAGTTGCACACTGGTGGAGCC	10.8
URS0000329F16-lncRNA_GCCGCTGTAGT	10.8
URS000072540A-tRNA_GGCTCGTTGGTCTAGGGGTATGATTCTCG	10.8
URS00003CAAB3-lncRNA_CGGACAGGGGG	10.8
URS00005B62C5-lncRNA_TTTTGCGGCTG	10.8
URS00002017A0-scRNA_TGGTCCGAAGGTAGTGAGTTATCTCAAT	10.8
URS0000696377-other_TGGTCCGAAGGTAGTGAGTTATCTCAAT	10.8
URS000057ADCC-lncRNA_AAGGAGCCTG	10.8
URS000076B496-lncRNA_ACGACTTAG	10.8
URS00007C8CC9-lncRNA_TGACTGTCTAATT	10.8
URS0000372A08-lncRNA_AGGGCGTGAAA	10.8
URS00006BF3DE-other_GATGGTAGTGGGTTATCAGAACTT	10.8
URS000031366D-lncRNA_TTGGCTG	10.8
URS000016DD3F-lncRNA_CGGACGT	10.8
URS0000712944-snoRNA_AGTGATGATGACCCCAGGTAACTCTTGAGTGTGTCGCTGATGCCATCACCG	10.7
URS000077E8E2-lncRNA_CTGTGGAACCCCAT	10.7
URS000062FB25-rRNA_GTGGTAATTCTAGAGCTAATA	10.7
URS00000C18F2-tRNA_GGCTCGTTGGTCTAGGGGTATGATTCTCG	10.7
URS0000353535-lncRNA_TTCTGACGTGCA	10.7
URS0000188F7D-scRNA_GGCTGGTCCGATGGTAGTGGGTATCAGAAC	10.7
URS0000306DA9-lncRNA_GCGGACG	10.7
URS0000082D09-lncRNA_CGGGAATGTGG	10.7
URS00002BF75E-lncRNA_TAGGGACTCG	10.7
URS000021EC5C-lncRNA_ACCGGGCAG	10.7
URS0000166FF8-lncRNA_GACGGACAAG	10.7
URS00000C04DB-lncRNA_AAGTGTAGTATCTGTTCTTATCAGTTTAATATCTGATAC	10.7
URS0000185C0B-snoRNA_GGGAAGTGATGACACCTGTGACTGTTGATGTGGAACTGATTTATCGCGTAT	10.7
URS0000762109-lncRNA_TCCGG	10.6
URS000061A549-lncRNA_AGGGGACCTCATAACCCAATTCAGACTACTCTCCTCCGCCCAT	10.6
URS00004D7B5D-snoRNA_GGGAGATGAAGAGGACAGTGACTGAGAGAC	10.6
URS00001AD596-tRNA_CCGGCTAGCTCAGTCGGTAGAGCATGAGA	10.6
URS00003E2626-lncRNA_CCGGCTAGCTCAGTCGGTAGAGCATGAGA	10.6
URS000062FB25-rRNA_GAACGAAAGTCGGAGGTTCGAAGACG	10.6
URS0000541185-lncRNA_ATGGATT	10.6
URS00004E9D08-lncRNA_TAACAGGTCTGTG	10.6
URS000064FE59-rRNA_ATAACAGGTCTGTGATGCCCTTAGATG	10.6
URS0000188F7D-scRNA_GATGGTAGTGGGTTATCAGAACTT	10.6
URS000061A549-lncRNA_ATAGGGCGGAGGGAAGCTCATCAGTGGGGCCACGAGCTGAGTGCGTC	10.6
URS0000202035-lncRNA_AGAGGGGGACG	10.6
URS00001DFAE4-lncRNA_GGCTCGTTGGTCTAGGGGTATGATTCTC	10.6
URS00005168E7-lncRNA_CTTCGCGGGCCG	10.5
URS00002E21F5-lncRNA_GGGGATCGAAGAC	10.5
URS000001C18B-lncRNA_CGGGGCTCACTGG	10.5
URS00004DA951-rRNA_GGTAAACGGCGGGA	10.5
URS00004DA951-rRNA_CGGGTAAACGGCGGGAGTA	10.5
URS00004DA951-rRNA_TTCTGCCCAGTGCTCTGAATGT	10.5
URS0000100933-lncRNA_CAAGGATGCTG	10.5
URS00004DA951-rRNA_CAGTGCTCTGAATG	10.5
URS00005DB87D-tRNA_TCGTTGGTCTAGGGGTATGATTCTCGC	10.5
URS0000188F7D-scRNA_ATGGTAGTGGGTTATCAGAACTT	10.5
URS00007E31B9-lncRNA_TACTCTGGCGG	10.5
URS00000A1930-lncRNA_TTTTGCGCGG	10.5
URS000047A7F4-rRNA_GCTAAACCTAGCCCCAAACCCACTCCACCTTACTACCAGACAACCTTAGCC	10.5
URS0000588B76-lncRNA_CTTCGGCT	10.5
URS00004DA951-rRNA_TCTAATTAGTGACGCGCATGAATG	10.4
URS00002017A0-scRNA_GCTGGTCCGAAGGTAGTGAGTTATCTCAATT	10.4
URS00008C809E-rRNA_AAGACGATCAGAT	10.4
URS00002D40C8-tRNA_AGGTCCCGGGTT	10.4
URS00003ED003-lncRNA_AGGGAACGTGAG	10.4
URS00007D27B6-lncRNA_CAGGACGGTG	10.4
URS000075AD80-snRNA_GTGGGAAACTCGACTGCATAATTTGTGGTAGTGGGGGACTGCGTTCGCGCT	10.4
URS000048785A-lncRNA_TCGGACG	10.4
URS000077BD5C-lncRNA_GAAGCGCGTCG	10.4
URS00006AA8A7-tRNA_GTAGTCGTGGCCGAGT	10.4
URS00006C8412-tRNA_TTGGTTAGAGCGTGGTGC	10.4
URS0000233E9C-lncRNA_CGTCCCTGCCCTTTG	10.4
URS00001D5C6D-lncRNA_ACTCTGGCG	10.4
URS00004DA951-rRNA_CGGGTAAACGGCGGGAGTAAC	10.4
URS000034E9D0-tRNA_GTTCTTGTTGAAATACAACGATGGTTTTTCATATCATTGGTCGTGGTTGTA	10.4
URS00004DA951-rRNA_CGGGTAAACGGCGGGAGTAACTATGACTC	10.4
URS00005491A8-lncRNA_CCTCCACGGCGCTC	10.4
URS000019A622-lncRNA_CCGGACGGTGGCC	10.3
URS000003E894-lncRNA_AGGGACGGCCGG	10.3
URS00001ECECE-lncRNA_TTGGTAAGCAGAACT	10.3
URS00005F2157-lncRNA_ACAGTCGG	10.3
URS000025B218-lncRNA_CGGACG	10.3
URS0000767871-lncRNA_TTAGGGCTCG	10.3
URS00004DA951-rRNA_CACAGCCAAGGGAACGGG	10.3
URS00006BF3DE-other_GTAGTGGGTTATCAGAACT	10.3
URS000014D1A0-lncRNA_CCGGCTGTTGTA	10.3
URS00000273B8-lncRNA_AAAGGGCTTCTGTCGTGAGTGGCACACGTAGGG	10.3
URS00007D6C8A-lncRNA_GTACGTTGGG	10.3
URS0000520742-tRNA_GTAGTCGTGGCCGAGT	10.3
URS000058BC7A-lncRNA_ACACTGACTG	10.3
URS000075BF8B-precursor_RNA]_CTCGGATGG	10.3
URS00007669E9-lncRNA_TTGCCATCGATG	10.3
URS00004DA951-rRNA_TTAGTGACGCGCA	10.2
URS00004CE8EE-lncRNA_CGACGTTGCTTT	10.2
URS000075C48D-lncRNA_CGGACAG	10.2
URS000062ED01-snoRNA_TTGCAGTGATGACTTGCGAATCAAATCTGTCAATCCCCTGAGTGCAATCAC	10.2
URS000024A638-lncRNA_TCTGACTGT	10.2
URS000062FB25-rRNA_AACAGGTCTGTGA	10.2
URS000076A7B4-lncRNA_AACGGGCTTGG	10.2
URS00000C1666-lncRNA_TGAAGCGGGGATG	10.2
URS000062FB25-rRNA_ATAACGAACGAGA	10.2
URS000000DA92-lncRNA_AGGACG	10.2
URS0000091474-lncRNA_AGGACG	10.2
URS0000352297-lncRNA_CGGACAAGA	10.2
URS0000762222-lncRNA_GGGGCCCGGGG	10.1
URS000052446E-lncRNA_ACTGAACGTG	10.1
URS000064FE59-rRNA_TTAGTTGGTGGAGTGAT	10.1
URS00005ECF45-lncRNA_GGAAGTCGG	10.1
URS0000734D8F-snRNA_AAGACTCCAGACACATCCAAATGAGGCGCTGCATGTGGCAGTCTGCCTTTC	10.1
URS00003ABD3B-lncRNA_GACGGACAAGA	10.1
URS00004F2DA4-lncRNA_AAACTCTGGTG	10.1
URS00004DA951-rRNA_TGTGATTTCTGCCCAGTGCTCTGAA	10.1
URS000019A622-lncRNA_CGGATTCTG	10.1
URS00005A4CE1-lncRNA_CGCGGTCTGAGTGGT	10.1
URS0000650B1E-snoRNA_CGCGGTCTGAGTGGT	10.1
URS00006B41C9-snoRNA_CGCGGTCTGAGTGGT	10.1
URS0000828975-snoRNA_CGCGGTCTGAGTGGT	10.1
URS0000298222-lncRNA_TGGGTCGGTG	10.1
URS000061C61C-lncRNA_CGGATTCTG	10.1
URS000038D8D3-tRNA_GTAGTCGTGGCCG	10.1
URS00004DA951-rRNA_ATCAGCGGGGAAAGAAG	10.1
URS00004DA951-rRNA_CCAGTGCTCTGAATGTCAA	10.1
URS00000C18F2-tRNA_AGGTCCCGGGTT	10.1
URS00001FBD75-tRNA_TGAATCTGACAACAGAGGCTTACGACCCCTTATT	10.0
URS0000759E00-lncRNA_CCCGGGCG	10.0
URS00002B7E28-lncRNA_TGGGCT	10.0
URS000075E952-lncRNA_TGAGGACTGAAGTGGG	10.0
URS000064FE59-rRNA_CTTAGTTGGTGGAGTGA	10.0
URS00001AD596-tRNA_GCCCGGCTAGCTCAGTCGGTAGAGCATGAGACTCT	10.0
URS00006B7869-snoRNA_GTACATGATGACAACTGGCTCCCTCTACTGAAC	10.0
URS000055A58A-lncRNA_CGGACAAGA	10.0
URS0000307A04-lncRNA_AAGAAGACCCTG	10.0
URS00004FB584-lncRNA_CTGACTGTC	10.0
URS00002EF81F-lncRNA_TTGCGGCTGT	10.0
URS00002C130C-tRNA_CAAGAACTGCTAACTCATGCCCCCATGTCTAACAACATGGCT	10.0
URS00006C14B2-tRNA_GTAGTCGTGGCCGAGT	10.0
URS00000E62F0-lncRNA_TGGGGAGTTTGGCT	10.0
URS00001BFAE7-lncRNA_TGGGTTCAGAACGT	10.0
URS000075B576-lncRNA_AGGAGGTGTAGA	9.9
URS00005C3F3B-lncRNA_TCTGACTGT	9.9
URS00007D63ED-lncRNA_CACGAGCGGGGT	9.9
URS000075CFA1-lncRNA_GCGCGTCGTGG	9.9
URS000076EBF9-lncRNA_CCGTCGTAG	9.9
URS00000F8807-lncRNA_GCG	9.9
URS0000155D91-lncRNA_CAGTCGG	9.9
URS00004ADE0D-lncRNA_ACAGTCGGGG	9.9
URS00004E7C50-lncRNA_AAAGGTCGGTGG	9.9
URS000071DF37-tRNA_GTAGTCGTGGCCGAGT	9.9
URS000072540A-tRNA_AGGTCCCGGGTT	9.9
URS00008C809E-rRNA_CCACCAGGAGTGGAGCCTG	9.9
URS0000188F7D-scRNA_CCCCCCACTGCTAAATTTGACTGG	9.9
URS0000403220-lncRNA_TCGGATA	9.9
URS00008C809E-rRNA_GCAATAACAGGTCTG	9.9
URS00004DA951-rRNA_AGAGGTGTAGAATAAGTGGGAGGCCC	9.9
URS000060CE40-lncRNA_AACGGCCTCT	9.9
URS0000162FE1-lncRNA_TGAGGGGCGGAT	9.8
URS000047336D-lncRNA_GAATCTGACTG	9.8
URS00003E2626-lncRNA_CCGGCTAGCTCAG	9.8
URS00002DBC11-lncRNA_ACAGTCGGGGG	9.8
URS000062FB25-rRNA_AATTCTAGAGCTAATAC	9.8
URS000027E99F-lncRNA_GACAGTCGG	9.8
URS0000214640-lncRNA_TACGGACA	9.8
URS00004DA951-rRNA_TAAACGGCGGGAGTAACTATGACT	9.8
URS00006174C2-tRNA_ACGCGGGAGACCGGGGTTCGATTCCCCGACGGG	9.8
URS000077C025-lncRNA_ACAGGGCT	9.8
URS00001F10BB-lncRNA_GCGTGGAGCCGGGC	9.8
URS00004DA951-rRNA_GCCCAGTGCTCTGAATGTCA	9.8
URS00007D73DD-lncRNA_AAACTCTG	9.8
URS000064FE59-rRNA_TTAGTTGGTGGAGTGATTTGTC	9.8
URS00001290C9-SRP_RNA]_TGGAGGATCGCTTGAGTCCAGGAGTTCTGGGCTGTAG	9.8
URS000015248C-lncRNA_AAGGACCG	9.8
URS00008C809E-rRNA_GGGACGGCCGGGG	9.8
URS00004DA951-rRNA_AGGTGTAGAATAAGTG	9.8
URS00004DA951-rRNA_AGGGAACGGGCT	9.8
URS000014BF0C-lncRNA_GCAGGACGG	9.8
URS0000188F7D-scRNA_TGGCTGGTCCGATGGTAGTGGGTTATCAGAACTT	9.8
URS000044172C-lncRNA_CGGACTG	9.8
URS00002AECD7-lncRNA_CTATCACCCTGAAAT	9.8
URS0000770713-lncRNA_AGGACGTGTG	9.8
URS00006DC6C9-rRNA_TGAACGCGCCTGATCTCGTCTGATCTCGGAAGCTAAGCAGGGTCGGGCCTG	9.8
URS000062FB25-rRNA_AATTCTAGAGCTAATACA	9.7
URS00004CDF54-lncRNA_CGGACGA	9.7
URS00000D96CC-lncRNA_TCCCTGTGGTCTAGTGGCTAGGATTCGGCGCTTT	9.7
URS000052DE43-lncRNA_TCCCTGTGGTCTAGTGGCTAGGATTCGGCGCTTT	9.7
URS000072BBEB-tRNA_TCCCTGTGGTCTAGTGGCTAGGATTCGGCGCTTT	9.7
URS000075E952-lncRNA_TTGAGGACTGAAGTGGG	9.7
URS00001E66EF-lncRNA_TTGCGGCTG	9.7
URS000017CF23-lncRNA_CGACGTTGCTTT	9.7
URS00005C68A5-lncRNA_TTGAGCTTG	9.7
URS000062FB25-rRNA_TAACGAACGAGA	9.7
URS00000A4939-lncRNA_GAACGTGAGCTG	9.7
URS000034E9D0-tRNA_ATATCATTGGTCGTGGTTGTAGTCCGTGCGAGA	9.7
URS00008120D6-lncRNA_TTGACCTCGG	9.7
URS00000CF776-lncRNA_GCGGGCGTAGCT	9.7
URS0000077130-snRNA_TGGATTTTTGGAGCAGGGA	9.7
URS0000658797-snRNA_TGGATTTTTGGAGCAGGGA	9.7
URS000054AD9E-lncRNA_GTTCTCGGATG	9.7
URS000062FB25-rRNA_AAAGTCGGAGGTTCGAAGACGATC	9.7
URS000075C768-lncRNA_TGACCAGACTTG	9.7
URS00007599B7-lncRNA_ATGCGGGATG	9.7
URS0000141FB8-lncRNA_CGGGCGGGGACTG	9.7
URS00003ED227-lncRNA_CGGTCCTGTAA	9.6
URS00006292A1-snoRNA_TGACTGTGCTGAGTCTGTTCAATCCAACCCTGAGC	9.6
URS00003A901F-lncRNA_CGGGGCCGGACC	9.6
URS000000673D-lncRNA_ACGGGCTTG	9.6
URS000013024B-lncRNA_TACGTGAGCTGGG	9.6
URS000019A622-lncRNA_ACGGGCTTG	9.6
URS0000520742-tRNA_GTAGTCGTGGCCGAGTGGTT	9.6
URS00001E8024-lncRNA_AGGCGGACGT	9.6
URS0000816C2B-snoRNA_TTACTTGATGACAATAAAATATCTGAT	9.6
URS0000779B8B-lncRNA_AAGGACCGAA	9.6
URS000064FE59-rRNA_CTTAGTTGGTGGAGTGATTTGTCTG	9.6
URS00002017A0-scRNA_CTTCTCACTACTGCACTTGACTAGTCTTT	9.6
URS0000292FAD-lncRNA_CTTCTCACTACTGCACTTGACTAGTCTTT	9.6
URS00002017A0-scRNA_GGCTGGTCCGAAGGTAGTGAGTTA	9.6
URS00003A116B-lncRNA_CTGACTGT	9.6
URS000075E1F2-lncRNA_GCGCGTCGTG	9.6
URS0000432B41-lncRNA_GCGGATTCTG	9.6
URS0000318567-lncRNA_TGGACATGGG	9.6
URS000034E9D0-tRNA_TTGGTCGTGGTTGTAGTCC	9.5
URS00006BF3DE-other_ATGGTAGTGGGTTATCAGAACTT	9.5
URS00006292A1-snoRNA_GCAAATGATGATAAACTGGATCTGACTGACTGTGCTGAGT	9.5
URS000052F285-lncRNA_GAGGGACTA	9.5
URS0000292FAD-lncRNA_TTCTCACTACTGCACTTGACTAGTCTT	9.5
URS000049C017-lncRNA_TGGACT	9.5
URS00007E31B9-lncRNA_TGGACT	9.5
URS00008C809E-rRNA_CGAAGACGATCAGATACCG	9.5
URS00004A645C-lncRNA_TGCGG	9.5
URS00004DA951-rRNA_TTTCTGCCCAGTGCTCTGAATGTCAAA	9.5
URS00004A2461-scRNA_AGTTGGTCCGAGTGTTGTGGGTTAT	9.5
URS000020CFC6-lncRNA_AGGAGGTGTAGAA	9.5
URS00002D40C8-tRNA_TGGTCTAGGGGTATGATTCTCGC	9.5
URS0000780D40-lncRNA_GCTGGACTGAGG	9.5
URS00004DA951-rRNA_TTTCTGCCCAGTGCTCTGA	9.5
URS000040B3FB-lncRNA_CCGGACC	9.5
URS0000364A4B-lncRNA_TCTCCGTTGG	9.5
URS000044DFF6-rRNA_TAAAACTCAAAGGACCTGGCGGTGCTTCATATCCCTCTAGAGGAGCCTGTT	9.4
URS00004DA951-rRNA_GATTTCTGCCCAGTGCTCTGAA	9.4
URS00006761DE-tRNA_GTAGTCGTGGCCGAGTGGTT	9.4
URS000014A2A5-lncRNA_TTCGG	9.4
URS00004CA0D8-lncRNA_AAGGACCG	9.4
URS00004DA951-rRNA_AATTAGTGACGCGCATGAATGGATG	9.4
URS000006E1E3-lncRNA_CGTGATCGTATAGTGGTTAGTACTCTGC	9.4
URS00001F0C03-lncRNA_CGTGATCGTATAGTGGTTAGTACTCTGC	9.4
URS0000773B2D-lncRNA_GACGGACA	9.4
URS00002C130C-tRNA_AGAAAGCTCACAAGAACTGCTAACTCATGCCCCCATGTCTAACAACATGGC	9.4
URS00005B62C5-lncRNA_TTTGCGGCTGT	9.4
URS00005DB87D-tRNA_AGGTCCCGGGTT	9.4
URS000075E952-lncRNA_TGAGGACTGAAGTGG	9.4
URS000023DB40-lncRNA_TAGAGGGACTAT	9.4
URS000060C682-lncRNA_CGGGTCGGAGTTAGCTCAAGCGG	9.4
URS000064FE59-rRNA_TGGTGGAGTGATTTGT	9.4
URS000064FE59-rRNA_TAACAGGTCTGTG	9.3
URS00006D74B2-tRNA_ACGCGGGAGACCGGGGTTCGATTCCCCGACGGG	9.3
URS00006C14B2-tRNA_GTAGTCGTGGCCGAGTGGTT	9.3
URS000075EF6E-lncRNA_ACGGATCTCTT	9.3
URS00005DB87D-tRNA_TGGTCTAGGGGTATGATTCTCGC	9.3
URS000062FB25-rRNA_ACGAAAGTCGGAGGTTCGAAGACGATCAGATA	9.3
URS00000A4939-lncRNA_ACGTGAGCTGG	9.3
URS0000169C27-lncRNA_GGGACAGTCGG	9.3
URS00004D1708-lncRNA_AGGGATCGGAC	9.3
URS0000545E49-lncRNA_CGGGCGGGGACTG	9.3
URS00001DC561-lncRNA_TGAGGGGCGGAT	9.3
URS00008C809E-rRNA_AGGAAGTAAAAGTCGTAACA	9.3
URS000035D229-lncRNA_GATGCCTGGGAGTTGCGATCTGC	9.2
URS000030FFEF-lncRNA_TGAGGGGCGGAT	9.2
URS00002B6AC0-lncRNA_TGACTGTCTAAT	9.2
URS000075E0FA-lncRNA_GCTGGACTGAGGT	9.2
URS00002D40C8-tRNA_TTGGTCTAGGGGTATGATTCTCGCT	9.2
URS00004DA951-rRNA_CGGGTAAACGGCGGGAG	9.2
URS00003B30D4-lncRNA_CCGGATGATTATG	9.2
URS000030B22D-lncRNA_CACTGACTGAG	9.2
URS0000188F7D-scRNA_GCTGGTCCGATGGTAGTGGGTTATCAGAACTTATTAA	9.2
URS00007C0582-lncRNA_AGAACTCGGG	9.2
URS000006784E-lncRNA_ATAAGGATTGG	9.2
URS00006BF3DE-other_ATGGTAGTGGGTTATCAGAAC	9.2
URS00005B6FC3-lncRNA_CGGACAAGAAT	9.2
URS0000188F7D-scRNA_TACAACCCCCCACTGCTAAATTTGACTGGCTTT	9.2
URS00004DA951-rRNA_GTGCTCTGAATGTC	9.2
URS0000188F7D-scRNA_TAGTGTCACTAAAGTTGGTATACAACCCCCCACTGCTAAATTTGACTGGCT	9.2
URS00004131B6-tRNA_GGGGGTATAGCTTAGCGGTAGAGCATTTGACT	9.2
URS00004F7823-lncRNA_AGGACGTGTG	9.2
URS000062C73B-tRNA_AGGTTGCGGGTTCG	9.2
URS00000C18F2-tRNA_GGCTCGTTGGTCTAGGGGTATGATTCTCGCTTC	9.2
URS00001DFAE4-lncRNA_GGCTCGTTGGTCTAGGGGTATGATTCTCGCTTC	9.2
URS00005885C9-rRNA_ACCGGGTGCTGTAGGCTTT	9.2
URS000006102E-lncRNA_TGGAGGCTCGCAG	9.1
URS000062FB25-rRNA_AACGAAAGTCGGAGGTTCGAAGACGA	9.1
URS0000765E95-lncRNA_CAGAACTG	9.1
URS00007C354F-lncRNA_CGGGAATGTG	9.1
URS00004DA951-rRNA_TCAGCGGGGAAAGAAG	9.1
URS00005ED704-lncRNA_CTAAGGACTGTG	9.1
URS0000188F7D-scRNA_ATGGTAGTGGGTTATCAGAAC	9.1
URS00004CC3ED-lncRNA_TTTGGCTG	9.1
URS0000772ACE-lncRNA_ACCGTCGTG	9.1
URS000035913C-lncRNA_TTGTAGAGGATG	9.1
URS00005B7465-tRNA_TCTTCGGGGGCGTGG	9.1
URS00008C809E-rRNA_ATTGACAGATTGATAGCTCT	9.1
URS00006C0A49-tRNA_CCGGCTAGCTCAG	9.1
URS00007D7DBC-lncRNA_AAGCGTTGG	9.1
URS00003E8026-lncRNA_CACGGACCAAG	9.1
URS00004884CD-lncRNA_ACGGACAGG	9.1
URS000075CEF3-lncRNA_CAGGACT	9.1
URS00007D63E0-lncRNA_AAGGACTGT	9.0
URS000061A549-lncRNA_GGGACCTCATAACCCAATTCAGACTACTCTCCTCCGCCCATT	9.0
URS00007D1803-lncRNA_GTTAGGGCT	9.0
URS00005DB87D-tRNA_TTGGTCTAGGGGTATGATTCTCGCT	9.0
URS0000395236-lncRNA_AGTTCGGTGTGG	9.0
URS00001290C9-SRP_RNA]_TGGAGGATCGCTTGAGTCCAGGAGTTCTGGGCTGTAGTG	9.0
URS000018A5E6-lncRNA_CGGGTCGAAC	9.0
URS0000527B06-lncRNA_TGTGGCTCCTCCG	9.0
URS00004DA951-rRNA_TTCTGCCCAGTGCTCTGAAT	9.0
URS0000188F7D-scRNA_GGCTGGTCCGATGGT	9.0
URS00005B7465-tRNA_TCTTCGGGGGCGTG	9.0
URS000051B8E0-lncRNA_CTGGGGCG	9.0
URS00004C6B3C-lncRNA_CTTTGAGGACTGAAGT	9.0
URS000075E952-lncRNA_CTTTGAGGACTGAAGT	9.0
URS0000764720-lncRNA_CAGCAGGACG	9.0
URS000075CA0A-lncRNA_GGGAATGTGGCT	8.9
URS000064FE59-rRNA_GTTAAAAAGCTCGTAG	8.9
[truncated: 9,565 more rows]

## Sheet: Supplementary Table 4
Supplementary table 4: Differentially expessed IsomiRs between M0 (non-metastasis) and M1 (metastasis) patients at diagnosis. The statistical comparison used was M1-M0 such that a positive "Fold Change" indicates that the corresponding miRNA is up-regulated in M1 compared to M0. "miRNA" lists the canonical mature miRNA name (from miRBase 21.0); "Sequence" lists the specific isomiR sequence; "NTA"…
miRNA	Sequence	NTA	5' mod	3' mod	Fold Change (Log2)	Average Expression	Adjusted P-value
hsa-miR-320c	AAAAGCTGGGTTGAGAGG	0	0	gt	3.4448	5.98375	0.000222848
hsa-miR-320d	AAAAGCTGGGTTGAGAGG	0	0	a	3.4448	5.98375	0.000222848
hsa-miR-10a-5p	TACCCTGTAGATCCGAATTTG	0	0	tg	1.90279	8.72017	0.000342635
hsa-miR-10a-5p	ACCCTGTAGATCCGAATTT	0	t	gtg	3.32499	5.06601	0.000342635
hsa-miR-10a-5p	TACCCTGTAGATCCGAATTT	0	0	gtg	2.46466	7.69361	0.000434225
hsa-miR-320a	AAAAGCTGGGTTGAGAGGGC	0	0	ga	2.20645	8.93794	0.000645299
hsa-miR-320b	AAAAGCTGGGTTGAGAGGGC	0	0	aa	2.20645	8.93794	0.000645299
hsa-miR-320a	AAAAGCTGGGTTGAGAGGGA	I-A	0	cga	2.17051	4.59907	0.00068802
hsa-miR-320b	AAAAGCTGGGTTGAGAGGGA	I-A	0	caa	2.17051	4.59907	0.00068802
hsa-miR-320c	AAAAGCTGGGTTGAGAGGGA	I-A	0	t	2.17051	4.59907	0.00068802
hsa-miR-10a-5p	ACCCTGTAGATCCGAATTTGT	0	t	g	1.49233	9.78191	0.00068802
hsa-miR-10a-5p	TACCCTGTAGATCCGAATTTGT	0	0	g	1.65155	12.622	0.00068802
hsa-miR-320a	AAAAGCTGGGTTGAGAGGG	0	0	cga	2.16332	7.16695	0.00068802
hsa-miR-320b	AAAAGCTGGGTTGAGAGGG	0	0	caa	2.16332	7.16695	0.00068802
hsa-miR-320c	AAAAGCTGGGTTGAGAGGG	0	0	t	2.16332	7.16695	0.00068802
hsa-let-7d-3p	TATACGACCTGCTGCCTTTC	0	c	t	1.05384	6.33406	0.000705775
hsa-miR-10a-5p	ACCCTGTAGATCCGAATTTGC	I-C	t	tg	1.50668	5.18336	0.00118964
hsa-miR-320a	AAAGCTGGGTTGAGAGGGCG	0	a	a	1.6878	4.7391	0.00177001
hsa-miR-10a-5p	TACCCTGTAGATCCGAATTTGC	I-C	0	tg	1.53424	7.98435	0.00236854
hsa-let-7d-3p	CTATACGACCTGCTGCCTTTC	0	0	t	1.00448	10.1623	0.00236854
hsa-miR-10a-5p	ACCCTGTAGATCCGAATTTG	0	t	tg	1.40403	6.03141	0.00283914
hsa-miR-320c	AAAAGCTGGGTTGAGAGGGT	0	0	0	2.07506	4.88191	0.00283914
hsa-miR-10a-5p	TACCCTGTAGATCCGAATTTGA	I-A	0	tg	1.17655	6.57297	0.00309889
hsa-miR-10a-5p	ATACCCTGTAGATCCGAATTTGT	0	A	g	1.93522	4.67639	0.00335984
hsa-miR-1307-5p	TCGACCGGACCTCGACCG	0	0	gct	1.61729	4.25012	0.00475564
hsa-miR-21-5p	TAGCTTATCAGACTGATGTTG	0	0	a	0.729973	10.8024	0.00497066
hsa-miR-486-5p	TCCTGTACTGAGCTGCCCCGTT	I-TT	0	ag	-1.21029	4.52691	0.00497066
hsa-miR-1246	TGGATTTTTGGAGCAGGGAG	I-GAG	aa	0	2.1672	7.63861	0.00627372
hsa-miR-27b-3p	TTCACAGTGGCTAAGTTCT	0	0	gc	0.890608	8.65175	0.00652007
hsa-miR-28-3p	CTAGATTGTGAGCTCCTGGAG	0	ca	G	1.0355	5.25565	0.0113904
hsa-miR-200a-3p	TAACACTGTCTGGTAACGATG	0	0	t	2.17648	5.05482	0.0118898
hsa-miR-320a	AAAAGCTGGGTTGAGAGGGCGT	I-T	0	a	0.93948	9.76666	0.0148389
hsa-miR-1246	ATGGATTTTTGGAGCAGGGA	I-GA	a	0	2.37903	6.68668	0.0153514
hsa-miR-320a	GAAAAGCTGGGTTGAGAGGGCG	0	G	a	1.09219	4.92335	0.0171945
hsa-miR-375	TTTGTTCGTTCGGCTCGCGT	0	0	ga	2.17678	6.15815	0.017365
hsa-miR-574-5p	TGAGTGTGTGTGTGTGAGTGT	0	0	gt	0.776762	6.73626	0.0176
hsa-miR-99b-5p	CACCCGTAGAACCGACCTTG	0	0	cg	1.00743	7.64138	0.0176
hsa-miR-320a	AAAGCTGGGTTGAGAGGGCGA	0	a	0	1.46294	4.29101	0.0176728
hsa-miR-28-3p	CACTAGATTGTGAGCTCCT	0	0	gga	1.16864	5.03069	0.0176728
hsa-miR-532-5p	ATGCCTTGAGTGTAGGACCGT	0	c	0	0.897955	7.32795	0.0176728
hsa-miR-192-5p	CTGACCTATGAATTGACAGC	0	0	c	1.15575	7.2364	0.0176728
hsa-miR-192-5p	TGACCTATGAATTGACAGC	0	c	c	1.13831	5.36798	0.0177928
hsa-miR-1246	TGGATTTTTGGAGCAGGG	I-G	aa	0	1.95027	8.03725	0.0201665
hsa-miR-222-3p	AGCTACATCTGGCTACTGGGT	0	0	0	0.83818	7.72021	0.0201665
hsa-miR-320a	AAAAGCTGGGTTGAGAGGGCGC	I-C	0	a	0.955711	5.72991	0.0201665
hsa-miR-1246	AATGGATTTTTGGAGCAGGGA	I-GA	0	0	2.68743	4.63851	0.0201665
hsa-miR-95-3p	TTCAACGGGTATTTATTGAGC	0	0	a	1.44853	4.67525	0.0208627
hsa-miR-21-5p	TAGCTTATCAGACTGATGT	0	0	tga	0.691371	7.17463	0.0230972
hsa-miR-378a-3p	CTGGACTTGGAGTCAGAAGGC	0	a	0	0.880271	7.53326	0.0230972
hsa-miR-221-3p	AGCTACATTGTCTGCTGGGTT	0	0	tc	0.923963	6.05652	0.0230972
hsa-miR-200c-3p	TAATACTGCCGGGTAATGATGGA	0	0	0	1.46757	4.64985	0.0230972
hsa-miR-1246	ATGGATTTTTGGAGCAGGGAG	I-GAG	a	0	1.92242	7.44588	0.0230972
hsa-miR-1246	ATGGATTTTTGGAGCAGGG	I-G	a	0	1.86671	7.67709	0.0239617
hsa-miR-22-3p	AAGCTGCCAGTTGAAGAAC	0	0	tgt	0.802401	8.68428	0.0283708
hsa-let-7b-5p	TGAGGTAGTAGGTTGTGTGGC	I-C	0	tt	-0.92222	9.57784	0.0337304
hsa-miR-320a	AAAAGCTGGGTTGAGAGGGCG	0	0	a	1.00595	10.1425	0.0345007
hsa-miR-28-3p	CACTAGATTGTGAGCTCCTG	0	0	ga	0.934799	5.57499	0.0345007
hsa-miR-320a	AAAAGCTGGGTTGAGAGGGCT	I-T	0	ga	1.29932	3.86928	0.0345007
hsa-miR-320b	AAAAGCTGGGTTGAGAGGGCT	I-T	0	aa	1.29932	3.86928	0.0345007
hsa-miR-24-3p	TGGCTCAGTTCAGCAGGAAC	0	0	ag	0.819391	10.7408	0.0359764
hsa-miR-148a-3p	TCAGTGCACTACAGAACTTT	0	0	gt	0.83238	6.16797	0.0407385

## Sheet: Supplementary Table 5
Supplementary table 5: Results from the Normfinder algorithmn. Selected internal controls are shown in bold. "miRNA" is the canonical mature miRNA name (from miRBase 21.0); "GroupDif" is the estimated difference in expression between the metastatic and non-metastatic group; "GroupSD" is a weighted average of the estimated intra-group variation; "Stability" is the Normfinder expression stability m…
miRNA	GroupDif	GroupSD	Stability
hsa-miR-423-3p	0.02	0.33	0.09
hsa-miR-128-3p	0.04	0.28	0.09
hsa-let-7c-5p	0.06	0.41	0.11
hsa-let-7a-5p	0.03	0.43	0.12
hsa-miR-151a-3p	0.01	0.47	0.12
hsa-miR-339-3p	0.02	0.57	0.12
hsa-miR-146b-5p	0	0.44	0.12
hsa-miR-7-5p	0.06	0.56	0.13
hsa-miR-589-5p	0.06	0.55	0.13
hsa-miR-532-5p	0.08	0.4	0.13
hsa-miR-126-3p	0.03	0.45	0.13
hsa-miR-24-2-5p	0.02	0.53	0.13
hsa-miR-3615	0.05	0.51	0.13
hsa-miR-181a-5p	0.1	0.39	0.13
hsa-miR-30d-5p	0.11	0.32	0.14
hsa-miR-664a-5p	0.1	0.38	0.14
hsa-miR-99a-5p	0.01	0.61	0.14
hsa-miR-99b-3p	0.02	0.63	0.14
hsa-miR-139-5p	0.05	0.54	0.15
hsa-miR-181a-2-3p	0.13	0.4	0.15
hsa-miR-28-3p	0.11	0.4	0.15
hsa-miR-148a-3p	0.06	0.54	0.15
hsa-miR-22-3p	0.11	0.49	0.15
hsa-miR-30a-3p	0.06	0.51	0.15
hsa-miR-92a-3p	0.09	0.55	0.15
hsa-miR-140-5p	0.11	0.53	0.15
hsa-miR-2110	0.1	0.52	0.16
hsa-miR-221-3p	0.11	0.49	0.16
hsa-miR-1301-3p	0.05	0.61	0.16
hsa-let-7f-5p	0.09	0.49	0.16
hsa-miR-152-3p	0.05	0.59	0.16
hsa-miR-26a-5p	0.08	0.51	0.16
hsa-miR-100-5p	0.05	0.67	0.17
hsa-miR-106b-3p	0.15	0.42	0.17
hsa-miR-342-5p	0.08	0.58	0.17
hsa-let-7d-5p	0.15	0.42	0.17
hsa-miR-30a-5p	0.04	0.64	0.17
hsa-miR-32-5p	0.06	0.71	0.17
hsa-miR-155-5p	0.11	0.5	0.17
hsa-miR-501-3p	0.04	0.69	0.17
hsa-miR-584-5p	0.1	0.55	0.17
hsa-miR-22-5p	0.07	0.62	0.17
hsa-miR-103a-3p	0.14	0.51	0.17
hsa-miR-3605-3p	0.03	0.86	0.18
hsa-miR-6842-3p	0.13	0.56	0.18
hsa-miR-423-5p	0.16	0.49	0.18
hsa-miR-1284	0.06	0.84	0.18
hsa-miR-21-5p	0.18	0.42	0.18
hsa-miR-671-3p	0.05	0.76	0.18
hsa-miR-629-5p	0.11	0.65	0.18
hsa-let-7e-5p	0.09	0.66	0.19
hsa-miR-148a-5p	0.09	0.73	0.19
hsa-miR-130b-5p	0.01	0.77	0.19
hsa-miR-30c-5p	0.16	0.49	0.19
hsa-miR-182-5p	0.09	0.85	0.19
hsa-miR-330-3p	0.09	0.62	0.19
hsa-miR-7706	0.07	0.68	0.19
hsa-miR-7704	0.01	0.78	0.19
hsa-miR-148b-3p	0.18	0.42	0.19
hsa-miR-92b-5p	0.1	0.78	0.19
hsa-miR-30e-3p	0.18	0.47	0.19
hsa-miR-1468-5p	0.1	0.74	0.2
hsa-miR-744-5p	0.18	0.47	0.2
hsa-miR-142-3p	0.21	0.44	0.2
hsa-miR-98-5p	0.15	0.52	0.2
hsa-miR-378c	0.14	0.6	0.2
hsa-miR-450b-5p	0.11	0.9	0.2
hsa-miR-146a-5p	0.18	0.47	0.2
hsa-miR-150-3p	0.02	0.92	0.2
hsa-miR-30e-5p	0.22	0.4	0.2
hsa-miR-17-5p	0.16	0.61	0.2
hsa-miR-199a-3p	0.2	0.5	0.2
hsa-miR-941	0.14	0.7	0.2
hsa-miR-199b-3p	0.2	0.5	0.2
hsa-let-7i-5p	0.2	0.45	0.2
hsa-miR-19b-3p	0.08	0.82	0.2
hsa-miR-24-3p	0.23	0.39	0.21
hsa-miR-25-5p	0.17	0.58	0.21
hsa-miR-191-5p	0.23	0.46	0.21
hsa-miR-222-3p	0.11	0.73	0.21
hsa-miR-328-3p	0.1	0.73	0.21
hsa-miR-125b-5p	0.12	0.87	0.21
hsa-miR-1908-5p	0.08	0.85	0.21
hsa-miR-576-3p	0.02	0.89	0.21
hsa-miR-10b-5p	0.12	0.7	0.21
hsa-miR-145-3p	0.2	0.61	0.22
hsa-miR-425-5p	0.27	0.39	0.22
hsa-miR-1180-3p	0.03	0.93	0.22
hsa-miR-6852-5p	0.09	0.76	0.22
hsa-miR-378a-3p	0.2	0.56	0.22
hsa-miR-484	0.26	0.46	0.22
hsa-miR-107	0.12	0.87	0.23
hsa-miR-183-5p	0.15	0.94	0.23
hsa-miR-361-3p	0.27	0.41	0.23
hsa-miR-550a-5p	0.15	0.8	0.23
hsa-miR-326	0.13	0.84	0.23
hsa-miR-93-5p	0.25	0.5	0.23
hsa-miR-181b-5p	0.16	0.6	0.23
hsa-let-7g-5p	0.27	0.48	0.23
hsa-let-7b-5p	0.25	0.58	0.23
hsa-miR-4443	0.08	0.96	0.23
hsa-miR-4446-3p	0.05	0.95	0.23
hsa-miR-221-5p	0.16	0.73	0.23
hsa-miR-223-5p	0.25	0.58	0.23
hsa-miR-125a-5p	0.02	1.15	0.23
hsa-miR-185-5p	0.21	0.61	0.23
hsa-miR-1273h-3p	0.17	0.74	0.23
hsa-miR-502-3p	0.01	0.9	0.23
hsa-miR-126-5p	0.2	0.61	0.24
hsa-miR-20a-5p	0.26	0.56	0.24
hsa-miR-378d	0.23	0.63	0.24
hsa-miR-27a-5p	0.03	1.18	0.24
hsa-miR-27a-3p	0.23	0.61	0.24
hsa-miR-3613-5p	0.23	0.66	0.24
hsa-miR-25-3p	0.28	0.56	0.24
hsa-miR-185-3p	0.25	0.6	0.24
hsa-miR-150-5p	0.04	1.19	0.25
hsa-miR-345-5p	0.12	0.89	0.25
hsa-miR-101-3p	0.27	0.62	0.25
hsa-miR-23a-5p	0.2	0.94	0.25
hsa-miR-424-3p	0.31	0.54	0.25
hsa-miR-500a-3p	0.21	0.71	0.25
hsa-miR-1307-3p	0.31	0.54	0.25
hsa-miR-142-5p	0.32	0.57	0.25
hsa-miR-625-3p	0.21	0.8	0.25
hsa-miR-339-5p	0.22	0.78	0.25
hsa-miR-215-5p	0.13	1.03	0.26
hsa-miR-425-3p	0.23	0.77	0.26
hsa-miR-582-3p	0.12	1.24	0.26
hsa-miR-199a-5p	0.18	0.83	0.26
hsa-miR-363-3p	0.22	0.82	0.26
hsa-miR-99b-5p	0.29	0.62	0.26
hsa-miR-26b-5p	0.32	0.49	0.26
hsa-miR-92b-3p	0.27	0.88	0.26
hsa-miR-769-5p	0.31	0.51	0.26
hsa-miR-548o-3p	0.25	0.72	0.27
hsa-miR-140-3p	0.32	0.65	0.27
hsa-miR-338-5p	0.26	0.87	0.27
hsa-miR-4665-5p	0.15	1.14	0.27
hsa-miR-486-3p	0.29	0.74	0.27
hsa-miR-340-3p	0.25	0.75	0.27
hsa-miR-186-5p	0.34	0.6	0.27
hsa-miR-454-5p	0.25	0.91	0.28
hsa-miR-144-5p	0.27	0.86	0.28
hsa-miR-3173-5p	0.17	1.13	0.28
hsa-miR-3614-5p	0.16	1.32	0.28
hsa-miR-503-5p	0.17	1.02	0.28
hsa-miR-127-3p	0.16	1.18	0.28
hsa-miR-192-5p	0.3	0.66	0.28
hsa-miR-16-2-3p	0.33	0.67	0.28
hsa-miR-106b-5p	0.23	0.98	0.28
hsa-miR-335-3p	0.24	0.91	0.28
hsa-miR-3138	0.25	0.82	0.28
hsa-miR-27b-3p	0.37	0.49	0.28
hsa-miR-340-5p	0.34	0.58	0.28
hsa-miR-23b-3p	0.1	1.17	0.29
hsa-miR-224-5p	0.22	1.01	0.29
hsa-miR-21-3p	0.24	0.89	0.29
hsa-miR-511-5p	0.22	0.95	0.29
hsa-let-7d-3p	0.37	0.57	0.29
hsa-miR-23a-3p	0.27	1.15	0.3
hsa-miR-144-3p	0.3	0.93	0.3
hsa-miR-652-3p	0.35	0.91	0.3
hsa-let-7b-3p	0.33	0.74	0.3
hsa-miR-143-3p	0.37	0.73	0.3
hsa-miR-1228-5p	0.15	1.41	0.3
hsa-miR-197-3p	0.36	0.69	0.3
hsa-miR-139-3p	0.28	0.92	0.31
hsa-miR-505-5p	0.38	0.69	0.31
hsa-miR-6087	0	1.49	0.31
hsa-miR-193a-5p	0.33	0.81	0.32
hsa-miR-3158-3p	0.33	1.01	0.32
hsa-miR-129-5p	0.31	0.99	0.32
hsa-miR-370-3p	0.26	1.41	0.33
hsa-miR-16-5p	0.46	0.73	0.34
hsa-miR-7641	0.29	1.14	0.34
hsa-miR-4732-3p	0.4	0.98	0.34
hsa-miR-486-5p	0.42	0.9	0.34
hsa-miR-877-5p	0.47	0.84	0.35
hsa-miR-432-5p	0.24	1.57	0.35
hsa-miR-122-5p	0.4	1.26	0.35
hsa-miR-374a-5p	0.48	0.8	0.35
hsa-miR-379-5p	0.33	1.35	0.35
hsa-miR-323a-3p	0.36	1.33	0.36
hsa-miR-760	0.49	0.88	0.36
hsa-miR-654-5p	0.31	1.38	0.37
hsa-miR-451a	0.51	1.05	0.38
hsa-miR-450a-5p	0.56	0.9	0.38
hsa-miR-223-3p	0.55	1.04	0.38
hsa-miR-543	0.48	1.27	0.38
hsa-miR-381-3p	0.45	1.4	0.39
hsa-miR-194-5p	0.52	0.95	0.39
hsa-miR-134-5p	0.56	1.11	0.4
hsa-miR-361-5p	0.55	0.86	0.4
hsa-miR-4732-5p	0.6	0.91	0.4
hsa-miR-485-5p	0.58	1.18	0.41
hsa-miR-382-5p	0.59	1.17	0.41
hsa-miR-95-3p	0.59	1	0.41
hsa-miR-4508	0.45	1.78	0.41
hsa-miR-409-3p	0.54	1.42	0.41
hsa-miR-323b-3p	0.64	1.25	0.43
hsa-miR-193b-5p	0.7	1.29	0.45
hsa-miR-320a	0.75	0.88	0.47
hsa-miR-29a-3p	0.85	0.86	0.5
hsa-miR-1307-5p	0.9	0.83	0.51
hsa-miR-203a-3p	0.75	1.73	0.54
hsa-miR-375	0.95	1.66	0.55
hsa-miR-200c-3p	0.98	0.97	0.55
hsa-miR-10a-5p	1.07	0.81	0.56
hsa-miR-483-5p	0.9	1.6	0.57
hsa-miR-4516	1.12	1.26	0.59
hsa-miR-200a-3p	1.14	1.41	0.6
hsa-miR-1246	1.23	1.46	0.61
hsa-miR-320b	1.37	1.19	0.67
hsa-miR-320c	1.63	1.27	0.75
hsa-miR-320d	1.95	1.38	0.84

## Sheet: Supplementary Table 6
Supplementary table 6: Count matrix for canonical miRNAs. The count values are un-normalized. The column names represent sample ID.
miRNA	107	108	109	111	116	118	11A	128	137	143	145	14	158	15	170	171	175	179	184	186	1	201	202	203	204	214	215	217	219	221	222	225	226	22	244	259	262	268	269	273	281	288	28	298	303	307	308	31	322
hsa-let-7a-2-3p	0	0	0	0	0	0	0	0	0	0	0	0	0	0	0	0	0	1	0	0	0	0	0	0	0	0	0	0	0	0	0	0	0	0	0	0	0	0	0	0	0	0	0	0	0	0	0	0	0
hsa-let-7a-3p	7	15	30	8	2	9	62	25	21	1	17	14	0	2	8	28	2	6	6	6	4	8	4	8	28	7	5	7	9	11	6	15	8	28	10	6	16	16	10	20	16	19	16	14	19	6	26	15	29
hsa-let-7a-5p	26653	28870	77852	30010	8542	34717	80512	42704	15159	13040	39321	19608	19506	24256	24031	59689	6885	30524	24701	18689	12342	31375	26633	22199	71696	12796	35809	22077	30522	21380	28442	56122	34576	32107	29166	26556	39453	25126	10979	16086	34158	41410	24261	41144	65272	6608	53799	36030	72090
hsa-let-7b-3p	35	41	28	41	7	93	111	28	13	10	18	48	6	29	20	55	8	41	12	9	27	44	25	21	77	82	12	17	45	16	46	44	16	121	50	14	17	26	27	25	32	59	75	34	61	16	49	55	28
hsa-let-7b-5p	40967	62259	171784	60128	14331	54565	398293	106869	40001	30098	65724	49167	22444	108034	30933	106321	13722	33935	22092	25728	47413	47896	48251	29385	188941	26998	95262	56577	64259	37660	61191	86632	57821	78529	73156	34117	50713	45305	33330	33078	48879	68891	37022	82248	112736	11111	177026	52821	141314
hsa-let-7c-3p	0	0	0	1	0	0	0	0	0	0	3	0	0	1	1	0	0	0	2	0	0	2	0	0	0	2	3	0	0	0	2	0	0	6	0	2	0	1	0	0	0	2	0	0	2	0	0	2	0
hsa-let-7c-5p	3708	4468	12623	5192	1328	4790	17503	7811	2707	2097	5895	3281	2711	4808	3128	9247	1094	4284	3312	2789	2825	4980	4531	3442	11432	2182	6581	3332	4503	3197	4404	7696	5247	5204	6100	3488	4622	4082	2086	2441	5513	5727	3708	6407	9004	1089	9345	6023	10671
hsa-let-7d-3p	1803	2027	2089	2518	1338	5585	9230	2216	2229	1213	3659	1980	1513	2769	2145	3860	928	2029	1864	2425	1162	2688	3175	1673	3953	12451	2329	1790	2059	2723	2830	3743	2274	11373	2034	3228	2256	2278	1425	2299	4734	2400	3075	1847	2744	777	3009	2861	2081
hsa-let-7d-5p	675	938	2087	922	210	873	2303	809	327	235	990	500	447	514	650	1902	126	838	564	346	219	1004	700	614	2670	327	957	610	948	383	818	1782	933	823	953	707	1029	690	377	391	1140	1508	601	973	1529	172	1402	1183	2224
hsa-let-7e-3p	0	0	0	7	0	1	4	0	0	0	0	1	0	0	0	11	0	0	1	0	0	0	0	0	11	0	3	0	2	0	0	4	0	0	3	2	1	0	3	0	1	3	0	4	0	0	2	1	3
hsa-let-7e-5p	195	221	514	265	75	248	339	118	98	86	238	161	255	160	223	801	69	367	278	141	56	294	202	135	1211	92	347	245	107	300	222	590	306	524	215	332	464	300	156	435	481	369	273	155	272	84	254	466	480
hsa-let-7f-1-3p	3	1	5	10	0	13	3	0	2	5	0	1	0	0	2	9	0	0	0	0	1	0	3	0	14	6	0	2	1	6	0	5	8	3	5	0	0	6	6	2	1	1	0	2	9	0	14	3	16
hsa-let-7f-2-3p	0	0	1	0	0	2	0	0	0	0	0	0	0	0	0	1	0	0	0	0	0	0	0	0	0	0	0	0	0	0	0	0	0	1	1	0	0	4	0	3	0	0	0	0	0	0	0	0	0
hsa-let-7f-5p	15839	18879	56337	18360	6359	15056	45270	24653	10045	7834	31148	12586	18394	15081	18998	45801	4867	25756	19685	12715	7091	22984	18328	17480	47899	6120	23527	15037	21589	16090	21255	40066	25042	24125	17153	20997	35719	16974	7304	11104	23684	28240	14088	27063	35958	4952	33123	23285	51798
hsa-let-7g-3p	0	0	0	0	0	0	0	0	0	0	0	0	1	0	0	2	0	0	0	0	0	0	0	0	4	0	0	0	0	0	0	0	0	0	0	0	0	0	0	1	0	0	2	1	1	0	0	3	1
hsa-let-7g-5p	6661	9806	21407	9279	2150	7756	30371	11692	4697	3370	11542	8115	3863	9645	6159	18254	1474	5540	3979	2691	4279	7615	5227	4752	32757	3038	12962	6313	9092	4646	6551	12932	7528	6710	9486	5360	9125	5519	2614	4281	7130	10674	5274	11215	17161	1163	20323	10950	21171
hsa-let-7i-3p	7	3	8	4	2	2	21	9	16	2	2	1	0	4	10	15	3	1	7	2	2	3	2	2	19	2	4	2	1	4	2	7	6	16	5	0	0	5	6	8	2	5	7	6	11	0	15	2	10
hsa-let-7i-5p	26047	33924	90427	36272	11039	29891	101813	43626	19014	12400	45285	24553	27195	31046	27610	67897	6929	34745	19306	12312	14653	32201	21040	25274	111859	9997	49037	29167	35204	23268	35302	53884	34260	34007	37549	19712	45359	24271	14875	16666	31274	39062	19964	42940	64604	7413	95687	34277	100235
hsa-miR-100-3p	0	0	0	0	0	0	0	0	0	0	0	0	0	0	0	0	0	0	0	0	0	0	0	0	0	0	0	0	0	0	0	0	0	0	0	0	0	0	0	0	0	0	0	0	0	0	0	0	0
hsa-miR-100-5p	704	658	1414	1426	689	1844	2156	846	456	237	954	550	295	1083	604	806	312	577	674	408	596	1253	884	441	2224	835	529	247	555	594	2167	1092	1056	7457	1182	348	684	1437	705	520	569	1338	1497	1085	1663	230	572	1124	1424
hsa-miR-101-3p	4871	6408	17161	6232	1958	5067	42665	8010	5054	2378	8454	5857	2106	7266	4624	15935	1031	3426	2919	1974	4259	5720	4049	3721	24259	2370	8376	3914	7209	4239	5683	7449	6196	6788	11876	3584	4639	7255	4534	3146	5259	7073	3933	7367	9322	911	16623	7864	16232
hsa-miR-101-5p	0	0	0	0	0	0	0	0	0	0	0	0	0	0	0	0	0	0	0	0	0	0	0	0	0	0	1	0	0	0	0	0	0	0	0	0	0	4	0	0	3	0	0	0	0	0	0	0	1
hsa-miR-103a-2-5p	0	0	0	0	0	0	0	0	0	0	0	0	0	0	0	0	0	0	0	0	0	0	0	0	3	0	0	0	0	0	0	0	0	0	0	0	0	0	0	0	0	2	0	0	0	0	0	0	0
hsa-miR-103a-3p	426	548	1453	515	97	520	1739	558	217	86	641	347	296	380	440	1380	55	449	244	227	182	393	272	303	1817	176	630	454	653	280	501	942	413	471	475	335	607	475	191	230	572	845	294	653	1128	65	1200	556	1526
hsa-miR-103b	0	0	0	0	0	0	0	0	0	0	0	0	0	0	0	0	0	0	0	0	0	0	0	0	0	0	0	0	0	0	0	0	0	0	0	0	0	0	0	0	0	0	0	0	0	0	0	0	0
hsa-miR-105-3p	0	0	0	0	0	0	0	0	0	0	0	0	0	0	0	0	0	0	0	0	0	0	0	0	0	0	0	0	0	0	0	0	0	0	0	0	0	0	0	0	0	0	0	0	0	0	0	0	0
hsa-miR-105-5p	0	0	0	0	0	0	0	1	0	0	0	0	0	0	0	0	0	0	0	0	0	0	0	0	0	1	1	4	0	0	0	0	0	0	0	0	0	0	0	0	0	0	0	0	0	0	0	0	0
hsa-miR-106a-3p	0	0	0	0	0	0	0	4	0	0	0	0	0	0	0	0	0	0	0	0	0	0	0	0	0	0	0	0	0	0	0	0	0	0	0	0	0	0	0	0	0	0	0	0	0	0	0	0	0
hsa-miR-106a-5p	6	9	19	8	4	11	30	11	0	1	10	10	4	14	0	10	0	1	0	0	0	7	5	1	41	5	13	1	4	10	3	1	11	8	9	1	13	5	3	1	3	22	1	8	20	4	5	10	20
hsa-miR-106b-3p	1027	1287	2915	1580	465	1618	4636	1178	1088	640	1499	1474	808	1320	1016	3015	204	1167	606	231	680	1446	722	821	6424	467	1199	654	1757	1060	1782	2477	1236	1276	2572	645	819	1034	741	723	1512	2192	905	1416	2456	254	5632	1842	5066
hsa-miR-106b-5p	16	31	56	12	7	34	147	32	14	10	36	33	4	35	24	54	3	25	10	19	9	22	27	3	111	16	35	14	34	10	18	35	40	11	49	14	37	20	13	10	10	36	19	47	43	6	82	60	51
hsa-miR-107	73	97	226	74	30	147	877	122	52	14	70	38	16	92	44	347	3	43	28	83	66	26	46	27	288	72	129	70	106	36	136	127	35	164	156	49	70	148	78	39	100	112	40	95	233	4	188	91	203
hsa-miR-10a-3p	3	4	0	0	2	260	4	0	4	0	0	13	0	0	3	0	1	2	4	4	0	5	1	3	13	234	3	0	2	0	3	2	0	51	1	0	1	2	0	0	6	2	7	5	2	0	1	3	5
hsa-miR-10a-5p	4060	4950	5853	7920	2944	138113	10245	3750	4769	3516	8241	10320	3399	4989	6481	9329	1438	6114	6463	2645	2961	9697	6680	8281	9622	64972	6497	4629	5240	5850	11877	9019	9623	48598	5613	5748	6707	6720	2674	4295	16075	9874	12540	5476	6142	2188	5305	9915	7430
hsa-miR-10b-3p	2	0	2	6	2	0	14	5	0	0	7	1	2	0	3	2	2	7	2	0	3	3	7	7	7	5	0	1	12	0	25	11	7	65	4	8	13	4	4	1	6	20	13	14	3	0	0	0	13
hsa-miR-10b-5p	7988	9870	8163	16924	4889	4700	16196	7827	6432	6781	12748	9692	5005	9843	13175	14111	3350	10812	12522	4017	5637	16696	11357	9033	10471	4579	14276	9524	11205	7797	25402	14154	14568	92571	11219	9796	11226	14460	5283	9541	14166	23007	27011	12083	9198	5185	6343	16502	17624
hsa-miR-1178-3p	0	4	0	0	0	0	0	0	0	0	0	0	0	0	0	3	0	0	0	0	0	1	0	0	0	0	0	0	0	0	0	0	0	0	0	0	0	0	0	0	0	0	0	0	0	0	0	0	0
hsa-miR-1178-5p	0	0	0	0	0	0	0	0	0	0	0	0	0	0	0	0	0	0	0	0	0	0	0	0	0	0	0	0	0	0	0	2	0	0	0	0	0	0	0	0	0	0	0	0	0	0	0	0	0
hsa-miR-1179	0	0	0	0	0	0	0	0	0	0	0	0	0	0	0	0	0	0	0	0	0	0	0	0	0	0	0	0	0	0	0	0	0	0	0	0	0	0	0	0	0	0	0	0	0	0	0	0	0
hsa-miR-1180-3p	135	138	139	121	52	258	1054	103	88	34	63	111	6	122	37	192	15	41	47	54	50	34	64	31	327	312	80	67	84	36	157	132	68	195	117	30	75	113	152	56	92	95	75	107	178	4	208	140	218
hsa-miR-1180-5p	0	0	0	0	0	1	0	0	0	0	0	0	0	0	0	0	0	0	0	0	0	0	0	0	0	0	0	0	0	0	0	0	0	0	0	0	0	0	0	0	0	0	0	0	0	0	0	0	0
hsa-miR-1181	0	0	0	0	0	0	0	0	0	0	0	0	0	0	0	0	0	0	0	0	0	0	0	0	0	0	0	0	0	0	0	0	0	0	0	0	0	0	0	0	0	0	0	0	0	0	0	0	0
hsa-miR-1182	0	0	0	0	0	0	0	0	0	0	0	0	0	0	0	0	0	0	0	0	0	0	0	0	0	0	0	0	0	0	0	0	0	0	0	0	0	0	0	0	0	0	0	0	0	0	0	0	0
hsa-miR-1184	0	0	0	0	0	0	0	0	0	0	0	0	0	0	0	0	0	0	0	0	0	0	0	0	0	0	0	0	0	0	0	1	1	0	0	0	0	0	0	0	0	0	0	0	0	0	0	0	2
hsa-miR-1185-1-3p	2	0	8	7	0	4	0	3	3	0	3	1	0	7	7	0	0	4	5	0	0	0	0	15	17	2	0	0	0	3	0	14	12	23	1	2	5	3	0	0	2	14	0	2	1	1	2	11	6
hsa-miR-1185-2-3p	2	3	2	0	0	0	0	0	0	0	0	1	0	1	1	0	0	0	0	0	0	1	0	0	4	0	0	0	0	0	0	1	0	2	0	2	0	0	0	0	4	0	0	0	0	0	2	1	2
hsa-miR-1185-5p	1	0	0	0	0	0	0	0	0	0	0	0	0	0	0	0	0	0	0	0	0	0	0	0	1	0	0	0	0	0	0	0	0	0	0	0	0	0	0	0	0	0	0	0	0	0	0	0	0
hsa-miR-1193	0	0	2	0	0	0	0	0	0	0	0	0	0	0	0	0	0	0	1	0	0	0	0	5	2	0	0	0	0	0	0	1	1	0	0	0	0	0	0	0	0	0	0	0	0	0	1	0	0
hsa-miR-1197	2	0	0	0	0	0	0	0	1	0	0	0	0	0	2	0	0	3	0	0	0	0	0	1	2	0	0	0	1	0	1	4	3	0	0	2	0	1	0	0	0	0	0	0	0	0	2	1	4
hsa-miR-1199-3p	3	0	1	0	0	0	0	0	0	0	0	0	0	0	0	0	0	0	0	0	0	0	0	0	0	0	0	0	0	0	0	1	0	0	0	0	0	0	0	0	0	0	0	0	0	0	0	0	0
hsa-miR-1199-5p	0	0	0	1	0	0	0	0	0	0	0	0	0	0	0	0	0	0	0	0	0	0	0	0	0	0	0	0	0	0	0	0	0	0	0	0	0	0	0	0	0	0	0	0	0	0	0	0	0
hsa-miR-1203	0	0	0	0	0	0	0	0	0	0	0	0	0	0	0	0	0	0	0	0	0	0	0	0	0	0	0	0	0	0	0	0	0	0	0	0	0	0	0	0	0	0	0	0	0	0	0	0	0
hsa-miR-1204	0	0	0	0	0	0	0	0	0	0	0	0	0	0	0	0	0	0	0	0	0	0	0	0	0	0	0	0	0	0	0	0	0	0	0	0	0	0	0	0	0	0	0	0	0	0	0	0	0
hsa-miR-1205	0	0	0	0	0	0	0	0	0	0	0	0	0	0	0	0	0	0	0	0	0	0	0	0	0	0	0	0	0	0	0	0	0	0	0	1	0	0	0	0	0	0	0	0	0	0	0	0	0
hsa-miR-1207-5p	0	0	0	0	0	0	0	0	0	0	0	0	0	0	0	0	0	0	0	0	0	0	1	0	0	0	0	0	0	0	0	0	0	0	0	0	0	0	0	0	0	0	0	0	0	0	0	1	0
hsa-miR-122-3p	0	0	0	0	1	2	0	0	0	0	0	3	0	1	0	0	0	0	0	0	0	6	0	0	0	3	0	0	0	0	1	0	0	0	0	0	0	0	0	0	0	0	0	0	0	0	0	0	0
hsa-miR-1224-3p	0	0	0	0	1	0	0	0	0	0	0	0	0	0	0	0	2	0	0	0	0	0	0	0	0	0	0	0	0	0	0	0	0	0	0	0	0	0	0	0	0	0	0	0	0	0	0	0	0
hsa-miR-1224-5p	13	18	20	3	3	77	45	16	4	6	8	5	1	9	5	14	5	1	5	21	7	19	2	4	21	694	5	4	12	0	43	13	8	165	24	9	3	24	4	3	25	17	8	22	19	0	6	12	25
hsa-miR-1225-3p	0	4	0	3	0	0	0	0	3	2	1	0	0	0	1	47	3	1	0	0	0	0	0	0	0	0	0	6	5	0	0	0	0	0	0	19	0	0	0	0	0	1	5	1	0	0	0	0	0
hsa-miR-1225-5p	0	0	0	0	0	0	0	0	0	0	0	0	0	0	0	0	0	1	0	0	0	0	0	0	0	0	0	0	2	0	0	0	0	2	0	0	0	0	0	0	0	0	1	0	0	0	0	0	0
hsa-miR-122-5p	17525	20257	16700	61140	44892	70640	20901	33281	9947	9539	37617	41899	17537	11600	18783	26683	42885	26492	34979	3585	5536	53971	40266	20331	131364	27016	22907	14362	32051	23375	26781	33766	64712	375774	41458	26325	16703	64892	5867	65877	13388	44957	110792	51435	156742	9484	7478	69373	15041
hsa-miR-1226-3p	0	4	2	0	1	0	1	3	5	0	4	0	0	0	3	1	0	2	2	0	3	7	0	1	1	2	1	3	4	3	0	2	0	3	5	3	0	0	0	2	8	0	0	2	0	1	0	0	0
hsa-miR-1226-5p	1	0	0	1	0	3	0	1	0	0	2	0	0	5	0	0	2	3	1	0	3	0	0	0	0	0	0	0	0	0	0	1	0	0	2	0	0	1	0	3	0	5	2	0	9	0	0	1	1
hsa-miR-1227-3p	2	0	0	0	0	0	0	0	0	0	0	0	0	0	0	0	0	0	2	0	0	0	0	0	0	0	0	0	0	0	0	0	0	0	0	0	1	0	0	0	0	0	0	0	4	0	0	0	0
hsa-miR-1227-5p	0	0	0	0	0	3	0	0	0	0	0	0	0	0	0	0	0	0	0	0	0	0	0	0	0	0	0	0	0	0	0	0	0	0	0	0	0	0	0	0	0	0	0	0	0	0	0	0	0
hsa-miR-1228-3p	0	3	2	0	0	0	0	6	0	0	0	0	0	0	0	1	4	0	0	0	0	0	0	0	1	3	1	0	0	0	0	0	0	1	0	0	0	0	0	0	0	0	4	0	0	0	0	0	0
hsa-miR-1228-5p	68	101	60	163	65	41	81	88	102	60	225	57	44	161	38	79	197	81	76	40	63	189	129	73	32	298	72	51	108	102	85	53	150	1525	36	130	49	138	36	104	124	71	340	60	50	69	6	110	30
hsa-miR-1229-3p	1	1	0	0	0	0	0	0	0	2	1	0	0	4	0	0	2	2	0	2	0	4	0	0	0	4	6	3	0	0	0	0	3	7	0	5	0	0	0	0	2	2	1	0	0	0	0	0	0
hsa-miR-1229-5p	4	7	0	0	1	5	0	0	0	0	4	1	0	1	0	0	0	0	0	0	0	0	0	0	0	9	2	0	1	0	0	0	0	4	0	0	1	0	0	2	0	0	4	0	0	0	9	0	0
hsa-miR-1231	0	0	0	0	0	0	0	0	0	0	0	0	0	0	0	0	0	0	0	0	0	0	0	0	0	0	0	0	0	0	0	0	1	0	0	0	0	0	0	0	0	0	0	0	0	0	0	0	0
hsa-miR-1233-3p	0	0	0	0	0	0	0	0	0	0	0	0	0	0	0	0	0	0	0	0	0	0	0	0	0	0	0	0	0	0	0	0	0	0	0	0	0	0	0	0	0	0	0	0	0	0	0	0	0
hsa-miR-1233-5p	0	0	0	0	0	0	0	0	0	0	0	0	0	0	0	0	0	0	0	0	0	0	0	0	0	0	0	0	0	0	0	0	0	0	0	0	0	0	0	0	0	0	0	0	0	0	0	0	0
hsa-miR-1234-3p	4	1	0	0	0	2	0	0	0	0	0	0	0	0	0	1	0	0	0	0	0	0	0	0	0	0	3	0	0	0	0	0	0	0	0	0	0	0	0	0	0	1	1	0	0	0	0	0	1
hsa-miR-1236-5p	4	0	0	0	0	7	0	0	0	0	0	0	0	0	2	0	0	0	0	0	0	0	0	0	1	7	0	0	0	0	1	0	0	2	0	0	0	0	0	0	0	0	3	0	0	0	0	0	0
hsa-miR-1237-3p	0	0	0	0	0	1	0	0	0	0	0	0	0	0	0	0	0	0	0	0	0	0	0	0	0	1	0	0	0	0	0	0	2	0	0	0	0	0	0	0	0	0	0	0	0	0	0	0	0
hsa-miR-1237-5p	0	0	0	0	3	0	0	0	0	0	0	0	0	0	0	0	0	0	0	0	0	0	0	0	0	0	0	0	0	2	0	0	0	0	0	0	0	0	0	0	0	1	0	0	0	0	0	2	0
hsa-miR-1238-3p	0	9	2	0	1	3	4	0	0	0	1	0	0	0	0	0	0	2	0	0	0	1	0	0	0	0	0	5	1	0	3	3	3	0	0	0	0	0	0	0	0	0	2	0	0	0	0	3	1
hsa-miR-1238-5p	0	0	0	0	0	0	0	0	0	0	0	0	0	0	0	0	0	0	0	0	0	0	0	0	0	0	0	0	0	0	0	0	0	0	0	0	0	0	0	0	0	0	0	0	0	0	0	0	0
hsa-miR-124-3p	0	0	0	1	1	0	4	0	0	1	0	1	0	0	0	0	0	0	1	4	3	0	0	0	0	2	1	0	1	0	0	1	0	4	0	0	1	0	0	1	0	0	0	4	0	0	0	12	0
hsa-miR-1244	4	3	17	0	0	0	1	0	0	4	0	0	3	0	0	0	0	12	0	4	0	1	0	0	2	6	0	6	0	0	7	0	0	7	0	0	0	0	0	0	0	0	5	0	30	0	1	0	4
hsa-miR-124-5p	0	0	0	0	0	1	0	0	0	0	0	0	0	0	0	0	1	0	0	0	0	0	0	0	0	0	0	0	0	0	0	0	0	0	0	0	0	0	0	0	0	0	0	0	0	0	0	0	0
hsa-miR-1246	35	21	101	43	32	1210	147	15	57	24	60	279	545	23	26	125	22	24	33	128	35	18	14	110	90	1894	29	58	13	172	54	63	16	46	81	56	50	44	24	17	389	33	52	24	107	16	302	102	72
hsa-miR-1247-3p	0	2	0	0	0	4	0	1	0	0	0	0	0	0	0	0	1	1	1	0	0	0	0	0	0	99	0	0	0	0	1	2	0	1	1	0	0	2	0	0	2	0	0	0	0	2	0	0	0
hsa-miR-1247-5p	8	7	2	8	1	2	0	0	0	3	1	2	0	3	2	0	3	0	0	0	0	0	0	0	0	395	0	1	0	0	0	2	0	5	0	0	17	0	0	2	5	0	4	0	0	0	0	8	0
hsa-miR-1248	1	0	35	0	0	0	0	0	0	0	0	0	0	4	0	6	0	0	1	0	0	0	0	0	3	1	4	5	0	2	1	4	0	0	0	0	0	0	0	0	0	11	0	0	35	0	7	0	32
hsa-miR-1249-3p	0	9	4	3	2	0	3	2	4	8	1	9	4	4	2	10	5	1	0	1	0	8	10	6	14	0	1	1	3	0	1	1	9	12	0	10	1	0	1	3	19	13	1	0	1	0	3	7	1
hsa-miR-1249-5p	0	0	0	0	0	0	0	0	0	0	0	0	0	0	0	0	0	0	0	0	0	0	0	0	0	0	0	0	0	1	0	0	0	0	0	0	0	0	0	0	0	0	0	0	0	0	0	0	0
hsa-miR-1250-5p	2	5	10	3	7	3	0	1	4	0	4	0	4	1	7	6	0	5	0	10	2	8	2	7	12	6	2	0	6	3	6	4	5	8	13	2	5	1	0	3	1	12	0	3	6	3	20	2	10
hsa-miR-1251-3p	0	0	0	0	0	0	0	0	0	0	0	0	0	0	0	0	0	0	0	0	0	0	0	0	0	0	0	0	0	0	0	0	0	0	0	0	0	0	0	0	0	0	0	0	0	0	0	0	0
hsa-miR-1251-5p	0	0	0	0	0	0	0	0	0	0	0	0	0	0	0	0	0	0	0	0	0	0	0	0	0	0	0	0	0	0	0	0	0	0	0	0	0	0	0	0	0	0	0	0	0	0	0	0	0
hsa-miR-1252-5p	0	0	0	0	0	0	0	0	0	0	0	0	1	0	0	0	0	0	0	0	0	0	0	0	0	0	0	0	0	0	0	0	0	0	0	0	0	0	0	0	0	0	0	0	0	0	0	0	0
hsa-miR-1254	1	0	4	1	0	7	8	0	4	1	2	2	1	0	4	4	2	0	0	0	2	0	1	0	12	12	4	1	3	2	4	3	0	0	7	4	1	2	1	0	1	1	3	2	5	0	3	1	3
hsa-miR-1255a	3	7	14	1	2	2	4	12	0	0	2	0	5	7	6	19	0	3	0	0	2	2	2	9	12	1	7	2	10	2	0	2	0	1	1	0	12	1	9	4	3	2	1	2	13	2	11	1	10
hsa-miR-1255b-5p	0	0	4	0	0	11	3	3	3	6	0	9	0	0	8	19	1	0	0	0	0	3	3	0	1	0	12	8	14	3	4	0	0	6	2	6	3	8	4	0	4	4	5	1	6	0	43	0	18
hsa-miR-1256	1	0	0	0	0	0	0	0	0	0	0	0	0	0	0	0	0	0	3	2	0	0	0	0	1	1	0	0	0	0	0	0	0	0	0	0	0	0	0	0	0	0	0	0	0	0	0	0	0
hsa-miR-1257	0	0	0	0	0	0	0	0	0	0	0	0	0	0	0	0	0	0	0	0	0	0	0	0	0	0	0	0	0	0	0	0	0	0	0	0	0	0	0	0	0	0	0	0	0	0	0	0	0
hsa-miR-1258	0	0	0	1	1	0	0	0	0	0	0	0	0	0	0	0	0	0	0	0	0	0	0	0	4	0	0	2	0	0	0	0	0	1	2	0	0	0	0	0	0	0	0	0	0	0	0	4	0
hsa-miR-125a-3p	44	22	33	24	4	47	40	8	8	18	12	23	6	14	23	31	1	15	9	14	11	20	2	4	108	169	6	3	6	26	56	74	17	182	13	3	9	28	22	5	12	73	19	19	118	2	214	26	99
hsa-miR-125a-5p	585	1092	423	1564	487	239	1096	416	842	829	1845	878	362	1104	1230	1123	825	1092	942	800	213	1325	1802	676	1122	431	1385	927	696	485	436	706	1851	7945	595	2193	1144	975	485	2428	2560	974	2715	638	431	256	252	2765	246
hsa-miR-125b-1-3p	2	0	4	1	0	0	10	2	3	3	0	2	1	3	1	1	3	5	0	8	2	2	12	2	0	14	3	2	1	3	19	2	8	76	0	0	1	1	3	4	9	1	0	3	2	0	0	3	7
hsa-miR-125b-2-3p	10	6	6	2	3	6	4	2	2	1	5	3	1	0	4	5	3	3	8	0	5	6	4	9	30	5	16	3	3	6	17	9	6	53	9	12	2	7	5	14	3	12	9	2	38	1	4	17	10
hsa-miR-125b-5p	173	301	194	326	196	158	351	193	170	135	293	175	59	212	163	205	121	217	198	145	98	319	397	199	295	141	187	131	249	148	772	187	318	5059	250	220	162	307	154	227	298	449	537	294	234	72	76	541	142
hsa-miR-1260b	0	2	3	1	5	3	5	1	8	0	2	1	1	2	1	1	3	2	6	0	0	1	1	0	12	4	0	5	1	2	8	1	0	11	0	0	0	0	0	2	3	5	0	4	2	0	5	2	2
hsa-miR-1261	0	0	0	0	0	0	0	0	0	0	0	0	0	0	0	0	0	0	0	0	0	0	0	0	0	0	0	0	0	0	0	0	0	0	0	0	1	0	0	0	0	0	0	0	0	0	0	0	0
hsa-miR-1262	2	3	10	0	0	0	5	0	5	3	5	1	3	0	0	5	0	2	0	0	1	1	0	0	13	2	1	2	4	4	1	24	0	0	1	0	0	0	1	1	0	0	0	0	3	1	16	0	6
hsa-miR-126-3p	4113	5782	17171	7709	1917	4522	10179	5793	4017	1928	7069	5794	8726	5187	6996	16366	1241	9275	5539	2262	2712	9490	5361	6916	21871	2133	8996	6716	8173	4807	7175	10737	10267	8215	8439	5613	10162	8378	3226	3577	9525	13262	8709	7187	7175	2297	9299	10896	21358
hsa-miR-1264	0	0	0	0	0	0	0	0	0	0	0	0	0	0	0	0	0	0	0	0	0	0	0	0	0	0	0	0	0	0	0	0	0	0	0	0	0	0	0	0	0	0	0	0	0	0	0	0	0
hsa-miR-1265	0	0	0	0	0	0	0	0	0	0	0	0	0	0	0	0	0	0	0	0	0	0	0	2	0	0	0	0	0	0	0	0	0	0	0	1	0	0	0	0	0	0	0	0	0	0	0	0	0
hsa-miR-126-5p	81	115	205	153	50	39	296	49	83	60	199	105	82	95	180	352	36	143	112	47	38	177	106	132	405	20	130	73	230	87	153	237	172	233	180	178	169	123	35	92	201	236	156	144	121	24	142	279	291
hsa-miR-1266-3p	0	0	0	0	0	0	0	0	0	0	0	0	0	0	0	1	0	0	0	0	0	0	0	0	0	0	0	0	0	0	0	0	0	0	0	0	0	0	0	0	0	0	0	0	0	0	0	0	0
hsa-miR-1266-5p	0	3	0	0	0	0	0	0	0	0	0	0	0	0	0	0	0	0	0	2	0	0	0	0	5	0	0	0	0	0	0	0	0	0	0	0	0	0	2	0	0	0	0	0	0	0	0	0	0
hsa-miR-1267	0	0	0	0	0	0	0	0	0	0	0	0	0	0	0	0	0	0	0	0	0	0	0	0	0	0	0	0	0	0	0	0	0	0	0	0	0	0	0	0	0	0	0	0	0	0	0	0	0
hsa-miR-1268a	0	0	0	1	0	1	0	0	0	0	0	0	0	0	0	0	0	0	0	0	0	0	5	0	0	0	0	0	0	0	0	0	0	0	0	0	0	0	0	0	0	0	0	0	0	0	0	0	0
hsa-miR-1268b	0	1	0	0	0	0	3	0	0	0	0	0	0	0	0	0	0	0	0	0	0	3	0	0	0	0	0	0	0	0	0	0	0	0	0	0	0	0	0	0	6	0	0	0	1	0	0	0	0
hsa-miR-1269a	0	0	0	0	0	2	0	0	0	0	0	0	0	0	0	0	0	0	0	0	0	0	0	0	0	5	0	0	0	0	0	0	0	0	0	0	0	0	0	0	6	0	0	0	0	0	0	0	0
hsa-miR-1269b	0	11	0	0	0	3	0	0	0	0	0	0	0	0	0	0	0	0	0	0	0	0	1	0	0	0	0	0	0	0	0	0	0	10	0	2	0	0	0	1	0	0	0	0	0	0	0	0	0
hsa-miR-1270	0	3	0	3	0	1	1	0	0	0	3	0	0	0	0	2	0	1	0	0	0	0	0	0	7	0	0	0	0	0	6	3	1	0	1	0	1	5	0	0	0	0	0	0	4	0	0	3	7
hsa-miR-1271-5p	2	1	4	0	5	2	2	0	0	0	4	1	8	3	2	8	0	0	0	0	0	3	0	1	12	0	2	1	2	2	0	7	4	4	0	4	3	0	0	2	0	10	1	4	1	0	3	4	7
hsa-miR-1272	0	0	0	0	0	0	0	0	0	0	0	0	0	0	0	0	0	0	0	0	0	0	0	0	0	0	0	1	0	0	0	0	0	0	0	0	0	0	0	0	0	0	0	0	0	0	0	0	0
hsa-miR-1273c	3	0	2	0	0	0	4	0	0	0	0	0	0	0	0	2	0	0	0	0	0	0	0	0	7	0	0	0	0	0	0	2	0	0	1	0	0	0	0	0	0	1	0	0	2	0	3	0	2
hsa-miR-1273d	0	2	3	0	0	1	0	3	0	0	0	0	0	0	0	0	0	0	0	0	0	1	0	9	0	0	0	3	3	0	1	1	2	6	0	0	0	2	0	2	0	0	0	0	0	1	0	0	2
hsa-miR-1273e	0	0	0	0	0	0	0	0	0	0	0	0	0	0	0	0	0	0	0	0	0	0	0	0	0	0	0	0	0	0	0	0	0	0	0	0	0	0	0	0	0	0	0	0	0	0	0	0	0
hsa-miR-1273f	0	0	0	0	0	0	0	0	0	0	0	0	0	0	0	0	0	0	0	0	0	0	0	0	0	0	0	0	0	0	0	0	0	0	0	0	0	0	0	0	0	0	0	0	0	0	0	0	0
hsa-miR-1273h-3p	12	90	75	70	46	28	85	50	95	23	85	40	120	41	70	132	19	107	67	29	31	82	45	31	122	38	72	81	111	59	77	120	90	128	70	57	53	56	45	38	127	110	44	45	78	10	99	87	110
hsa-miR-1273h-5p	0	0	0	0	3	1	0	0	7	0	0	8	21	0	0	0	1	0	0	0	5	0	0	0	25	0	0	0	0	0	10	6	0	14	0	4	1	0	0	0	0	0	3	2	11	0	0	0	7
hsa-miR-127-3p	37	172	457	175	50	159	34	68	159	18	47	49	234	206	245	104	3	362	148	86	14	158	59	431	667	48	54	117	69	106	114	608	229	371	26	188	90	52	26	85	247	243	58	37	117	43	370	385	372
hsa-miR-1275	0	0	0	0	0	0	0	2	0	0	2	8	1	0	0	0	0	0	0	1	0	0	0	0	4	0	1	0	0	3	1	1	0	0	0	0	0	0	1	0	0	0	0	0	0	0	0	0	3
hsa-miR-127-5p	0	3	20	1	0	3	0	1	10	0	1	1	8	8	9	6	0	23	0	4	0	4	2	7	9	1	3	3	3	6	3	15	3	9	10	4	0	3	0	4	8	5	3	0	2	0	5	14	17
hsa-miR-1276	0	0	1	2	0	0	1	0	0	0	0	0	0	1	1	0	0	0	0	0	0	0	0	0	2	3	0	0	0	0	0	0	0	0	0	0	0	0	2	0	0	0	2	0	0	0	3	0	0
hsa-miR-1277-3p	0	1	0	2	2	0	1	0	1	0	2	1	0	0	2	0	0	1	1	0	0	0	0	2	0	3	0	0	0	0	3	0	0	2	1	1	0	0	0	1	0	2	0	0	2	0	0	1	0
hsa-miR-1277-5p	2	1	0	4	0	0	1	0	0	0	0	0	1	0	2	5	0	0	1	0	0	0	1	0	0	0	2	2	0	0	1	0	0	3	0	1	3	0	0	0	3	4	1	1	3	0	0	1	2
hsa-miR-1278	0	7	10	2	0	0	5	2	0	6	1	2	0	4	3	7	0	2	0	0	3	4	0	3	15	0	0	1	3	5	2	4	0	7	2	1	4	0	0	3	0	13	0	0	0	0	7	3	28
hsa-miR-1281	0	0	0	19	0	0	0	0	0	0	0	0	0	0	0	0	0	0	0	0	0	0	0	0	0	0	0	0	0	0	0	0	0	0	0	0	0	0	0	0	0	0	0	0	0	0	0	0	0
hsa-miR-128-1-5p	22	11	2	22	13	3	4	1	1	6	0	0	0	1	20	2	0	1	0	0	1	2	5	1	3	4	1	0	0	5	1	0	3	15	1	4	5	0	1	2	0	7	1	4	11	0	12	15	13
hsa-miR-128-2-5p	0	0	0	0	0	0	0	0	0	0	0	0	0	0	0	0	0	0	0	0	0	0	0	0	1	0	0	0	0	0	0	0	0	0	0	0	0	0	0	0	1	0	0	0	0	0	0	0	0
hsa-miR-128-3p	1799	2116	3799	2806	864	1809	5999	1538	1931	799	2844	2133	1867	1863	2876	5367	431	2900	1701	740	801	3327	1762	1868	7874	963	1900	1507	3429	2213	2561	4471	2736	3276	2803	2128	2760	2038	1142	1363	3761	3977	2014	1906	3537	543	4017	3380	4401
hsa-miR-1284	13	9	8	28	1	16	71	13	12	1	24	12	12	10	5	23	2	10	12	23	6	12	7	12	37	13	11	11	25	17	31	33	7	50	22	18	8	22	15	3	30	38	13	18	33	4	35	15	23
hsa-miR-1285-3p	0	0	0	0	0	0	2	0	0	0	0	6	1	0	0	7	0	0	1	0	0	0	6	1	4	0	0	3	1	0	0	4	0	3	1	2	0	0	3	4	10	4	0	0	13	0	0	5	2
hsa-miR-1285-5p	0	0	0	0	0	0	0	0	0	0	0	0	0	0	0	0	0	0	0	0	0	0	0	0	0	0	0	0	0	0	0	0	0	0	0	0	0	0	0	0	0	0	0	0	0	0	0	0	0
hsa-miR-1286	0	0	0	3	0	0	0	0	0	0	0	0	0	0	0	0	0	0	0	0	0	0	0	0	0	0	0	0	0	0	0	0	0	0	0	0	0	0	0	0	0	0	0	0	0	0	0	0	0
hsa-miR-1287-3p	0	0	0	0	0	0	0	0	0	0	0	0	0	0	0	0	0	0	0	0	0	0	0	0	0	0	0	0	0	0	0	0	0	0	0	0	0	0	0	0	0	0	0	0	0	0	0	0	0
hsa-miR-1287-5p	10	2	12	14	3	3	29	3	1	2	3	10	2	10	17	10	2	5	1	2	3	8	9	4	28	7	18	10	9	13	0	17	14	17	13	5	14	12	7	7	12	10	7	0	16	4	20	8	21
hsa-miR-1288-3p	2	0	2	3	1	0	1	4	0	4	4	2	0	4	5	4	0	1	4	0	0	4	1	0	12	3	0	0	0	4	1	3	0	4	5	0	0	4	1	0	4	2	4	2	2	0	22	5	8
hsa-miR-1288-5p	0	0	0	0	0	0	0	0	0	0	0	0	0	0	0	0	0	0	0	0	0	0	0	0	0	0	0	0	0	0	0	0	0	0	0	0	0	0	0	0	0	0	0	0	0	0	0	0	0
hsa-miR-1289	0	0	0	0	0	0	9	0	0	0	2	2	0	0	0	0	0	0	0	0	0	0	0	0	5	0	0	2	0	0	3	1	6	0	1	0	0	0	1	1	1	3	0	0	3	0	0	4	0
hsa-miR-1290	0	0	0	0	0	7	0	0	0	0	0	4	4	0	0	0	0	0	0	0	0	0	0	0	1	1	0	0	0	0	0	0	0	1	0	0	0	0	0	0	0	0	1	0	0	0	1	0	0
hsa-miR-1291	3	2	71	4	1	10	3	0	0	3	10	10	4	15	4	5	1	2	2	6	46	1	0	1	22	10	13	8	1	7	15	10	7	5	1	1	0	0	0	1	17	55	12	0	34	3	19	10	69
hsa-miR-129-1-3p	0	0	0	0	0	6	0	0	0	0	0	0	0	0	0	0	0	0	0	0	0	0	0	0	0	0	0	0	1	0	0	0	0	0	0	0	0	0	0	0	0	0	0	0	0	0	0	0	0
hsa-miR-129-2-3p	0	0	0	0	0	0	0	1	0	0	0	0	0	0	0	0	0	0	0	0	0	0	0	0	0	0	0	0	0	0	0	0	0	0	0	0	0	0	0	0	0	0	0	0	1	0	0	0	0
hsa-miR-1292-3p	2	0	0	0	0	0	0	0	0	0	0	0	0	0	0	0	0	0	0	0	0	0	0	0	0	0	0	0	0	0	0	0	0	0	0	0	0	0	0	0	0	0	0	0	0	0	0	0	0
hsa-miR-1292-5p	7	15	32	21	14	20	43	2	19	10	18	21	10	12	10	16	0	24	3	2	2	8	14	11	49	16	8	4	24	13	8	12	17	16	21	13	16	15	14	1	21	27	7	20	15	2	22	21	23
hsa-miR-1293	0	0	0	0	0	5	10	0	0	1	0	0	1	0	0	0	0	0	0	0	0	0	0	0	0	1	0	0	0	0	0	3	0	0	0	0	0	0	0	0	0	0	11	0	0	0	0	0	0
hsa-miR-1294	33	24	47	29	6	28	195	18	21	17	28	27	5	24	26	70	11	6	11	13	12	12	11	6	98	26	42	9	26	13	41	56	13	35	57	17	7	28	28	16	25	52	14	33	52	8	98	33	106
hsa-miR-1295a	0	1	0	0	0	1	3	0	0	0	0	0	0	1	0	0	0	0	0	1	0	0	0	2	1	0	0	0	0	0	0	0	0	5	0	0	0	0	0	0	0	0	0	0	0	0	0	3	0
hsa-miR-1295b-3p	0	0	0	0	0	0	0	0	0	0	5	0	0	0	0	0	0	0	0	0	0	0	0	0	0	0	0	0	0	0	0	0	0	0	0	0	0	0	1	2	0	0	0	0	0	0	0	0	0
hsa-miR-1295b-5p	0	0	0	0	0	0	0	0	0	0	0	0	0	0	0	0	0	0	0	0	0	0	0	0	0	0	0	0	0	0	0	0	0	0	0	0	0	0	0	0	0	0	0	0	1	0	0	0	0
hsa-miR-129-5p	19	26	11	25	8	45	17	18	41	24	42	12	9	10	20	22	2	19	2	2	9	30	12	30	28	40	23	2	13	20	83	30	13	204	12	15	8	23	6	8	22	34	32	22	9	10	23	18	39
hsa-miR-1296-3p	1	0	0	2	0	16	1	0	1	0	1	0	0	0	0	0	0	0	0	0	0	0	0	0	0	34	0	0	0	0	0	1	1	4	0	0	0	0	0	0	1	0	0	0	0	0	0	0	1
hsa-miR-1296-5p	4	0	9	5	0	3	1	0	0	0	0	0	0	0	1	6	4	0	1	0	0	0	0	0	13	88	1	0	4	2	6	8	5	5	6	0	5	2	6	0	0	6	5	1	5	0	5	2	5
hsa-miR-1297	1	2	0	1	0	0	1	0	0	0	0	0	0	0	0	0	0	2	0	0	2	0	2	0	0	0	1	1	0	0	1	0	0	1	0	0	0	0	0	0	0	0	0	0	1	0	0	0	0
hsa-miR-1298-3p	0	0	0	0	0	0	0	0	0	0	0	0	2	0	0	0	0	0	0	0	0	0	0	0	1	0	0	0	0	0	0	0	0	0	0	0	0	0	0	0	0	0	0	0	0	0	0	0	0
hsa-miR-1298-5p	4	4	2	0	0	2	0	1	0	1	0	0	1	1	0	1	0	0	0	0	0	2	5	0	1	0	0	0	2	0	0	0	0	0	0	0	0	0	0	0	0	5	0	0	0	2	0	0	0
hsa-miR-1299	0	0	2	0	3	0	22	0	1	0	25	0	19	0	1	0	2	2	0	0	0	8	0	0	0	0	0	0	0	0	0	0	0	33	19	0	1	4	0	0	5	1	0	8	28	0	1	7	2
hsa-miR-1301-3p	88	196	156	210	34	98	185	73	77	27	177	86	108	78	146	254	26	182	119	29	14	181	133	99	314	100	134	149	212	87	168	225	160	270	80	172	150	69	78	110	346	181	98	89	90	28	221	203	196
hsa-miR-1301-5p	0	0	0	0	0	0	0	0	0	0	0	1	0	0	0	0	0	0	0	0	0	0	0	0	0	0	0	0	0	0	0	0	0	0	0	0	0	0	0	0	0	0	0	0	0	0	0	0	0
hsa-miR-1302	0	0	0	2	0	0	0	0	0	0	1	0	0	0	0	0	0	0	0	0	0	0	0	0	0	0	0	0	0	0	0	0	0	0	0	0	0	0	0	0	0	0	0	0	0	0	0	0	0
hsa-miR-1303	0	0	0	0	0	1	1	0	3	0	6	0	1	2	0	4	0	0	0	0	0	0	0	0	1	3	0	0	0	0	7	0	0	1	4	0	0	0	0	3	0	0	5	1	0	0	16	0	0
hsa-miR-1304-5p	1	24	34	23	17	12	89	30	5	7	18	7	2	25	3	40	0	8	7	0	7	14	19	10	66	13	15	7	18	7	27	38	10	13	27	13	15	13	15	5	34	29	9	20	31	3	50	20	60
hsa-miR-1306-3p	8	6	12	6	2	8	37	14	6	4	11	12	3	6	8	14	3	4	1	0	2	4	2	4	17	3	12	0	10	11	11	11	9	13	16	0	5	7	8	1	9	13	10	3	22	3	22	8	13
hsa-miR-1306-5p	5	2	1	1	6	0	22	14	2	0	1	8	0	12	5	6	2	1	4	2	1	7	1	3	10	2	10	0	3	4	3	2	4	7	4	0	0	0	4	5	0	1	6	0	3	0	7	5	3
hsa-miR-1307-3p	1171	2675	2378	2503	1063	3624	2280	965	1880	713	2329	1258	1868	1567	1729	2465	499	2866	1405	426	415	2466	1293	1306	4399	4261	1123	1320	2226	1724	2503	3037	1873	5047	1428	1873	1803	1043	796	1009	3710	2607	1956	1146	1491	779	2116	2353	3399
hsa-miR-1307-5p	41	46	54	41	19	519	139	40	28	15	56	47	21	66	46	46	12	29	36	20	29	47	32	51	142	1071	19	16	50	96	88	77	20	209	41	34	70	29	28	19	73	91	68	54	77	15	118	57	97
hsa-miR-130a-3p	6	6	9	5	3	9	35	5	8	1	8	4	5	6	10	16	3	1	12	1	1	10	6	10	37	2	4	0	14	8	12	9	2	15	2	2	8	4	5	3	9	15	5	15	16	0	32	14	22
hsa-miR-130a-5p	0	0	0	0	0	0	0	0	0	0	0	0	0	0	0	0	0	1	0	0	0	0	1	0	0	0	0	0	0	0	0	0	0	0	0	0	0	0	0	0	0	0	0	0	0	0	0	0	0
hsa-miR-130b-3p	2	0	11	5	1	96	23	12	4	1	6	11	3	6	0	9	1	4	3	3	5	4	4	0	17	300	6	2	3	0	10	4	9	40	7	0	1	11	6	4	4	7	11	11	10	2	11	7	22
hsa-miR-130b-5p	85	146	172	156	73	79	265	84	109	43	230	109	173	120	253	293	73	255	162	73	27	225	183	141	217	21	205	151	249	85	137	277	203	295	92	370	188	93	110	120	323	263	152	114	97	51	77	138	155
hsa-miR-1323	0	0	0	1	0	0	0	0	0	0	0	3	0	0	0	0	0	0	0	0	0	2	2	0	0	0	3	0	0	0	0	1	0	1	0	0	0	0	0	0	1	0	3	0	0	0	0	1	0
hsa-miR-132-3p	6	2	21	3	1	0	8	0	2	0	2	3	4	0	1	6	0	0	0	0	2	2	2	5	5	0	5	1	5	1	15	4	1	3	1	0	5	0	0	5	0	11	2	0	6	0	14	0	17
hsa-miR-132-5p	5	0	35	1	0	21	18	14	1	1	9	1	6	1	0	9	1	2	1	10	0	0	2	0	16	3	2	0	7	3	3	8	4	5	6	2	7	0	6	0	4	2	3	3	14	0	8	6	8
hsa-miR-133a-3p	4	5	9	9	1	0	26	5	0	1	6	10	13	0	6	15	2	7	2	2	5	4	6	6	44	5	8	7	26	6	0	69	9	7	8	2	20	0	3	2	28	34	17	14	8	2	79	27	21
hsa-miR-133a-5p	0	0	0	0	0	0	0	0	0	0	0	0	0	0	0	0	1	0	0	0	0	0	0	0	0	0	0	0	0	0	0	2	0	0	0	0	0	0	0	0	0	0	0	0	0	0	0	0	0
hsa-miR-133b	0	0	0	0	0	0	0	0	0	0	0	1	0	0	0	0	0	0	0	0	0	0	0	0	0	0	0	0	0	0	0	2	0	0	0	0	0	0	0	0	0	0	0	1	0	0	0	0	0
hsa-miR-1343-3p	8	14	9	12	0	6	18	0	8	1	15	10	11	6	4	2	7	19	6	5	2	11	8	6	16	5	8	7	9	5	2	3	7	27	3	5	5	0	0	1	3	10	1	4	3	2	6	8	4
hsa-miR-1343-5p	0	0	0	0	0	0	0	0	0	0	0	0	0	0	0	0	0	0	0	0	0	0	0	0	0	0	0	0	0	0	0	0	0	0	0	0	0	0	0	0	0	0	0	0	0	0	0	0	0
hsa-miR-134-3p	0	0	0	0	0	0	0	0	0	0	0	0	0	0	0	0	0	0	0	0	0	0	0	0	0	0	0	0	0	0	0	0	2	0	0	0	0	0	0	0	0	1	0	0	0	1	0	0	0
hsa-miR-134-5p	105	181	709	193	60	364	138	205	310	25	63	57	263	399	265	305	105	410	222	187	25	153	62	560	2227	99	81	115	70	152	177	1334	361	640	51	233	222	33	113	110	375	405	63	48	175	43	598	390	534
hsa-miR-135a-3p	0	9	1	0	1	0	0	0	0	0	0	0	0	0	0	7	0	0	0	0	0	0	5	0	3	0	0	0	1	0	0	0	0	2	1	0	1	0	2	0	0	0	1	0	0	0	0	0	0
hsa-miR-135a-5p	0	0	0	5	0	0	3	2	0	0	0	2	0	0	0	0	0	0	0	0	0	0	0	0	1	0	0	0	2	0	0	0	1	2	1	0	0	4	0	0	0	4	0	0	0	0	1	0	4
hsa-miR-135b-3p	0	0	0	0	0	2	0	0	0	0	0	0	0	0	0	0	0	0	0	0	0	0	0	0	0	2	0	0	0	0	0	0	0	0	0	0	0	0	0	0	0	0	0	0	0	0	0	0	0
hsa-miR-135b-5p	0	0	0	0	0	1	0	0	0	0	0	0	0	0	0	0	0	0	0	0	0	0	0	0	0	0	0	0	0	0	0	0	0	0	0	0	0	0	0	0	0	0	0	0	0	0	0	0	0
hsa-miR-136-3p	1	9	30	8	1	4	2	2	10	1	0	0	12	3	3	2	0	23	9	0	2	9	0	14	45	0	3	2	1	0	1	25	8	7	5	8	13	0	2	1	9	12	3	0	5	2	14	7	30
hsa-miR-136-5p	1	10	22	1	1	3	0	0	3	2	0	0	8	8	6	7	0	7	2	5	0	6	1	6	9	0	0	6	1	2	4	18	4	7	3	1	4	0	0	3	4	7	0	0	0	0	8	8	9
hsa-miR-137	0	0	0	1	0	0	1	0	0	0	0	0	0	0	0	0	0	0	0	0	0	0	0	0	0	0	0	0	0	0	0	0	0	0	0	0	0	0	0	0	0	3	0	0	0	0	0	0	0
hsa-miR-138-1-3p	0	0	0	1	0	0	0	0	0	0	0	0	0	0	0	0	0	0	0	0	0	0	0	0	0	0	0	0	0	0	0	0	0	0	0	0	0	0	0	0	0	0	0	0	0	0	0	0	0
hsa-miR-138-5p	0	0	0	0	0	1	0	2	0	0	0	0	0	0	0	0	0	0	0	0	0	0	0	0	0	0	0	0	0	0	0	0	0	1	0	1	0	0	0	0	0	0	0	0	0	0	0	7	0
hsa-miR-139-3p	119	271	267	301	156	35	177	93	210	83	323	90	118	203	260	236	84	246	209	71	43	284	232	165	373	37	137	130	198	129	226	196	192	858	95	242	259	101	99	217	352	256	282	119	110	81	101	363	290
hsa-miR-139-5p	100	226	195	194	57	81	155	53	98	21	172	113	117	127	175	346	14	161	138	28	34	206	84	132	561	56	93	137	202	72	232	195	115	217	126	101	228	171	104	125	177	312	211	108	139	31	179	309	407
hsa-miR-1-3p	9	20	17	36	10	11	41	24	16	16	21	10	31	4	17	26	18	21	20	23	3	30	25	10	153	12	22	17	30	22	21	52	16	85	19	14	101	6	14	6	54	30	14	6	10	4	41	46	10
hsa-miR-140-3p	1089	1310	3414	1389	342	1371	5895	3136	1115	452	1279	1260	664	1493	1010	4129	175	642	599	244	1177	1233	758	631	8364	488	1327	661	1899	1192	1511	2400	1085	905	3542	563	987	1542	909	715	1262	2615	934	1550	3762	193	9052	2263	5321
hsa-miR-140-5p	142	111	432	190	42	144	347	96	130	50	141	173	85	79	169	389	16	93	90	18	57	216	95	103	724	79	80	73	267	183	315	336	139	101	340	123	97	93	51	120	238	453	145	116	472	39	723	262	672
hsa-miR-141-3p	3	0	0	1	0	33	0	0	2	0	1	0	0	0	6	2	1	1	2	0	0	2	0	3	0	18	0	0	0	1	18	3	0	23	0	0	0	0	0	0	2	0	4	0	0	0	0	0	1
hsa-miR-141-5p	0	0	0	0	0	2	0	5	0	0	0	0	0	0	0	0	0	0	0	0	0	0	0	0	0	3	0	1	0	6	0	0	0	0	0	0	0	0	0	0	0	0	0	0	0	0	0	0	0
hsa-miR-142-3p	73	147	302	160	30	52	206	96	64	60	119	120	114	83	140	242	29	134	81	62	73	110	86	100	410	72	130	90	160	99	153	296	106	120	201	127	161	106	33	63	168	240	137	140	447	24	295	227	377
hsa-miR-142-5p	459	813	1921	836	296	566	3874	847	579	295	1049	800	438	804	559	2617	169	412	314	223	541	747	451	474	4266	294	694	388	986	900	843	1379	618	645	1472	526	578	715	391	480	611	1958	666	1102	1940	131	3721	1057	2328
hsa-miR-143-3p	2784	2641	6467	4401	1730	1872	4842	3274	4724	2110	3050	3417	4499	2767	5819	13634	610	3127	2711	1280	1885	6785	2374	3723	16700	1085	1436	1296	5385	9641	5704	9431	3045	3879	15563	1532	3372	2075	854	4854	4908	8718	3230	3422	13401	831	33576	8390	14799
hsa-miR-143-5p	2	4	6	2	0	1	2	2	5	0	0	0	0	0	0	6	0	0	4	0	5	0	1	4	11	0	0	0	6	10	3	5	0	8	6	0	0	0	1	0	2	6	8	1	3	0	7	6	3
hsa-miR-144-3p	101	165	365	149	25	108	710	128	86	52	190	146	17	192	49	245	22	56	61	55	77	112	89	68	503	55	194	103	171	46	115	119	144	68	127	81	132	126	56	70	117	125	130	240	231	10	377	135	336
hsa-miR-144-5p	75	109	199	83	21	70	264	213	67	38	164	61	15	74	57	170	16	68	72	102	62	71	76	55	239	24	104	39	124	46	114	128	91	85	66	47	167	69	34	29	67	77	123	192	153	17	144	87	250
hsa-miR-145-3p	34	50	98	56	28	37	126	44	54	25	70	52	77	51	94	208	11	96	55	13	68	106	62	67	223	31	45	28	71	102	130	134	38	258	235	53	57	75	21	82	74	125	74	61	130	15	427	110	175
hsa-miR-145-5p	1	1	1	10	0	2	0	3	0	0	0	5	0	0	8	8	0	2	4	0	0	5	0	3	44	4	0	1	0	5	2	13	1	4	14	0	3	0	3	0	2	6	5	0	14	2	40	4	7
hsa-miR-1468-5p	17	24	36	45	13	31	122	16	49	10	57	24	19	29	65	63	18	29	24	18	14	29	45	20	67	19	51	11	20	36	33	53	37	136	19	28	31	11	29	16	67	29	76	31	45	16	28	59	36
hsa-miR-1469	0	0	0	0	0	0	0	0	0	0	0	0	0	0	0	0	0	0	0	0	0	0	0	0	0	0	0	0	0	0	1	2	0	0	0	9	0	0	0	1	0	0	0	0	1	0	16	0	0
hsa-miR-146a-3p	0	0	0	0	2	8	0	0	0	0	0	0	0	0	0	17	0	0	0	0	0	0	2	0	0	0	0	5	7	0	0	0	0	0	4	2	0	0	0	0	0	0	0	5	15	0	6	0	0
hsa-miR-146a-5p	1786	1614	4937	2695	669	1155	4054	1331	2100	675	2936	1545	1822	1950	3164	5867	453	2942	1825	471	800	2441	1913	1891	7949	535	1437	944	2887	2620	4634	5949	2022	7330	2235	2186	3475	1935	1282	1236	2895	4756	2280	1304	5222	567	2511	3842	7025
hsa-miR-146b-3p	22	20	20	31	4	15	22	7	11	6	19	36	3	11	14	35	6	19	12	0	9	14	8	7	57	1	33	10	16	12	12	19	2	56	15	7	10	15	5	7	10	19	31	6	27	2	36	42	52
hsa-miR-146b-5p	1753	1882	5042	2320	797	1327	3064	1623	1692	729	2413	4225	1884	1545	2465	5018	432	2285	1667	619	629	2448	1681	1392	9069	538	3295	1415	2008	1736	1850	3287	2164	3264	2467	1672	2661	1414	861	778	3111	3117	2711	1246	3144	457	3533	4083	7114
hsa-miR-1470	0	0	0	0	0	0	0	0	0	0	0	0	0	0	0	0	0	0	0	0	0	0	0	0	0	0	0	4	0	0	0	0	0	0	0	0	0	0	0	0	0	0	0	0	0	0	0	0	0
hsa-miR-1471	1	6	0	5	5	2	1	0	2	1	2	3	0	9	1	0	3	7	0	0	0	0	0	3	1	0	1	2	3	1	0	3	2	11	0	1	14	0	1	1	0	0	0	5	3	0	2	3	4
hsa-miR-147b	0	1	2	2	0	11	4	0	7	0	0	2	2	0	0	1	3	0	1	1	9	2	0	2	8	7	1	0	0	0	1	6	0	14	5	2	0	0	0	0	0	2	3	0	12	1	3	2	3
hsa-miR-148a-3p	20073	22292	62785	33184	15472	38931	43031	29524	34729	15985	38824	34757	53825	26827	29282	81041	7971	22729	22089	9025	24298	58441	15168	19551	144073	12376	14412	14787	45674	62358	35270	59304	31432	73548	61746	20718	34906	29886	10994	18122	32883	60533	26018	23164	70014	9941	227814	49674	139526
hsa-miR-148a-5p	28	31	76	70	22	51	56	32	42	11	62	35	59	37	52	91	8	52	33	19	27	55	13	24	207	20	5	13	80	73	26	34	61	41	90	37	49	37	8	35	56	70	41	25	59	10	141	72	153
hsa-miR-148b-3p	583	688	1704	1055	253	476	2547	452	621	244	879	598	536	593	907	2486	178	854	445	139	229	1024	520	635	3201	193	494	295	991	971	957	1666	773	1089	1225	740	1113	592	383	343	1137	1486	467	740	1275	122	2665	1332	2678
hsa-miR-148b-5p	5	8	21	6	2	12	44	9	7	5	9	8	1	14	9	34	1	9	10	4	5	10	7	11	50	11	10	9	10	5	11	17	8	16	15	7	9	10	1	10	8	16	11	21	41	7	22	12	28
hsa-miR-149-3p	0	0	0	0	0	2	0	0	0	0	0	0	0	0	0	0	0	0	0	0	0	0	0	0	0	0	0	0	0	0	0	1	0	0	1	0	2	0	0	0	0	0	0	0	0	0	0	0	0
hsa-miR-149-5p	0	0	0	7	0	2	0	0	0	0	0	0	0	0	0	0	0	1	0	0	0	0	0	0	3	0	0	0	0	0	1	0	0	0	0	0	0	0	0	0	1	0	0	1	2	0	0	1	0
hsa-miR-150-3p	69	64	28	143	25	46	60	56	21	90	159	89	23	164	44	113	27	67	44	16	20	41	80	109	118	12	72	47	65	86	86	34	46	382	47	28	37	49	29	34	62	59	118	29	177	36	68	84	67
hsa-miR-150-5p	441	209	111	383	59	134	340	351	198	246	403	1276	42	501	161	619	49	169	106	58	87	151	168	345	971	142	1679	533	109	122	128	158	236	97	339	150	96	167	247	61	341	258	732	72	1184	30	217	728	417
hsa-miR-151a-3p	7366	9184	22883	11019	3664	9317	20284	6579	10599	3388	15120	7352	13472	11328	14533	23031	1813	19634	8056	2858	3931	17100	8074	11990	48572	3862	8743	6917	14177	11495	19573	25293	15198	19398	14880	8122	16266	8268	6524	4735	17305	13746	8123	8734	14888	2865	17593	15176	34069
hsa-miR-151a-5p	18	7	18	18	3	9	14	3	9	0	22	11	5	2	21	29	4	15	11	0	3	18	5	13	38	3	6	2	14	5	22	19	18	13	5	23	9	5	1	5	32	31	3	6	27	10	29	10	24
hsa-miR-151b	4	2	4	4	0	1	3	1	0	0	0	0	0	0	0	4	0	0	1	0	0	2	1	1	9	0	3	0	0	2	0	0	0	3	1	0	0	0	1	0	3	0	0	0	12	0	7	0	5
hsa-miR-152-3p	97	193	460	142	91	142	323	90	81	49	225	122	233	155	227	536	61	303	158	51	37	291	116	148	636	65	152	112	207	282	293	424	212	505	198	250	306	155	105	53	275	249	148	207	252	45	241	540	512
hsa-miR-152-5p	0	2	0	0	0	0	3	1	0	0	0	1	0	0	0	3	0	1	0	0	0	2	0	3	4	0	1	0	4	1	0	1	0	3	0	0	0	0	0	0	2	0	4	0	0	0	0	1	0
hsa-miR-153-3p	0	0	0	0	0	0	0	0	0	0	0	0	0	0	0	0	0	0	0	0	0	0	0	0	3	0	0	0	0	0	0	0	0	0	0	0	0	0	0	0	0	0	0	0	0	0	0	0	0
hsa-miR-1537-5p	0	0	0	0	0	0	0	0	0	0	0	0	0	0	0	0	0	0	0	0	0	0	0	0	0	0	0	0	0	0	0	0	0	0	0	0	0	0	0	0	0	0	0	0	0	0	0	2	2
hsa-miR-1538	3	5	10	0	5	2	3	5	2	1	14	6	5	10	2	5	1	8	3	1	0	2	3	0	7	1	7	3	6	4	2	12	3	22	1	1	2	5	1	0	6	5	10	1	0	1	9	7	1
hsa-miR-1539	0	0	0	0	0	0	0	0	0	0	0	0	0	0	0	0	0	0	0	0	0	0	1	0	0	0	0	0	0	0	0	1	0	0	0	0	0	0	0	0	0	0	0	0	0	0	0	0	0
hsa-miR-154-3p	0	0	0	0	0	0	0	0	0	0	0	0	0	0	0	0	0	0	0	0	0	0	0	0	0	0	0	0	0	0	0	0	0	0	0	0	0	0	0	0	0	0	0	0	0	0	0	0	0
hsa-miR-154-5p	1	0	0	0	0	0	0	0	0	0	0	0	0	0	1	0	0	0	3	0	0	0	0	0	0	0	0	0	0	0	2	1	3	0	1	0	0	0	1	0	0	1	0	0	3	0	1	1	2
hsa-miR-155-3p	0	0	0	0	0	0	0	0	0	0	0	0	0	0	0	0	0	0	0	0	0	0	0	0	0	0	0	0	0	0	0	1	0	0	0	0	0	0	0	0	0	0	0	0	0	0	0	0	0
hsa-miR-155-5p	151	134	221	217	44	58	185	93	86	57	165	172	66	143	145	274	51	134	97	39	57	129	70	138	308	65	151	130	182	107	136	199	104	198	144	158	105	105	79	78	182	238	167	78	531	38	175	225	314
hsa-miR-15a-3p	0	0	0	0	0	0	0	0	0	0	0	0	0	0	0	0	0	0	0	0	0	0	0	0	0	0	0	0	0	0	0	0	0	0	0	0	0	0	0	0	0	0	0	0	0	0	2	0	0
hsa-miR-15a-5p	5	1	22	3	2	1	31	2	1	1	6	3	3	6	0	23	0	4	3	2	4	7	7	2	26	0	15	3	9	3	17	19	9	5	13	1	5	1	4	5	19	10	4	11	13	0	14	12	10
hsa-miR-15b-3p	10	10	31	30	4	18	85	8	10	2	5	18	1	12	3	44	0	5	10	0	2	4	1	2	123	2	2	3	12	7	11	16	7	8	36	6	3	10	10	3	4	33	0	13	28	2	61	20	88
hsa-miR-15b-5p	22	30	62	10	7	16	141	11	5	0	16	19	2	14	17	51	3	2	5	3	14	13	8	11	54	0	23	9	9	9	29	20	16	16	51	1	11	15	11	7	9	28	14	29	38	0	85	25	51
hsa-miR-1-5p	0	0	0	0	0	0	0	0	0	0	0	0	0	0	0	0	0	0	0	0	0	0	0	0	0	0	0	0	0	0	0	2	0	0	0	0	0	0	0	0	0	0	0	0	0	0	0	0	0
hsa-miR-16-1-3p	2	1	0	2	0	0	0	0	0	0	0	0	0	1	1	3	0	1	0	0	0	0	0	0	1	0	0	0	0	0	0	0	0	0	0	0	0	0	0	0	0	1	0	0	0	0	0	2	0
hsa-miR-16-2-3p	612	987	1896	892	171	781	6378	872	588	320	925	999	272	1201	480	2640	140	361	340	324	502	542	517	380	3723	329	1020	470	1073	436	948	1317	585	945	1512	500	608	909	705	491	714	1217	540	1213	1587	116	2230	1225	2346
hsa-miR-16-5p	317	587	1237	499	103	404	2741	495	327	111	507	459	116	503	278	1466	56	176	119	76	311	436	319	175	2782	142	492	257	593	253	496	649	345	259	981	258	283	432	322	233	450	788	242	617	825	40	2224	687	1546
hsa-miR-17-3p	0	0	0	1	0	0	0	1	0	0	0	1	0	0	0	0	0	1	0	0	0	0	0	1	4	0	0	0	0	1	0	0	0	0	0	0	0	0	0	0	0	3	0	1	0	0	0	0	3
hsa-miR-17-5p	68	269	365	218	24	163	664	157	103	48	254	218	106	199	142	250	12	173	78	29	57	201	145	107	767	69	167	160	308	79	142	227	208	145	166	145	160	134	93	113	208	277	109	246	181	15	274	229	469
hsa-miR-181a-2-3p	89	81	238	97	36	103	346	84	46	28	108	83	82	42	93	308	22	147	43	32	44	91	90	95	278	51	99	45	66	89	90	146	92	154	147	54	107	82	74	56	84	130	91	82	195	18	244	155	213
hsa-miR-181a-3p	8	15	22	21	6	28	29	14	4	7	7	13	19	14	7	43	2	6	4	0	1	11	8	13	39	5	12	3	28	14	28	27	3	33	35	11	30	17	16	9	11	25	23	28	61	5	42	18	111
hsa-miR-181a-5p	412	504	1010	756	119	621	1828	485	444	285	687	431	306	486	547	1971	117	416	279	217	322	509	509	405	1858	585	731	334	631	645	982	1348	549	1315	800	344	679	518	436	323	485	1244	727	699	1370	112	2273	804	1764
hsa-miR-181b-2-3p	0	0	0	0	0	0	0	0	0	0	0	0	0	0	0	0	0	0	0	0	0	0	0	0	0	0	0	0	0	0	0	0	0	1	0	0	2	0	0	0	0	0	0	0	0	0	0	0	0
hsa-miR-181b-3p	0	0	0	0	0	0	0	0	2	0	0	0	0	0	0	1	0	0	0	0	0	0	0	0	0	0	0	1	0	0	0	0	0	2	3	0	0	0	0	0	0	0	0	0	0	0	2	0	5
hsa-miR-181b-5p	90	66	198	216	34	392	178	66	125	48	142	62	95	76	63	317	25	99	59	42	68	122	101	66	274	549	95	71	116	116	212	213	76	373	141	47	145	74	66	58	140	193	187	88	270	12	352	138	358
hsa-miR-181c-3p	4	6	5	11	0	7	4	0	0	8	8	0	2	0	5	15	0	7	0	0	0	4	3	0	29	4	3	0	3	4	5	8	4	1	6	3	6	1	0	0	1	5	2	8	3	0	17	7	21
hsa-miR-181c-5p	6	0	4	0	0	0	7	0	0	0	0	1	0	0	1	9	0	3	1	5	0	0	0	1	1	0	0	0	0	0	3	11	0	0	11	1	2	0	0	2	0	1	0	0	2	0	6	1	1
hsa-miR-181d-3p	3	0	0	1	0	0	0	0	0	0	0	0	0	0	0	0	0	0	0	0	0	0	0	0	0	0	0	0	0	0	0	0	0	0	0	0	0	0	0	0	0	1	0	0	1	0	0	3	0
hsa-miR-181d-5p	8	24	47	36	6	179	16	12	25	15	9	25	17	9	36	108	3	27	8	15	8	31	18	14	73	365	31	27	33	32	27	71	46	47	21	19	39	30	18	22	65	32	35	10	52	1	130	33	71
hsa-miR-182-3p	6	14	1	10	8	1	0	0	2	22	2	2	0	2	17	3	2	0	0	2	1	1	2	3	1	2	7	2	8	0	1	1	0	1	1	0	7	1	0	0	1	1	6	0	1	2	1	2	1
hsa-miR-182-5p	1183	992	2629	578	248	1262	4901	2903	592	289	1748	1073	466	1619	414	2372	80	351	715	524	934	882	579	693	5581	654	2086	636	1102	649	809	2189	1199	447	1176	445	1584	908	480	243	559	1188	1078	3082	2454	206	7091	1482	3649
hsa-miR-1827	0	0	0	0	0	0	0	0	0	0	1	0	0	0	0	0	0	0	0	1	0	1	0	0	0	0	1	0	0	0	1	0	0	0	0	0	0	0	0	0	0	0	0	0	0	0	1	1	0
hsa-miR-183-3p	0	2	0	0	0	0	0	1	0	0	0	0	0	0	0	1	0	0	0	0	0	0	0	0	0	0	0	0	0	0	0	0	0	0	0	0	0	0	0	0	0	0	0	0	0	0	0	0	0
hsa-miR-183-5p	1099	690	1893	416	218	1339	4415	1768	474	298	1144	931	294	1528	331	1486	34	200	464	319	693	616	323	416	4485	679	1270	457	781	560	638	1746	868	388	840	196	977	507	380	170	351	775	813	2083	1848	147	6124	861	3224
hsa-miR-184	6	13	3	1	7	2	5	4	7	1	5	4	2	0	2	1	9	1	3	2	10	3	2	0	9	4	0	6	9	6	16	8	1	13	3	2	4	6	14	7	2	1	1	2	3	3	18	3	6
hsa-miR-185-3p	34	21	71	48	20	24	95	28	17	11	42	25	21	40	30	69	3	48	19	5	16	29	29	18	133	19	29	18	68	29	50	85	29	47	33	43	27	30	20	21	49	59	33	29	67	5	119	26	90
hsa-miR-185-5p	283	561	1092	471	128	1012	1877	475	359	158	644	593	234	584	290	1151	48	286	195	54	164	367	262	302	2042	145	431	205	659	270	529	685	390	447	789	272	545	327	244	197	497	563	293	531	782	58	1217	740	1398
hsa-miR-186-5p	276	366	1173	600	85	405	2243	423	343	194	615	409	149	566	350	1090	44	208	182	69	218	368	250	215	2546	149	388	163	574	458	661	919	354	708	959	213	359	249	252	235	333	857	394	548	1181	56	1601	804	1411
hsa-miR-187-3p	0	1	0	0	0	0	1	0	0	0	0	0	0	0	1	1	0	0	0	0	0	0	0	0	0	0	0	0	0	0	0	0	0	0	0	0	0	0	0	0	0	0	4	0	0	0	0	0	2
hsa-miR-187-5p	0	1	0	0	0	0	0	0	0	0	1	1	0	0	0	0	4	0	0	0	0	0	0	0	0	0	0	0	0	2	0	0	0	1	0	0	0	0	0	0	0	0	0	0	0	0	0	0	0
hsa-miR-188-3p	0	0	0	0	0	0	0	0	0	0	0	0	0	0	0	0	0	0	0	0	0	0	0	0	0	0	0	0	0	0	0	0	0	0	0	0	0	0	0	0	0	0	0	0	0	0	0	0	0
hsa-miR-188-5p	1	0	1	0	3	3	0	0	0	2	0	0	0	0	2	0	0	0	0	0	0	0	5	1	1	7	2	1	1	2	0	1	0	12	0	0	0	5	0	0	0	2	3	0	0	0	0	0	0
hsa-miR-18a-3p	15	21	10	18	4	18	68	12	3	2	26	16	0	14	8	36	2	3	2	1	8	16	3	2	28	24	19	8	10	7	13	15	17	3	17	3	9	12	14	6	14	15	14	11	8	0	16	29	21
hsa-miR-18a-5p	6	9	15	13	0	5	19	10	7	1	11	20	6	0	5	12	0	5	8	0	0	16	5	1	35	6	8	4	14	0	3	12	5	7	11	19	8	1	1	8	8	6	10	9	9	0	27	8	17
hsa-miR-18b-3p	2	8	0	0	0	0	1	1	4	0	0	6	0	8	0	4	0	0	0	0	0	0	1	0	2	0	0	1	3	1	2	0	3	0	1	0	0	0	1	0	3	0	0	0	2	1	1	0	3
hsa-miR-18b-5p	0	2	3	0	0	0	0	0	3	1	0	0	0	0	1	0	0	0	0	0	0	0	0	0	4	0	3	0	1	0	0	1	0	0	3	0	0	0	0	0	0	4	0	0	0	0	1	0	0
hsa-miR-1908-3p	5	0	0	0	0	0	0	0	0	0	0	0	0	0	0	0	0	0	1	0	0	1	1	0	0	0	0	0	0	0	0	0	0	0	0	0	0	0	0	0	0	0	0	0	0	0	0	0	0
hsa-miR-1908-5p	35	149	91	98	50	27	236	12	81	35	133	33	51	26	71	85	20	158	31	20	10	65	92	68	123	35	37	34	54	55	79	91	44	205	40	117	101	72	19	63	127	34	65	21	37	25	53	69	103
hsa-miR-1909-3p	0	0	0	0	0	0	0	0	0	0	0	0	0	0	0	0	0	0	0	1	0	0	0	0	0	0	0	0	0	0	0	0	0	0	0	0	0	0	0	0	1	0	0	0	0	0	0	0	0
hsa-miR-1909-5p	0	0	0	0	0	0	0	0	0	0	0	0	0	0	0	3	0	0	0	0	0	1	0	0	0	0	0	0	0	0	0	0	0	0	0	0	0	2	0	0	0	0	0	0	0	0	0	0	0
hsa-miR-190a-5p	0	0	0	0	0	0	2	0	0	0	3	0	4	0	0	1	0	4	0	0	0	0	0	0	0	0	1	0	0	0	0	0	0	0	0	0	0	0	0	0	0	0	0	0	1	0	0	0	4
hsa-miR-190b	7	9	13	9	0	1	7	6	12	0	18	4	0	1	4	12	3	8	0	0	0	8	2	2	12	1	0	2	14	2	15	12	7	2	8	3	4	0	0	6	10	14	5	5	22	0	45	10	23
hsa-miR-1910-3p	0	0	3	0	0	0	1	0	0	0	1	0	0	0	0	1	2	1	0	0	2	0	1	0	5	0	0	0	0	0	7	1	0	0	0	0	0	0	0	0	0	1	0	2	3	0	0	0	1
hsa-miR-1910-5p	0	0	0	0	0	0	0	0	2	0	0	0	0	0	0	0	0	0	0	0	0	2	0	0	0	1	0	0	0	0	0	0	0	3	1	0	0	0	0	0	0	0	0	0	0	0	0	0	1
hsa-miR-1911-3p	0	0	0	0	0	0	0	0	0	0	0	0	0	0	0	0	0	0	0	0	0	0	0	0	0	0	0	0	0	0	0	0	0	0	0	0	0	0	0	0	0	0	0	0	0	0	0	0	0
hsa-miR-1911-5p	0	0	0	1	0	0	0	0	0	0	0	0	0	0	0	0	0	0	0	0	0	0	0	0	0	0	0	0	0	0	0	0	0	0	0	0	0	0	0	0	0	0	0	0	0	0	0	0	0
hsa-miR-1913	0	0	0	0	0	0	0	0	0	0	0	0	0	0	0	0	0	2	0	0	0	0	0	0	0	0	0	0	0	0	0	0	0	0	0	0	0	0	0	0	0	0	0	0	0	0	0	0	0
hsa-miR-191-3p	10	0	20	12	3	18	20	2	11	2	21	10	5	3	16	25	3	3	5	2	2	14	5	13	39	9	7	10	18	6	17	22	13	25	17	9	13	16	8	14	22	17	9	13	12	0	18	11	14
hsa-miR-1914-3p	0	0	0	0	0	0	0	0	0	0	0	0	0	0	0	1	0	0	0	0	0	0	0	0	0	0	0	0	0	0	0	0	0	0	0	0	0	0	0	0	0	0	0	0	0	0	0	0	0
hsa-miR-1914-5p	0	0	0	0	0	0	2	0	0	1	0	0	0	0	1	0	1	1	2	0	0	0	2	3	0	0	0	0	3	0	1	0	0	11	0	6	0	0	0	1	0	0	0	1	0	0	0	0	0
hsa-miR-1915-3p	0	0	0	0	1	0	2	0	0	0	0	0	0	0	0	0	0	0	0	1	0	0	1	0	0	0	1	0	0	0	3	0	0	0	0	0	0	1	0	0	0	0	0	0	0	0	0	0	0
hsa-miR-1915-5p	0	0	0	0	0	0	0	0	0	0	0	0	0	0	0	0	0	0	0	0	0	0	0	0	0	0	0	0	0	0	0	0	0	0	0	0	0	1	0	0	0	0	0	0	0	0	0	0	0
hsa-miR-191-5p	1224	1540	3439	1783	316	1021	3100	1445	939	249	1386	1225	981	762	1344	3003	151	1172	716	262	445	1851	845	811	7082	475	939	949	2125	986	1477	3119	1449	1114	2126	867	1301	1048	511	838	1674	3125	971	1513	2850	205	5572	2884	4522
hsa-miR-192-3p	0	0	0	0	0	0	0	8	0	0	0	0	0	0	0	0	0	0	0	0	0	0	0	0	0	0	0	0	0	0	0	0	0	0	0	0	0	0	0	0	0	0	0	0	0	0	0	0	0
hsa-miR-192-5p	687	922	1609	1251	497	4309	2805	1450	497	392	1014	1411	355	905	654	1975	265	568	533	166	444	1301	593	550	5349	1542	952	568	1143	570	1350	1291	1178	2637	1483	579	714	1002	350	1161	819	1307	999	1208	2533	173	2621	1997	2295
hsa-miR-193a-3p	0	0	1	5	0	1	0	0	0	0	0	0	0	0	0	10	0	0	0	0	0	0	0	0	4	1	0	0	0	0	0	1	0	0	0	0	0	0	0	0	0	0	0	0	5	0	0	1	3
hsa-miR-193a-5p	245	254	267	382	114	940	246	187	204	141	198	223	155	784	149	435	88	132	112	64	171	320	132	105	795	5803	165	126	206	329	350	307	159	1305	289	92	124	189	93	229	289	406	543	262	712	66	709	287	405
hsa-miR-193b-3p	0	0	0	1	2	7	4	2	1	0	0	0	0	0	0	0	1	0	1	0	0	0	0	0	8	10	4	0	0	0	1	0	0	7	0	0	1	0	0	0	0	0	1	0	0	0	0	0	0
hsa-miR-193b-5p	22	25	23	58	37	291	31	39	10	20	32	29	15	30	12	19	62	33	32	15	8	27	44	19	65	349	15	11	24	49	72	24	48	639	13	42	15	50	3	40	41	39	69	28	126	25	18	28	20
hsa-miR-194-3p	3	2	1	0	0	9	13	0	0	0	0	1	3	0	0	8	1	0	0	0	0	5	0	0	5	1	0	1	0	0	4	0	0	0	3	0	0	0	0	2	1	0	2	1	2	0	2	1	4
hsa-miR-194-5p	37	76	163	95	33	835	487	93	68	52	78	121	23	88	62	254	46	63	28	8	62	117	59	80	508	394	81	49	139	37	456	117	98	716	196	52	71	191	67	92	148	193	159	130	263	19	234	126	214
hsa-miR-195-3p	12	8	6	11	4	5	20	4	14	14	14	22	7	15	12	7	4	15	5	2	6	24	9	11	19	3	12	11	14	5	29	8	11	32	21	13	4	9	2	4	20	26	32	7	9	4	2	22	25
hsa-miR-195-5p	0	0	0	0	3	0	0	0	0	0	2	0	0	0	4	4	0	0	0	0	0	2	0	0	2	0	0	1	0	3	0	0	0	2	0	3	2	0	0	0	0	0	0	0	1	0	0	0	0
hsa-miR-196a-3p	0	2	0	0	0	0	0	0	0	0	0	0	0	0	0	0	0	0	0	0	0	0	0	0	0	0	0	0	0	0	0	0	0	0	0	0	0	0	0	0	0	0	0	0	0	0	0	0	0
hsa-miR-196a-5p	1	5	0	0	2	1	2	0	0	0	0	0	0	3	1	5	0	2	2	1	0	0	2	6	5	24	0	0	10	6	2	0	0	10	1	4	0	4	0	1	1	0	0	0	12	0	0	4	4
hsa-miR-196b-3p	0	0	0	0	0	0	0	0	0	0	0	0	0	0	0	0	0	0	0	0	0	0	0	0	0	0	0	0	0	0	0	0	0	0	0	0	0	0	0	0	0	0	0	0	0	0	0	0	0
hsa-miR-196b-5p	3	15	45	12	4	23	26	5	14	4	12	23	4	9	11	29	2	8	4	0	5	6	6	11	27	13	15	12	10	9	10	26	9	9	30	5	10	10	9	5	8	32	3	17	20	1	28	22	66
hsa-miR-1973	0	0	0	0	0	0	0	0	0	0	0	0	0	0	0	0	0	0	0	0	0	0	0	0	0	0	0	0	0	0	0	0	0	0	0	0	0	0	0	0	0	0	0	0	0	0	0	0	0
hsa-miR-197-3p	202	326	123	269	119	99	201	157	181	123	344	275	148	151	237	362	82	130	134	33	60	358	136	64	587	34	146	159	221	111	127	331	214	356	235	174	96	77	60	166	413	342	232	111	252	26	423	485	282
hsa-miR-197-5p	0	0	5	10	5	3	5	0	0	3	2	0	0	4	3	4	0	0	0	0	2	0	0	1	5	2	0	0	3	1	2	3	0	3	2	0	11	0	3	4	7	4	2	6	6	2	1	7	12
hsa-miR-1976	3	28	31	23	11	14	81	13	15	16	17	20	3	29	7	37	4	6	7	9	9	17	17	1	42	7	20	14	15	12	25	33	6	20	24	9	8	7	10	12	12	18	13	12	26	0	76	13	38
hsa-miR-199a-3p	205	317	443	255	95	114	256	105	209	53	234	154	216	117	383	610	41	239	134	23	67	337	142	181	1082	92	119	86	340	186	355	440	205	551	367	200	413	112	72	145	324	470	206	201	337	56	613	547	718
hsa-miR-199a-5p	1048	2247	3826	2385	605	507	2193	723	1173	243	2938	852	2550	652	3777	4765	338	2671	1512	412	179	3144	2238	1912	7262	227	1251	1224	3454	1629	2064	3959	2712	2581	1550	2240	2976	1261	725	1043	3964	2364	1024	1447	1406	316	2209	3733	5194
hsa-miR-199b-3p	205	317	443	255	95	114	255	105	209	53	234	154	216	115	382	610	41	239	134	23	67	336	142	181	1082	92	119	86	340	186	355	440	205	551	367	200	413	111	72	145	323	470	206	202	337	56	613	547	718
hsa-miR-199b-5p	22	18	87	30	3	29	23	11	11	1	5	39	6	0	27	68	3	11	5	17	19	45	5	7	148	8	9	1	30	23	23	58	17	4	120	0	0	8	3	18	18	57	10	31	112	0	296	45	170
hsa-miR-19a-3p	8	8	25	11	2	5	44	13	5	3	18	10	1	16	12	25	4	9	4	4	0	9	4	6	73	9	4	3	10	13	7	7	6	4	16	13	23	6	7	6	1	6	11	22	16	6	22	21	21
hsa-miR-19a-5p	0	0	0	0	0	0	0	0	0	0	0	0	0	0	0	0	0	1	0	0	0	0	0	0	0	0	0	0	0	0	0	0	0	0	0	0	0	0	0	0	0	0	0	0	0	0	0	0	0
hsa-miR-19b-3p	15	24	71	22	3	18	96	11	15	13	37	29	19	16	15	84	3	17	5	4	9	21	7	15	148	16	8	3	25	11	14	48	7	22	59	17	16	16	10	9	17	57	16	39	27	2	60	44	88
hsa-miR-200a-3p	12	18	37	34	13	647	13	18	20	9	24	36	26	24	51	36	18	22	15	1	17	73	18	47	71	903	29	8	40	30	584	22	48	1163	57	22	19	16	11	12	143	58	43	26	59	5	50	35	67
hsa-miR-200a-5p	0	0	5	9	0	71	1	0	0	1	3	4	1	1	0	4	0	0	1	0	0	5	0	9	3	324	4	1	0	1	13	3	1	27	2	0	0	0	5	2	11	0	0	0	6	1	3	1	6
hsa-miR-200b-3p	10	14	20	11	4	286	23	7	11	2	16	7	10	12	23	20	3	3	11	0	3	11	4	22	51	177	14	4	11	7	62	20	20	136	7	7	13	8	6	16	32	14	10	18	48	0	27	37	47
hsa-miR-200b-5p	3	2	3	9	0	110	3	1	6	2	1	5	5	0	3	2	3	1	4	0	1	5	0	5	5	75	0	1	7	0	9	7	6	25	6	5	0	2	0	0	11	3	1	4	10	0	5	7	2
hsa-miR-200c-3p	23	47	92	40	7	1438	55	25	23	12	26	65	16	13	38	116	8	55	64	12	18	59	13	52	118	337	33	29	41	31	108	70	41	245	28	28	41	30	13	34	38	68	33	21	74	6	105	40	71
hsa-miR-200c-5p	0	7	0	1	0	0	0	0	0	0	0	0	0	0	0	0	0	0	0	0	0	0	0	0	0	0	0	0	0	0	0	0	0	0	0	0	3	0	0	0	0	0	0	0	0	1	0	0	0
hsa-miR-202-3p	0	0	3	0	0	0	1	0	4	0	0	0	3	0	0	0	0	0	0	0	0	0	0	0	0	1	0	0	2	0	4	3	0	48	0	2	0	8	0	0	2	0	1	1	0	0	0	0	2
hsa-miR-202-5p	0	0	2	0	0	0	0	1	0	0	1	0	0	0	1	4	0	0	0	0	0	0	0	0	0	0	0	0	0	0	0	3	0	2	0	0	0	0	1	0	0	0	2	0	0	1	0	0	0
hsa-miR-203a-3p	111	60	73	314	72	214	56	49	157	31	58	91	17	68	22	132	59	111	1748	80	62	90	48	21	100	343	58	37	81	86	57	116	85	256	46	190	122	23	26	123	121	75	56	56	71	48	111	48	24
hsa-miR-203a-5p	0	0	0	0	0	0	0	0	0	0	0	0	0	0	0	0	0	0	0	0	0	0	0	0	0	0	0	0	0	0	0	0	0	0	0	0	0	0	0	0	0	0	0	0	0	0	0	0	0
hsa-miR-203b-3p	2	0	0	0	0	2	0	0	0	0	0	0	0	0	2	0	0	0	0	0	0	0	0	2	0	5	0	0	0	0	0	0	0	0	0	0	0	0	0	0	0	0	0	0	0	0	0	0	0
hsa-miR-203b-5p	0	0	0	0	0	0	0	0	0	0	0	0	0	0	0	0	0	0	0	0	0	0	0	0	0	0	0	0	0	0	0	1	0	0	4	0	0	0	0	0	0	0	0	0	0	0	0	0	0
hsa-miR-204-3p	6	1	3	2	0	29	6	0	1	0	0	0	0	2	1	1	0	2	7	4	2	7	4	3	12	15	2	4	1	0	3	10	1	70	1	0	1	7	0	3	4	3	5	1	5	2	1	2	3
hsa-miR-204-5p	4	5	5	6	4	5	12	4	5	0	1	9	16	5	3	3	1	5	7	1	0	3	5	6	15	1	10	2	9	1	6	5	3	8	26	14	12	6	0	6	18	8	17	7	5	1	7	19	11
hsa-miR-205-5p	0	0	0	5	0	0	2	5	1	0	1	0	0	0	0	0	0	6	1	0	0	6	0	0	2	0	0	0	2	0	11	3	0	15	0	2	0	0	0	1	0	4	1	1	4	0	4	1	4
hsa-miR-206	11	6	21	162	45	3	35	13	5	102	59	29	11	4	80	17	337	50	0	13	4	34	34	28	48	7	166	7	39	5	83	12	107	112	91	51	10	2	8	123	18	42	25	9	16	18	10	54	6
hsa-miR-208a-3p	0	0	0	0	0	0	0	0	0	0	2	0	0	0	0	0	0	0	0	0	0	0	0	3	1	0	0	1	0	0	0	0	0	0	0	0	0	0	1	0	0	2	0	0	0	0	0	0	0
hsa-miR-208a-5p	0	0	0	0	0	0	0	0	0	0	1	0	0	0	0	0	0	0	0	0	0	0	0	0	0	2	0	0	0	0	0	0	0	0	0	0	0	0	0	0	0	0	0	0	0	0	0	0	0
hsa-miR-208b-3p	0	0	0	16	0	0	0	0	0	0	0	0	0	0	0	0	0	0	0	0	0	0	0	0	0	0	0	0	0	0	0	0	0	0	0	0	0	0	0	0	0	0	0	0	0	0	0	0	0
hsa-miR-208b-5p	0	0	0	0	0	0	0	0	0	0	0	0	0	0	0	0	0	0	5	0	0	0	0	0	0	0	1	0	0	0	0	0	0	0	0	0	0	0	0	0	0	0	2	0	0	0	0	0	0
hsa-miR-20a-3p	0	2	0	0	0	0	0	0	0	0	0	0	0	0	0	0	0	0	0	0	0	1	0	0	0	0	0	0	0	0	0	0	0	1	0	0	0	0	0	0	1	0	0	0	0	0	0	0	0
hsa-miR-20a-5p	164	523	885	397	91	326	1643	313	246	107	455	425	200	454	310	856	41	225	199	53	149	361	266	199	1641	159	443	213	604	228	290	528	377	297	497	325	493	306	206	220	477	602	285	576	352	29	766	507	1023
hsa-miR-20b-3p	1	2	0	0	0	0	7	0	0	0	2	0	0	0	1	4	0	0	0	0	0	0	0	0	4	0	0	0	0	0	0	4	1	0	0	0	0	0	0	0	0	1	2	0	0	0	2	0	1
hsa-miR-20b-5p	15	55	57	41	5	53	163	43	16	17	47	39	4	43	26	61	3	16	17	1	16	14	21	20	160	22	41	23	43	11	33	23	26	31	56	9	11	35	17	8	24	62	16	75	16	1	59	35	83
hsa-miR-210-3p	6	9	12	5	0	82	30	14	3	4	3	9	4	14	9	18	0	6	3	1	4	5	5	11	27	22	6	1	9	8	3	6	5	25	2	2	0	6	8	6	14	8	7	3	7	0	27	2	27
hsa-miR-210-5p	0	0	0	0	0	0	0	0	0	0	0	0	0	0	0	0	0	0	0	0	0	0	0	0	3	1	0	0	0	0	0	0	0	0	0	0	0	0	0	0	0	0	2	0	1	0	0	0	0
hsa-miR-2110	242	264	334	226	95	347	1152	276	197	105	180	150	118	410	122	415	66	131	64	121	136	170	155	126	470	306	208	123	283	148	444	415	179	553	371	141	148	167	190	138	316	234	223	206	408	47	556	205	492
hsa-miR-2113	0	0	0	0	0	0	0	0	0	0	0	0	0	0	0	0	0	0	0	0	0	0	0	0	0	0	0	0	0	0	0	0	0	0	0	0	0	0	0	0	0	0	0	0	0	0	0	0	0
hsa-miR-211-3p	0	0	0	0	1	0	0	0	0	0	0	0	0	0	0	3	0	0	0	0	0	0	0	0	0	0	0	0	0	0	0	0	0	0	0	1	0	0	0	0	0	0	4	0	0	0	0	2	0
hsa-miR-2114-3p	0	0	0	1	0	0	0	0	0	0	0	0	0	0	0	0	0	0	0	0	0	0	0	0	0	0	0	0	0	0	0	0	0	0	0	0	0	0	0	0	0	0	0	0	0	0	0	0	0
hsa-miR-2114-5p	0	2	4	1	0	1	10	0	19	2	3	13	0	0	3	2	0	0	0	0	0	0	0	0	0	12	0	0	3	0	0	1	0	0	1	0	3	0	1	0	1	0	0	2	0	0	0	4	3
hsa-miR-2115-3p	2	5	7	4	2	11	4	1	3	2	0	8	6	3	1	21	0	5	3	0	0	3	1	0	11	5	3	3	7	14	1	6	4	0	2	3	0	2	1	6	4	17	0	2	8	4	34	5	18
hsa-miR-2115-5p	2	11	8	6	0	0	10	1	2	5	2	4	5	1	2	18	0	0	3	7	1	6	2	2	6	1	0	0	6	6	4	11	5	0	5	0	0	0	0	9	3	25	1	1	8	1	43	6	13
hsa-miR-211-5p	0	0	0	0	0	0	0	0	0	0	0	0	0	0	0	0	0	0	0	0	0	1	0	0	1	0	0	0	0	0	0	0	2	7	0	0	0	0	0	1	0	0	0	1	0	0	0	1	0
hsa-miR-2116-3p	0	0	0	1	0	8	3	0	0	4	0	0	0	2	0	3	0	0	0	0	0	0	0	0	0	1	2	0	0	0	2	0	2	2	6	0	1	1	5	0	0	3	1	2	0	0	0	4	2
hsa-miR-2116-5p	0	0	0	0	0	0	0	0	0	0	0	0	0	0	0	0	0	0	0	0	0	0	0	0	0	0	0	0	0	0	0	0	0	0	0	0	0	0	0	0	0	0	0	0	0	0	0	0	0
hsa-miR-212-3p	0	0	0	0	0	0	0	0	0	0	0	0	0	0	0	0	0	0	0	0	0	0	0	0	2	0	0	0	0	0	0	0	0	0	0	0	2	0	0	0	0	0	0	0	0	0	0	0	1
hsa-miR-212-5p	2	4	16	4	2	1	11	6	2	2	1	6	1	1	5	5	2	4	3	1	1	6	0	1	5	0	1	0	0	0	12	10	1	6	2	0	0	3	1	2	7	9	4	3	5	0	26	0	13
hsa-miR-21-3p	5	18	46	27	1	99	23	7	29	3	41	13	19	24	20	44	2	12	19	7	8	18	19	16	44	55	12	11	24	22	49	87	2	68	22	17	21	7	12	15	30	32	18	10	92	17	45	15	35
hsa-miR-214-3p	0	1	0	1	0	6	1	0	2	0	1	0	0	5	0	0	0	0	0	0	0	0	1	0	0	2	0	0	1	0	1	5	0	1	8	5	3	1	1	1	2	3	2	3	0	0	2	8	0
hsa-miR-214-5p	2	3	0	1	0	0	4	1	1	0	1	2	0	0	4	0	0	0	0	0	0	1	0	1	5	2	4	0	0	0	8	2	0	7	2	0	0	0	0	1	4	5	1	1	0	0	0	1	2
hsa-miR-215-3p	0	0	0	0	0	2	0	0	0	0	0	0	0	0	0	0	0	0	0	0	0	0	0	0	0	0	0	0	0	0	0	0	0	0	0	0	0	0	0	0	0	0	0	0	0	0	0	0	0
hsa-miR-215-5p	30	59	147	69	29	129	68	49	17	64	75	44	17	27	116	112	33	96	45	4	23	249	31	16	109	28	38	17	82	39	850	86	117	919	107	71	54	63	23	51	70	174	133	108	99	16	69	123	116
hsa-miR-21-5p	11830	16669	42610	20070	6234	17642	28664	9263	11745	3862	19730	13020	25208	12173	24143	37535	3374	28401	15941	7221	4916	21553	13699	15550	48460	11073	15343	15850	25272	17405	24757	36298	20940	36039	13850	18140	29889	13034	8335	8344	26547	29354	20560	16003	36087	5545	27521	19134	47374
hsa-miR-216a-3p	0	0	0	0	0	0	0	0	0	0	0	0	0	0	0	0	0	0	0	0	0	0	0	0	0	0	0	0	0	0	0	2	0	0	0	0	0	0	0	0	0	0	3	0	0	0	0	0	0
hsa-miR-216a-5p	0	0	0	0	0	0	0	0	0	0	0	0	0	3	0	0	0	0	0	0	0	0	0	0	0	0	0	0	0	0	0	0	0	0	1	0	0	0	0	6	0	0	0	0	0	0	0	0	0
hsa-miR-216b-3p	0	0	0	0	0	0	0	0	0	0	0	0	0	0	0	0	4	0	0	0	0	0	0	0	0	0	0	0	0	0	0	0	0	0	0	0	0	3	0	0	0	1	2	0	0	0	0	0	0
hsa-miR-216b-5p	0	0	4	0	0	0	0	1	0	0	3	0	0	0	0	0	0	0	0	0	0	0	0	0	0	0	0	0	0	0	0	0	0	0	2	0	0	0	0	0	0	0	1	0	0	0	1	1	0
hsa-miR-217	0	0	0	0	0	0	0	0	0	0	0	0	0	1	0	2	0	0	0	0	0	0	3	0	2	0	0	0	1	8	0	0	0	3	4	3	0	0	0	0	0	0	5	1	0	0	1	3	0
hsa-miR-218-1-3p	0	2	0	0	0	0	0	0	0	0	0	0	0	0	0	0	0	0	0	0	0	0	0	0	0	0	0	0	0	0	0	0	0	0	0	0	0	0	0	0	0	0	0	0	0	0	0	0	0
hsa-miR-218-2-3p	0	0	0	0	0	0	0	0	0	0	0	0	0	0	0	0	0	0	0	0	0	0	0	0	0	0	0	1	0	0	0	0	0	0	0	0	0	0	0	0	0	0	0	0	0	0	0	0	0
hsa-miR-218-5p	0	1	1	23	2	3	1	5	11	0	0	1	0	1	1	8	0	0	0	0	2	1	5	0	0	2	1	1	33	0	4	5	0	0	12	12	0	2	3	0	0	3	5	4	12	1	0	7	2
hsa-miR-219a-1-3p	1	0	4	10	3	8	9	2	0	0	5	1	2	3	3	10	0	4	1	2	0	1	8	0	21	2	7	0	3	3	11	6	3	3	6	0	5	0	1	6	1	1	1	2	5	1	18	8	2
hsa-miR-219a-2-3p	0	0	0	0	0	0	0	0	0	0	0	0	0	0	0	0	0	0	0	0	0	0	0	0	0	0	0	0	1	0	0	1	0	0	0	0	0	2	0	0	0	0	0	0	0	0	0	0	0
hsa-miR-219a-5p	0	0	0	0	0	0	0	0	0	0	0	0	0	0	0	0	0	0	0	0	0	0	0	0	0	0	0	0	0	0	0	0	0	0	0	0	0	0	0	0	0	0	0	0	0	0	0	0	0
hsa-miR-219b-3p	0	0	0	0	0	0	0	1	1	1	0	0	0	1	0	0	0	0	0	0	0	0	0	0	0	0	0	0	0	0	0	0	0	3	0	0	0	0	0	0	0	0	0	0	0	0	0	0	0
hsa-miR-219b-5p	0	0	0	0	0	0	0	1	0	0	0	0	0	0	44	0	0	0	0	0	0	0	0	0	0	0	0	0	0	0	0	1	0	0	0	0	0	0	0	0	0	0	0	0	0	0	3	6	0
hsa-miR-221-3p	302	462	522	546	160	697	643	117	196	104	276	219	168	190	501	939	54	312	173	48	101	339	221	244	1754	520	190	142	502	258	473	779	209	912	392	220	518	182	142	198	467	549	357	257	545	59	679	637	903
hsa-miR-221-5p	53	61	157	70	29	41	82	26	37	3	62	31	69	51	83	187	11	166	57	49	18	112	64	31	219	12	55	52	82	49	88	205	110	130	66	71	105	63	30	45	148	89	52	49	144	19	97	92	270
hsa-miR-222-3p	1959	4235	6091	4423	1720	1748	5923	2338	1224	641	4464	1885	4345	3203	5338	9789	635	7118	4542	2303	787	4278	4886	3363	6887	1619	2545	4325	5492	2309	4585	8502	6210	9249	1639	5844	8276	3440	2194	3610	8891	3626	3405	2303	3770	1430	4386	4329	7889
hsa-miR-222-5p	3	0	18	0	0	4	0	3	0	0	0	0	0	0	1	0	0	0	0	0	0	0	0	0	0	0	0	0	0	7	0	14	0	0	0	0	0	0	0	0	0	1	4	0	24	0	2	2	16
hsa-miR-223-3p	435	302	809	469	83	216	296	159	242	84	162	400	153	98	384	870	10	206	132	32	97	426	75	117	3677	70	91	95	533	366	349	1074	164	101	967	119	195	112	59	102	368	1093	184	270	1513	17	3213	1096	2338
hsa-miR-223-5p	1648	1275	3893	2460	687	1215	2221	1579	1972	1049	1791	1915	2049	1139	1784	4596	306	1713	1039	471	1392	2808	910	1462	9895	715	871	832	2663	3932	3244	4331	1379	1697	4232	863	1204	1139	614	1002	2054	4487	1592	1943	5156	391	10671	3208	8977
hsa-miR-22-3p	1859	1572	3011	2055	845	2254	9611	1869	1164	486	1732	1525	908	2096	1354	4215	413	1107	1340	1272	1180	1546	1192	1008	5351	1957	1934	1058	1771	1743	5109	2989	1626	12675	2118	1187	2021	2162	1288	922	1878	2692	1953	1732	3769	487	3193	2155	3613
hsa-miR-224-3p	1	0	0	0	0	0	0	0	0	0	0	0	0	0	0	0	0	0	0	0	0	0	0	0	0	0	0	0	0	0	1	0	0	0	0	0	0	0	0	0	0	0	0	0	0	0	0	0	0
hsa-miR-224-5p	659	520	815	409	177	295	984	141	159	118	914	89	543	214	1095	266	79	568	496	228	64	992	677	360	716	148	669	182	646	401	1766	1218	178	2414	847	1135	696	212	168	187	600	905	150	1395	280	42	235	1067	430
hsa-miR-22-5p	35	26	52	38	14	35	78	36	22	10	26	14	5	18	18	60	11	22	8	18	25	31	21	17	95	18	28	4	33	26	38	53	20	116	29	19	30	46	17	17	24	54	36	17	63	10	52	47	61
hsa-miR-2276-3p	0	0	0	0	0	0	2	0	0	0	2	0	0	0	0	0	0	0	0	0	0	0	0	0	0	1	0	0	0	0	0	0	0	0	0	0	0	0	0	0	0	0	3	0	0	0	0	1	0
hsa-miR-2276-5p	8	1	0	0	0	0	0	0	0	2	0	0	0	0	0	0	0	0	0	0	0	0	0	0	0	0	0	0	0	0	0	0	0	0	0	0	2	0	0	0	0	0	0	0	0	0	0	0	0
hsa-miR-2277-3p	0	0	0	0	0	0	0	0	0	0	0	0	0	0	0	0	0	0	0	0	0	0	0	0	2	4	0	0	0	0	0	0	2	0	0	0	0	0	0	0	0	0	0	4	2	0	0	0	0
hsa-miR-2277-5p	2	0	3	0	0	3	6	1	0	0	0	1	0	0	5	0	0	0	2	0	0	0	2	0	10	12	1	2	3	0	0	1	2	8	0	0	0	2	11	0	4	4	0	0	4	0	3	0	2
hsa-miR-2278	0	0	0	0	0	0	0	0	0	0	0	0	0	0	0	0	0	0	0	0	0	0	0	0	0	0	0	0	0	0	0	2	0	0	0	0	0	1	0	0	0	0	0	1	0	0	0	0	0
hsa-miR-2355-3p	4	9	12	7	1	3	7	2	6	4	2	3	3	2	10	18	4	16	7	0	3	8	2	9	36	3	0	5	13	4	11	15	16	11	19	11	9	5	10	4	24	13	7	3	11	1	53	12	16
hsa-miR-2355-5p	0	0	0	0	0	0	0	0	0	0	2	2	0	1	3	0	0	0	0	0	0	0	0	0	2	0	0	1	0	0	0	0	0	0	0	2	0	0	0	0	0	0	0	0	0	0	0	1	0
hsa-miR-2392	0	0	0	0	0	0	0	0	0	0	0	0	0	0	0	0	0	0	0	0	0	0	0	0	0	0	0	0	0	0	0	0	0	0	0	0	0	0	0	0	0	0	0	0	0	0	0	0	0
hsa-miR-23a-3p	322	195	716	243	42	496	284	225	217	59	201	285	148	83	241	1120	12	106	49	4	151	387	56	99	4258	163	121	124	383	314	342	930	187	306	1085	48	124	114	74	123	188	816	260	159	1119	15	4990	795	1638
hsa-miR-23a-5p	8	15	46	11	1	40	10	24	6	10	11	12	8	16	10	27	3	9	4	9	5	3	15	10	45	33	11	5	8	27	31	47	7	72	11	11	18	4	3	6	11	36	7	10	53	2	58	37	42
hsa-miR-23b-3p	42	23	101	27	4	147	33	25	33	7	26	45	17	15	36	144	1	15	5	5	4	59	7	15	413	52	23	11	45	41	39	110	40	103	70	15	11	19	12	3	21	91	39	22	110	4	292	119	167
hsa-miR-23b-5p	21	9	31	23	9	16	29	7	29	11	15	12	16	15	17	29	8	31	6	0	5	17	15	17	54	11	16	10	19	14	31	30	23	56	21	7	6	14	6	4	29	44	16	23	27	8	35	8	22
hsa-miR-23c	0	0	0	0	0	1	0	0	0	0	0	0	0	0	0	0	0	0	0	0	0	0	0	0	0	0	0	0	3	0	0	0	0	0	0	0	0	0	0	0	0	0	0	0	0	0	0	0	0
hsa-miR-24-1-5p	1	4	8	0	0	0	0	2	1	1	0	3	0	2	3	19	0	5	3	0	0	8	0	0	14	1	0	4	5	3	4	2	5	5	3	3	3	8	6	3	4	9	1	0	6	1	16	8	6
hsa-miR-24-2-5p	36	42	87	46	8	39	61	42	37	9	31	31	36	33	44	108	5	38	28	12	8	49	18	16	151	34	24	23	55	51	39	59	38	81	68	15	31	23	7	15	35	71	56	37	84	12	151	52	137
hsa-miR-24-3p	2012	1888	5881	2841	910	4439	3924	1893	1989	829	2546	2404	2800	1428	2424	6367	447	2345	1629	799	1351	3528	1377	1961	10115	7549	1597	1452	3543	3620	4503	5569	2313	5740	3924	1766	3616	2470	1054	1357	3309	5494	2570	2508	5278	724	11095	3369	8273
hsa-miR-2467-3p	0	0	0	0	0	0	0	0	0	0	0	0	0	0	0	0	0	0	0	0	0	0	0	0	0	0	0	0	0	0	0	0	0	0	0	0	0	0	0	0	0	0	0	0	0	0	0	0	0
hsa-miR-2467-5p	0	0	0	0	0	0	0	0	0	0	0	0	0	0	0	0	0	0	0	0	0	0	0	0	3	0	0	0	1	0	0	0	0	0	0	0	0	0	0	0	0	0	0	0	0	0	0	0	0
hsa-miR-25-3p	26677	34484	67903	35420	9789	37120	190005	27700	25375	13290	36742	29373	10332	39969	18232	92043	4520	14659	13431	6809	18434	27879	17910	11814	138192	10828	37365	14508	34985	22258	34422	57443	26747	29397	72793	13959	18096	29794	19209	15753	30645	42289	17879	35531	70197	3668	137608	54052	94001
hsa-miR-25-5p	41	57	58	49	29	61	231	35	44	18	58	38	16	54	15	98	12	25	28	14	21	33	29	16	93	42	46	15	23	39	28	85	34	59	54	22	35	40	30	15	67	38	26	25	108	6	120	65	81
hsa-miR-2681-3p	0	0	0	0	0	0	0	0	0	0	0	0	0	0	1	0	0	0	0	0	0	0	0	0	0	0	0	0	0	0	0	0	0	0	0	0	0	0	0	0	0	0	0	0	0	0	0	0	0
hsa-miR-2681-5p	0	0	0	0	0	0	0	0	0	0	0	0	0	0	0	0	0	0	0	0	0	0	0	0	0	0	0	0	0	0	0	0	0	0	0	0	0	0	0	0	0	0	0	7	0	0	0	0	0
hsa-miR-2682-3p	0	0	0	86	0	0	0	0	0	0	0	0	0	0	0	0	0	0	0	0	0	0	0	0	0	0	0	0	0	0	0	0	0	0	0	0	0	0	0	0	0	0	0	0	0	0	0	0	0
hsa-miR-2682-5p	0	0	0	0	0	0	0	0	0	0	0	0	0	0	0	1	0	0	0	0	0	4	0	0	0	0	0	0	0	0	0	0	0	0	0	0	0	0	0	0	0	0	0	0	0	0	0	0	0
hsa-miR-26a-1-3p	0	0	0	0	0	0	0	0	0	0	0	0	0	0	5	1	0	0	0	0	0	6	0	0	6	0	0	0	3	2	0	2	0	44	1	1	0	1	0	2	6	2	0	0	1	1	0	0	3
hsa-miR-26a-2-3p	4	7	1	2	0	0	3	0	8	0	4	1	3	0	3	13	1	0	5	0	0	3	4	6	12	1	6	3	1	5	3	2	0	5	5	4	6	0	7	6	4	12	0	3	1	1	7	4	5
hsa-miR-26a-5p	6719	9202	23731	9143	2337	5603	13334	5665	4812	1842	10767	7640	8521	5680	11260	23833	1454	12084	8007	3661	1969	12017	7753	8344	32779	3158	9992	7747	13974	6924	8670	21848	12177	9656	7392	10503	15685	7457	3294	5871	13507	18266	7268	9349	19454	1797	15004	13764	26932
hsa-miR-26b-3p	9	5	30	17	2	16	18	1	18	1	6	10	6	12	7	24	1	15	10	4	3	14	2	13	49	0	1	14	16	13	17	32	5	11	10	15	11	4	2	8	15	15	5	4	40	2	28	16	32
hsa-miR-26b-5p	413	760	2070	908	115	451	2136	666	395	188	857	742	234	501	647	1483	118	486	449	219	277	717	408	480	2781	229	875	404	804	430	500	1411	714	497	649	548	769	453	237	460	734	1185	415	804	1435	101	1539	1010	1751
hsa-miR-27a-3p	746	788	1916	977	422	3294	1697	832	880	491	772	1013	1261	583	854	2616	240	740	645	258	644	1194	567	805	4204	1953	564	454	1070	1823	2028	2065	671	3232	1752	517	1037	850	392	712	883	2769	1582	1508	2672	316	4912	1603	3887
hsa-miR-27a-5p	247	90	1101	89	77	332	121	403	87	51	119	98	151	61	138	613	17	72	61	105	130	222	26	73	750	63	87	206	161	491	245	654	86	73	667	38	55	145	81	124	239	341	203	116	1095	32	1127	299	1599
hsa-miR-27b-3p	679	802	1506	962	551	1927	1528	634	795	407	964	1000	726	761	972	1787	410	833	726	208	388	1225	670	906	4426	2373	655	451	1030	908	1612	1403	933	6246	1336	705	1143	890	284	685	979	1905	1842	1200	2293	305	1543	1502	2231
hsa-miR-27b-5p	12	8	14	6	3	2	3	5	3	0	22	2	3	10	8	12	10	8	7	2	0	10	4	9	20	0	3	2	2	8	7	15	21	20	7	9	11	2	4	9	15	8	12	7	9	2	23	11	6
hsa-miR-28-3p	887	983	1611	1527	488	1194	1604	707	860	452	1598	635	1121	682	1665	1858	239	1368	1180	315	314	1455	773	1122	2804	578	734	787	1285	987	1410	2479	1058	1820	985	845	1167	773	605	688	1555	1757	923	708	1807	304	3082	1457	2558
hsa-miR-28-5p	10	22	32	27	4	8	14	10	5	5	16	19	19	4	42	57	4	23	13	15	6	25	18	21	77	4	9	27	23	8	22	26	19	22	7	26	21	5	8	16	18	39	8	15	34	5	46	26	66
hsa-miR-2861	0	1	0	0	0	0	0	0	1	0	0	0	0	3	0	0	0	0	1	0	0	0	0	0	0	1	0	0	0	0	0	0	0	0	0	0	0	0	0	0	0	0	0	0	0	0	0	1	0
hsa-miR-2909	0	0	0	0	0	0	0	0	0	0	0	0	0	0	0	0	0	0	0	0	0	0	0	0	0	0	0	0	0	0	0	0	0	0	0	0	0	0	0	0	0	0	0	0	0	0	0	0	0
hsa-miR-296-3p	0	0	1	1	2	52	8	0	4	0	3	5	5	2	4	4	2	2	0	0	2	2	0	0	0	1897	0	0	0	0	0	0	1	4	2	4	6	2	3	0	143	4	12	0	5	1	0	0	5
hsa-miR-296-5p	0	5	11	0	0	0	11	2	2	0	0	1	0	0	0	3	0	0	0	0	2	0	0	0	3	1	2	0	0	0	0	0	2	6	0	0	0	0	3	0	3	15	3	0	2	0	0	0	0
hsa-miR-299-3p	1	0	1	0	0	0	2	0	0	0	0	0	0	1	2	0	0	0	2	0	0	1	0	6	0	0	0	0	0	1	3	0	0	3	0	0	0	3	0	1	2	2	0	0	0	0	5	0	1
hsa-miR-299-5p	0	0	0	0	2	0	0	0	0	0	0	0	0	3	1	0	0	2	0	0	0	2	0	0	2	0	0	0	0	0	0	0	0	0	0	0	0	0	0	0	0	0	0	0	0	0	2	1	0
hsa-miR-29a-3p	145	172	350	311	91	14317	278	214	140	108	224	1181	100	183	192	601	45	142	184	67	100	289	155	289	767	1608	213	124	241	224	270	275	201	942	318	145	134	233	75	212	332	363	318	159	566	65	597	341	414
hsa-miR-29a-5p	0	0	0	2	0	0	0	0	0	0	0	0	0	0	0	0	0	0	0	0	0	0	0	0	0	0	0	0	0	0	0	0	0	0	0	0	0	0	0	0	3	0	0	0	0	0	0	0	0
hsa-miR-29b-1-5p	3	0	5	0	0	0	0	0	0	0	0	1	0	0	0	0	0	3	3	0	0	0	0	0	3	0	0	0	0	0	0	7	0	0	0	0	0	0	0	0	0	2	0	0	11	0	1	2	2
hsa-miR-29b-2-5p	0	1	0	0	0	0	0	1	0	0	0	1	0	0	2	0	0	0	0	0	0	0	0	0	4	0	1	4	0	0	0	0	0	3	0	0	3	1	0	0	0	2	0	0	2	0	0	0	0
hsa-miR-29b-3p	13	4	6	3	2	31	31	11	8	4	19	11	1	4	1	21	1	0	0	0	2	17	3	6	47	5	16	1	12	3	9	13	4	0	15	3	10	2	2	5	6	4	10	8	18	0	30	3	27
hsa-miR-29c-3p	4	6	5	4	0	27	29	4	1	2	7	6	0	2	2	15	4	0	0	2	3	15	2	6	22	5	10	8	5	3	5	6	7	7	19	2	3	0	2	1	1	10	7	6	9	1	19	5	8
hsa-miR-29c-5p	5	16	8	9	2	4	14	1	0	0	0	1	0	3	5	5	2	4	3	5	4	3	4	3	26	0	3	3	5	0	3	0	1	0	11	2	6	7	4	8	5	4	4	5	11	2	13	6	10
hsa-miR-301a-3p	0	1	0	0	0	0	1	0	0	0	0	0	0	0	0	1	0	0	0	0	0	0	2	0	3	0	3	0	2	0	0	0	0	0	0	0	0	0	0	0	0	0	0	0	0	0	0	0	0
hsa-miR-301a-5p	3	0	7	6	1	0	0	0	0	0	1	0	0	1	0	4	0	4	0	0	2	3	0	7	6	0	2	0	0	2	0	3	4	0	0	0	3	0	1	0	0	1	0	7	1	0	0	1	2
hsa-miR-301b-3p	0	0	0	0	0	0	0	0	0	0	0	0	5	0	0	0	3	0	0	0	0	1	0	0	0	0	0	0	0	0	0	0	4	0	0	0	4	0	0	0	0	1	0	0	0	0	0	0	1
hsa-miR-301b-5p	0	0	0	2	0	0	0	0	0	0	0	0	0	0	0	0	0	0	0	0	0	0	0	0	0	0	0	0	0	0	0	0	0	0	0	1	0	0	0	0	0	0	0	0	0	0	0	0	0
hsa-miR-302a-5p	0	0	0	0	0	0	0	0	0	0	0	0	0	0	0	0	0	0	0	0	0	0	0	0	0	0	0	0	0	0	0	0	0	0	0	0	0	0	0	0	0	0	0	0	0	0	0	0	0
hsa-miR-302b-3p	0	0	0	0	0	0	0	0	0	0	0	0	0	0	0	0	0	0	0	0	0	1	0	0	0	0	0	0	0	0	0	0	0	0	0	0	0	0	0	0	0	0	0	0	0	0	0	0	0
hsa-miR-302c-5p	0	0	0	0	0	0	0	0	0	0	0	0	0	0	1	0	0	0	0	0	0	0	0	0	0	0	0	0	0	0	0	0	0	0	0	0	0	0	0	0	0	0	0	0	0	0	0	0	0
hsa-miR-302d-5p	0	0	0	1	0	0	0	0	0	0	0	0	0	0	0	0	0	0	0	0	0	0	0	0	0	0	0	0	0	0	0	0	0	0	0	0	0	0	0	0	0	0	0	0	0	0	0	0	0
hsa-miR-3064-3p	0	0	0	0	0	0	0	0	0	0	0	0	0	0	0	0	0	0	0	0	0	0	0	0	0	2	0	0	0	0	0	0	0	0	0	0	0	0	0	0	0	0	0	0	0	0	0	0	0
hsa-miR-3064-5p	5	5	10	7	0	12	24	6	5	1	2	5	11	3	10	12	3	7	6	0	1	7	3	6	16	4	2	1	7	5	5	18	4	2	6	0	3	8	0	0	9	14	4	3	22	0	11	5	18
hsa-miR-3065-3p	0	0	0	0	0	0	0	0	0	0	0	0	0	0	0	0	0	0	0	0	0	0	0	0	0	0	0	0	0	0	0	0	0	0	0	0	0	0	0	0	0	0	0	0	0	0	0	0	0
hsa-miR-3065-5p	0	0	2	0	0	0	0	0	0	0	0	0	0	0	3	0	0	0	0	0	0	0	0	0	8	0	2	0	0	0	0	2	0	0	0	4	0	0	0	0	0	0	0	0	0	0	5	0	0
hsa-miR-3074-3p	0	0	0	0	0	0	0	0	0	0	0	0	0	0	0	0	0	0	0	0	0	0	0	0	0	0	0	0	0	0	0	0	0	0	0	0	0	0	0	0	0	0	0	0	0	0	0	0	0
hsa-miR-3074-5p	6	5	15	13	4	0	16	4	7	5	8	5	4	3	6	8	0	5	0	0	0	0	6	3	33	0	3	10	4	0	9	9	8	12	19	0	5	0	0	7	22	14	3	9	8	1	20	4	13
hsa-miR-30a-3p	72	71	135	168	41	70	137	88	121	49	152	118	60	78	125	184	29	118	74	36	71	157	92	78	278	50	90	61	139	96	81	127	152	232	235	94	85	143	49	84	137	226	303	105	155	45	101	279	245
hsa-miR-30a-5p	463	645	763	1146	404	421	652	333	719	341	915	697	264	402	840	947	207	780	415	147	260	976	588	596	2863	301	475	301	1188	420	1529	861	823	4937	1273	657	630	878	255	627	853	1577	2426	737	961	146	454	1318	1550
hsa-miR-30b-3p	12	7	17	13	1	7	6	4	7	2	9	14	1	11	11	1	0	17	1	7	0	5	4	4	15	13	5	0	5	6	3	8	6	6	6	11	12	10	0	8	6	1	4	3	6	11	4	16	10
hsa-miR-30b-5p	14	17	39	13	0	3	8	11	7	8	10	6	5	3	7	33	0	1	5	0	5	11	7	15	77	0	4	5	16	4	7	29	10	8	7	5	17	10	9	2	12	18	2	7	20	3	63	26	36
hsa-miR-30c-1-3p	6	0	6	5	0	6	7	5	1	3	7	5	8	5	4	5	0	6	1	2	2	2	3	3	8	1	0	4	7	2	13	7	9	4	2	1	15	5	7	8	8	17	1	3	11	0	11	12	14
hsa-miR-30c-2-3p	1	2	0	9	3	0	0	0	0	1	1	1	5	0	0	6	0	0	1	0	0	6	2	2	4	0	2	0	0	2	1	0	8	5	1	0	1	2	0	4	6	7	12	2	2	1	5	2	13
hsa-miR-30c-5p	649	792	1856	626	199	482	723	408	323	148	600	417	474	275	589	1492	72	601	408	142	153	673	322	433	2387	141	430	330	868	425	673	1380	531	462	726	300	867	579	241	275	499	1646	545	617	1642	112	1472	1048	2244
hsa-miR-30d-3p	8	6	7	0	4	1	7	2	1	2	3	2	3	6	9	5	0	10	2	0	0	2	1	2	13	0	3	2	1	2	0	6	3	7	10	6	0	2	4	5	2	18	1	6	5	0	12	5	8
hsa-miR-30d-5p	13304	20854	34269	20975	7841	13707	52393	11146	16734	6602	27706	14969	11940	17897	20110	33444	3729	20085	10724	4618	5919	24670	13560	14905	65768	10239	14739	9340	26176	15052	24766	33081	19866	40922	24327	16010	21940	14754	12641	10978	27252	31631	20202	18681	23197	3227	29717	33401	40145
hsa-miR-30e-3p	607	477	1882	650	245	414	878	566	535	219	744	670	810	398	880	1600	122	816	466	272	339	965	461	516	2840	242	521	426	894	896	853	1798	684	700	1365	446	755	451	231	355	947	1378	519	669	2259	154	2502	1098	3017
hsa-miR-30e-5p	730	1144	2499	1253	403	706	3982	732	1041	458	1488	1216	570	1030	1189	2975	184	889	628	257	467	1280	908	659	5057	408	852	569	1842	1093	1859	2275	980	2418	1896	937	996	1080	610	702	1570	2628	1204	1546	2276	184	3433	1825	3715
hsa-miR-3115	1	0	0	0	0	0	0	0	0	0	0	0	0	0	0	0	0	0	0	0	0	0	2	0	0	0	0	0	0	0	0	1	0	0	0	0	0	0	0	0	0	0	0	0	0	0	0	0	0
hsa-miR-3116	0	0	0	0	0	0	0	0	0	0	0	0	0	0	0	0	0	0	0	0	0	0	0	0	0	0	0	0	0	0	0	0	0	0	0	0	0	0	0	0	0	0	0	0	0	0	0	0	0
hsa-miR-3117-3p	1	0	0	0	0	0	0	0	0	0	0	0	0	0	0	0	0	0	0	0	0	0	0	0	0	0	0	0	0	0	0	0	0	0	0	0	0	0	0	0	1	0	0	0	0	0	0	0	0
hsa-miR-3118	0	0	0	0	0	0	0	0	0	0	0	3	0	0	0	0	0	0	0	0	0	0	0	0	0	0	0	0	0	0	0	0	0	0	0	1	2	0	0	0	0	0	0	0	1	0	0	0	0
hsa-miR-3119	0	0	0	0	0	0	0	0	0	0	0	0	0	0	0	0	0	0	0	0	0	0	0	0	0	0	0	0	0	0	0	0	0	0	0	0	4	0	0	0	0	0	0	0	0	0	0	0	0
hsa-miR-3120-3p	0	4	4	2	4	0	3	0	0	2	4	0	6	2	4	4	0	8	4	0	0	7	2	11	20	1	7	4	4	4	2	8	2	3	1	7	12	5	4	8	3	8	4	4	1	0	0	8	10
hsa-miR-3120-5p	11	7	6	13	1	7	4	6	10	4	13	6	11	5	10	14	2	8	11	0	1	9	7	7	36	4	1	7	16	9	10	25	3	23	9	9	16	5	8	1	21	13	1	2	7	1	11	10	18
hsa-miR-3121-3p	0	0	3	0	0	0	2	0	0	1	0	0	0	0	0	0	0	0	1	0	0	0	0	0	0	0	0	0	0	1	0	0	0	0	0	0	1	3	0	0	0	0	0	0	0	0	0	0	5
hsa-miR-3122	0	0	0	0	1	0	1	0	0	0	0	0	0	0	0	0	0	0	0	0	0	0	0	0	1	0	0	1	2	0	0	0	0	0	0	0	0	0	0	0	0	0	0	0	0	0	0	0	0
hsa-miR-3124-3p	1	0	0	5	0	0	0	0	1	0	0	0	0	0	1	0	0	0	1	0	0	0	0	0	0	0	0	1	0	0	0	1	0	0	0	0	0	0	0	0	1	0	0	1	0	2	0	0	0
hsa-miR-3124-5p	3	1	9	4	0	1	13	4	1	2	0	2	4	2	1	1	4	2	2	1	4	5	3	6	9	10	3	1	5	7	5	8	2	18	9	2	9	2	0	3	4	4	7	4	2	1	16	10	7
hsa-miR-3125	0	0	0	0	0	0	0	0	0	0	0	0	0	2	0	0	0	0	0	0	0	0	0	0	0	0	0	0	0	0	0	0	0	0	0	0	0	0	0	0	0	1	0	0	0	0	0	0	0
hsa-miR-3126-5p	0	0	0	0	0	0	1	0	0	0	0	0	0	0	0	0	0	0	0	0	0	0	0	0	0	0	0	0	0	0	0	0	0	0	0	0	0	0	0	0	0	0	0	0	0	0	0	0	0
hsa-miR-3127-3p	0	0	0	0	0	1	0	1	3	0	4	0	0	0	0	0	2	1	0	0	1	3	0	0	4	2	1	0	1	1	3	2	1	2	1	1	0	1	0	0	0	0	2	0	1	0	0	0	0
hsa-miR-3127-5p	0	2	1	4	0	2	18	4	2	3	0	4	0	5	0	4	1	2	0	1	3	0	2	0	2	3	0	2	2	1	1	0	1	5	4	1	0	1	2	0	0	2	2	0	3	0	2	2	1
hsa-miR-3128	0	0	5	0	0	0	0	0	0	0	0	0	0	1	0	2	0	0	0	0	0	0	0	0	5	0	0	0	0	0	0	1	0	0	0	0	0	0	0	0	0	0	0	0	0	0	0	0	0
hsa-miR-3129-3p	0	4	0	0	0	0	0	0	0	0	0	0	0	0	0	0	0	0	1	0	0	0	0	0	0	0	0	0	0	0	0	0	0	0	0	0	0	0	0	0	0	0	0	0	0	0	0	0	2
hsa-miR-3129-5p	0	0	0	1	0	0	0	0	0	0	0	0	0	0	0	0	0	0	0	0	0	0	0	0	0	0	0	0	0	0	0	0	0	2	0	0	0	0	2	2	0	0	0	1	2	0	0	2	0
hsa-miR-3130-3p	0	0	0	2	0	3	0	0	0	0	0	0	0	0	5	0	0	2	0	0	1	0	0	0	0	0	0	0	0	0	0	4	0	5	2	1	0	0	0	0	0	0	4	0	11	0	2	0	0
hsa-miR-3130-5p	2	0	0	2	0	0	0	0	0	0	0	0	0	0	0	0	0	0	0	0	0	0	0	0	0	0	0	0	0	0	0	0	0	0	0	0	0	0	0	0	0	0	0	0	0	0	2	0	0
hsa-miR-3131	0	1	2	0	0	65	1	0	0	0	0	11	0	0	0	0	1	1	0	0	0	0	0	0	2	499	0	0	1	3	3	0	0	12	0	2	2	0	0	1	24	3	0	0	2	0	0	0	2
hsa-miR-3132	0	0	0	0	0	1	0	0	0	0	0	0	0	0	4	0	0	0	2	0	0	0	0	0	0	0	0	0	0	0	0	2	0	0	0	0	0	0	0	0	0	0	1	0	0	0	0	5	0
hsa-miR-3133	0	0	0	1	0	0	0	0	0	0	0	0	0	0	0	0	0	0	0	0	0	1	0	0	0	0	0	0	1	0	0	0	0	0	0	0	0	0	0	0	0	0	0	0	0	0	0	0	0
hsa-miR-3135a	0	0	3	0	0	3	8	0	0	1	0	0	0	7	0	0	2	0	0	0	1	1	0	2	2	1	2	2	0	2	1	2	5	0	0	0	0	0	3	1	0	1	0	1	1	0	6	8	0
hsa-miR-3136-3p	0	0	0	0	0	0	0	0	0	0	0	0	0	0	0	2	0	0	0	0	0	0	0	0	0	0	0	0	0	0	0	0	0	0	0	0	0	0	0	0	0	0	0	0	0	0	0	0	0
hsa-miR-3136-5p	0	0	1	0	0	4	3	0	0	0	0	0	0	0	0	0	0	0	0	0	0	0	0	0	0	0	0	0	0	0	0	0	0	0	1	0	0	0	0	0	0	0	0	0	0	0	0	0	0
hsa-miR-3137	0	0	0	0	0	0	0	0	0	0	0	0	0	0	0	0	0	0	0	0	0	0	0	0	0	0	0	0	0	0	0	0	0	0	0	0	0	0	0	0	0	3	0	3	15	0	0	0	0
hsa-miR-3138	15	12	47	27	13	27	56	11	20	10	29	19	34	29	16	37	8	14	23	13	13	29	21	5	42	39	10	13	26	38	65	58	15	105	10	22	54	17	14	4	24	23	6	22	34	16	53	9	54
hsa-miR-3139	0	0	0	0	0	0	0	0	0	0	0	0	0	0	0	0	0	0	0	0	0	0	0	0	0	0	0	0	0	0	0	0	0	0	0	0	0	0	0	0	0	0	0	0	0	0	0	0	0
hsa-miR-3140-3p	0	0	0	2	0	0	10	0	0	0	0	0	1	0	0	2	0	0	0	0	0	0	0	0	2	0	1	0	0	0	0	1	0	5	0	3	0	0	0	0	0	1	0	0	0	0	4	1	2
hsa-miR-3141	1	0	0	0	0	0	0	0	0	0	0	0	0	0	0	0	0	0	0	0	0	0	0	0	0	0	0	0	0	0	0	0	1	0	0	1	0	0	0	0	0	0	0	0	0	0	0	0	0
hsa-miR-3142	0	0	0	0	0	0	0	0	0	0	0	0	0	0	0	0	0	0	0	0	0	0	0	0	0	0	0	0	0	0	0	0	0	0	0	0	0	0	0	0	0	0	0	0	0	0	0	0	0
hsa-miR-3143	0	0	0	6	1	0	20	1	1	0	3	0	0	2	0	3	0	0	0	0	0	0	0	0	9	3	0	0	4	0	0	2	0	0	1	0	1	4	2	1	0	6	0	0	4	0	13	1	4
hsa-miR-3144-3p	0	0	0	0	0	0	2	0	0	0	1	0	0	0	0	0	0	0	0	0	0	0	0	0	1	0	0	0	0	0	0	0	0	1	0	0	0	0	0	0	0	0	0	0	0	0	0	0	0
hsa-miR-3145-3p	0	2	0	1	0	0	0	0	0	0	0	0	0	0	0	0	0	0	0	0	0	0	0	0	0	0	0	0	0	0	0	0	0	0	0	0	2	0	0	0	0	0	0	0	0	0	0	0	0
hsa-miR-3145-5p	0	0	0	0	0	0	0	0	0	0	0	0	0	0	0	0	0	0	0	0	0	0	0	0	0	0	0	0	1	0	0	0	0	0	0	0	0	0	0	0	0	0	0	0	0	0	0	0	0
hsa-miR-3146	0	2	0	0	0	0	0	0	0	0	0	0	0	0	0	0	0	0	0	0	0	0	0	0	0	0	0	0	2	0	0	0	0	0	0	0	0	0	0	0	0	1	0	2	1	0	1	1	5
hsa-miR-3147	0	2	0	0	1	0	0	0	3	5	1	0	0	0	2	0	2	0	0	0	1	0	0	0	0	0	0	0	2	0	0	0	0	1	0	0	0	0	0	0	0	0	0	0	0	0	1	0	0
hsa-miR-3148	0	0	0	0	0	0	0	0	0	0	0	0	0	0	0	0	0	0	0	0	0	0	0	0	0	0	0	0	0	0	0	0	0	0	0	0	0	0	0	0	0	0	0	0	0	0	0	0	0
hsa-miR-3149	1	0	0	1	0	0	0	1	0	0	6	0	0	0	0	0	0	0	0	0	0	0	0	0	1	2	0	0	1	0	0	1	0	0	0	0	0	0	1	0	3	0	0	0	1	2	0	0	5
hsa-miR-3150a-3p	0	0	0	0	0	0	0	0	0	0	0	0	0	0	0	0	0	0	0	0	0	0	0	0	3	0	0	1	2	0	1	0	0	0	0	0	0	0	0	0	0	0	0	0	0	0	0	2	0
hsa-miR-3150a-5p	0	0	0	0	0	2	1	0	2	2	2	0	4	3	2	2	3	0	2	1	0	2	1	0	1	0	1	3	0	0	1	1	0	7	3	1	6	2	1	1	2	1	0	0	5	1	0	1	0
hsa-miR-3150b-3p	0	1	7	3	2	2	8	4	0	3	2	2	7	1	1	4	0	2	2	0	2	1	1	2	19	14	2	0	1	1	1	7	0	0	11	0	3	4	2	1	0	12	1	5	16	1	31	3	19
hsa-miR-3150b-5p	0	0	0	2	0	0	0	0	0	0	0	0	0	0	0	0	0	0	0	0	0	0	0	0	0	0	0	0	3	0	0	0	0	0	0	0	0	0	0	0	0	0	0	0	1	0	1	0	0
hsa-miR-3151-5p	0	0	0	0	0	0	0	4	0	1	4	0	0	4	1	2	0	2	0	0	0	0	0	0	0	0	1	0	0	0	1	0	1	12	0	1	0	0	0	2	0	1	5	0	3	0	3	0	1
hsa-miR-3152-3p	0	0	0	1	0	0	0	0	0	0	0	0	0	0	1	0	0	0	0	0	0	0	0	0	0	0	0	0	0	0	0	0	0	0	0	0	0	0	0	0	0	0	0	0	0	0	0	0	0
hsa-miR-3152-5p	0	0	0	0	0	0	0	0	0	0	0	0	0	0	0	0	0	0	0	0	0	0	0	0	0	0	0	0	0	0	0	0	0	0	0	0	0	0	0	0	0	0	0	0	0	0	0	0	0
hsa-miR-3154	0	0	3	0	3	0	1	0	0	0	1	0	2	0	0	2	0	4	0	0	0	0	0	0	0	3	3	0	2	7	3	0	0	4	4	5	4	0	0	0	0	1	0	4	8	1	7	0	1
hsa-miR-3155a	0	3	0	0	0	0	0	0	0	0	0	2	0	0	0	0	0	0	0	0	0	0	0	0	0	1	0	0	0	0	0	0	0	0	0	0	0	0	0	0	0	1	0	0	0	0	0	0	0
hsa-miR-3155b	0	0	0	0	0	0	0	0	0	0	0	0	0	0	0	0	0	0	0	0	0	0	0	0	0	0	0	0	0	0	0	0	0	0	0	0	0	0	0	0	0	1	0	0	0	0	0	0	0
hsa-miR-3156-3p	0	0	0	0	0	0	0	0	0	0	0	0	0	0	0	0	0	0	0	0	0	0	0	0	0	0	0	0	0	0	0	0	0	1	0	0	0	0	0	0	0	0	0	0	0	0	0	0	0
hsa-miR-3156-5p	0	0	0	0	0	0	0	0	0	0	0	0	0	0	0	0	0	0	0	0	0	0	0	0	0	0	0	0	0	0	0	0	0	0	0	0	0	1	0	0	0	0	0	0	0	0	0	0	0
hsa-miR-3157-3p	1	1	2	3	0	1	7	1	2	0	0	0	0	0	0	10	4	0	3	0	1	0	0	0	0	0	1	0	0	0	3	6	0	0	1	0	1	2	3	0	2	0	0	0	0	0	4	0	0
hsa-miR-3157-5p	0	0	0	0	0	0	0	0	0	0	0	4	0	0	0	0	0	0	0	0	1	0	0	0	0	0	0	0	0	0	0	0	0	0	0	4	0	0	0	0	0	0	0	0	0	0	3	0	4
hsa-miR-3158-3p	59	134	379	126	20	151	596	233	54	36	116	114	20	161	38	317	10	46	16	22	92	61	60	38	581	52	257	91	133	51	122	157	78	68	345	41	131	124	69	43	58	124	27	164	318	9	436	169	351
hsa-miR-3158-5p	2	0	0	0	0	0	0	0	0	0	0	0	0	0	0	0	0	0	0	0	0	0	0	0	1	3	5	0	0	0	3	0	0	0	0	0	0	0	1	0	0	0	0	0	0	0	0	0	0
hsa-miR-3159	0	1	0	0	0	0	0	0	0	0	0	0	0	0	0	0	0	0	0	0	0	0	0	0	0	0	2	0	0	0	0	0	0	0	0	0	0	0	0	0	0	0	0	0	0	0	0	1	0
hsa-miR-31-5p	0	0	0	0	1	0	0	0	0	0	0	0	0	1	0	0	0	0	0	0	0	0	0	0	0	0	2	0	0	0	0	0	0	1	0	0	0	0	0	0	0	0	1	0	0	0	0	0	0
hsa-miR-3160-3p	0	0	0	0	0	0	0	0	0	0	0	0	0	0	0	0	0	1	0	0	0	0	0	0	0	0	0	0	0	0	0	0	0	0	0	0	0	0	0	0	0	0	0	0	0	0	0	0	0
hsa-miR-3161	0	0	0	0	0	0	0	0	0	0	5	0	0	0	2	1	0	0	0	2	0	0	0	0	0	0	0	0	0	0	1	4	1	3	0	0	0	0	0	0	0	0	0	0	0	0	0	4	8
hsa-miR-3162-5p	0	0	0	0	0	0	0	0	0	0	0	0	0	0	0	0	0	0	0	0	0	0	0	0	0	0	0	0	0	0	0	0	0	1	0	0	0	0	0	0	0	0	0	0	0	0	0	0	0
hsa-miR-3163	0	3	4	0	2	3	10	0	0	1	0	0	0	0	0	0	0	0	0	0	0	0	5	0	2	0	0	2	0	0	3	0	0	0	0	0	0	0	0	0	0	0	0	1	0	0	3	0	1
hsa-miR-3164	1	0	2	2	0	2	3	0	0	2	0	1	4	3	1	4	0	1	0	0	0	4	0	0	4	3	3	1	2	3	3	4	0	3	6	0	3	0	0	0	0	0	1	4	4	0	15	0	1
hsa-miR-3165	0	0	0	0	0	0	0	0	1	0	0	0	0	0	0	0	0	0	0	0	0	0	0	0	0	0	0	0	0	0	0	0	0	0	0	0	0	0	0	0	0	0	0	0	1	0	0	0	5
hsa-miR-3166	0	0	0	0	0	0	0	0	0	0	0	0	0	0	1	2	0	0	0	0	0	0	0	0	2	0	0	0	0	0	0	0	0	0	0	0	0	0	0	0	0	2	0	0	0	0	0	0	0
hsa-miR-3168	0	0	3	0	0	0	2	0	0	0	0	0	0	0	0	0	0	0	0	0	0	0	0	0	0	0	0	0	0	0	2	0	1	0	0	0	0	0	0	0	0	0	0	0	0	0	0	0	0
hsa-miR-3170	0	0	0	0	2	0	0	0	0	0	0	0	0	0	0	0	0	0	0	0	0	0	0	0	0	0	0	0	0	0	0	0	0	0	0	0	0	0	0	0	0	0	0	0	0	0	0	0	0
hsa-miR-3173-3p	0	1	0	0	0	0	1	0	0	0	0	0	0	0	1	1	0	0	0	0	0	0	0	0	0	0	0	0	0	0	0	0	0	0	0	0	0	0	0	0	0	0	0	0	0	0	0	0	0
hsa-miR-3173-5p	10	28	5	15	5	1	62	6	18	18	16	11	6	23	12	23	14	10	5	2	6	8	25	6	13	12	17	16	13	8	13	17	15	59	4	30	11	8	8	21	29	14	11	11	15	2	6	15	3
hsa-miR-3174	2	0	0	0	0	0	2	0	1	0	0	0	0	0	0	1	0	0	2	0	0	0	3	0	0	0	0	0	0	0	0	3	0	3	0	0	2	0	0	2	1	0	0	1	0	0	0	2	0
hsa-miR-3175	2	0	0	3	0	0	1	0	0	0	2	0	2	1	0	0	0	0	0	0	0	2	2	0	1	0	0	0	2	1	1	1	1	0	0	4	0	0	0	0	0	0	0	6	5	0	0	2	0
hsa-miR-3176	2	0	2	1	0	6	4	6	0	3	0	2	0	7	4	3	0	2	1	0	0	0	2	2	6	7	4	9	2	1	0	2	7	9	1	0	0	3	0	0	2	3	1	2	3	0	3	3	8
hsa-miR-3177-3p	7	6	35	6	6	18	31	20	18	4	9	11	9	7	16	32	0	12	5	0	6	16	10	11	37	26	15	2	15	10	17	40	34	33	28	11	21	22	3	6	16	13	11	11	26	4	33	21	46
hsa-miR-3177-5p	0	0	0	0	0	0	0	0	0	0	0	0	0	0	0	0	0	0	0	0	0	0	0	0	0	0	0	0	0	0	0	0	0	0	0	0	0	0	0	0	4	0	0	0	0	0	0	0	0
hsa-miR-3178	3	9	0	4	0	5	4	0	7	3	3	10	3	2	0	4	0	0	5	0	0	5	4	1	5	7	0	0	28	0	0	4	3	5	1	2	6	2	0	1	1	1	8	2	5	3	372	4	17
hsa-miR-3179	0	1	1	4	1	0	2	0	1	0	1	3	0	0	2	3	0	3	3	0	0	2	0	0	2	0	0	4	1	0	0	1	1	0	4	0	3	1	0	0	2	4	0	0	10	0	0	0	3
hsa-miR-3180	3	0	2	10	5	5	14	3	6	2	0	0	1	6	4	1	0	3	0	3	8	2	0	1	3	175	2	7	1	1	8	0	0	16	8	0	0	0	1	2	2	5	2	19	2	1	5	5	6
hsa-miR-3180-3p	2	0	2	10	2	4	14	3	6	0	1	3	2	6	11	1	0	2	0	3	8	2	0	0	2	192	2	7	1	16	11	0	0	16	8	0	0	0	1	2	2	5	2	1	2	0	5	3	6
hsa-miR-3180-5p	0	0	0	2	0	0	0	0	0	1	1	0	0	1	3	0	1	0	0	0	0	0	1	2	0	8	0	0	0	4	0	0	0	0	0	2	0	0	0	0	6	0	0	0	0	0	0	31	0
hsa-miR-3181	0	0	0	4	5	1	0	0	0	0	2	0	0	0	0	0	0	0	0	0	0	0	0	0	0	3	0	0	0	0	0	0	0	1	2	0	0	0	0	0	0	0	8	0	0	0	0	0	0
hsa-miR-3182	20	61	2	9	8	18	29	2	20	4	9	6	7	7	33	8	1	8	6	7	4	2	17	8	71	12	1	12	55	4	8	25	20	17	6	25	3	9	2	15	33	30	63	20	18	1	14	19	18
hsa-miR-3183	0	0	1	0	0	1	0	0	0	0	0	0	0	0	0	0	0	0	1	0	0	0	0	0	0	0	0	0	1	0	0	0	0	0	0	0	0	0	0	0	0	0	0	0	3	0	0	0	1
hsa-miR-3184-3p	0	0	0	0	0	0	0	0	0	0	0	0	0	0	0	0	0	0	0	0	0	0	0	0	0	0	0	0	0	0	0	0	0	0	0	0	0	0	0	0	0	0	0	0	0	0	0	0	0
hsa-miR-3184-5p	0	0	0	0	0	0	1	0	0	0	0	0	0	0	0	0	0	0	0	0	0	0	0	0	2	0	0	0	0	1	0	0	2	0	0	0	0	0	0	0	0	0	0	0	0	0	0	0	0
hsa-miR-3185	0	2	0	0	0	0	0	0	0	0	5	0	0	0	1	0	0	1	0	0	1	0	0	0	0	0	0	0	0	0	0	0	0	0	0	0	1	0	0	1	0	0	0	0	0	0	0	0	0
hsa-miR-3186-3p	0	0	0	0	0	0	0	0	0	0	0	3	0	0	0	1	0	0	0	0	0	0	0	3	0	0	0	0	0	0	0	0	0	0	0	0	0	0	0	0	0	7	0	0	0	0	0	0	0
hsa-miR-3186-5p	0	0	0	0	0	0	0	0	0	0	0	0	0	0	0	0	0	0	0	0	0	0	0	0	0	0	0	0	2	0	0	0	0	0	0	0	0	0	0	0	0	3	0	0	2	0	0	0	1
hsa-miR-3187-3p	1	3	4	6	1	8	9	4	7	1	0	1	6	7	0	8	2	0	6	4	1	8	0	0	2	2	2	2	8	1	3	4	1	14	0	3	2	3	5	1	3	1	2	3	3	0	3	1	4
hsa-miR-3187-5p	0	0	0	1	0	0	0	1	0	0	0	0	1	0	0	3	0	0	0	0	0	1	0	0	0	0	0	0	0	0	0	0	0	0	0	0	2	0	0	0	5	0	0	0	0	0	0	1	3
hsa-miR-3188	0	0	0	4	0	0	0	2	2	0	0	0	0	2	0	0	0	1	4	0	0	7	5	1	1	0	0	0	0	1	0	0	0	0	0	0	0	0	0	0	3	0	0	4	0	0	0	3	3
hsa-miR-3189-3p	0	1	0	0	0	0	0	0	0	1	0	0	0	0	0	0	0	0	1	0	0	0	0	0	0	0	0	0	0	0	0	0	0	0	0	0	0	0	0	0	0	0	0	0	0	0	0	0	0
hsa-miR-3190-3p	0	0	0	0	0	0	2	0	0	0	4	1	0	0	3	0	0	0	0	0	0	0	0	1	4	1	0	2	0	3	0	1	2	3	0	2	7	0	0	0	2	3	0	3	16	0	0	0	0
hsa-miR-3190-5p	0	0	0	0	0	0	0	0	0	0	0	0	0	0	0	0	0	0	0	0	0	0	0	0	2	0	0	0	0	0	0	0	0	0	0	0	0	0	0	0	0	0	0	0	0	0	0	0	0
hsa-miR-3191-3p	39	110	0	50	0	6	35	0	46	66	27	24	23	0	42	32	0	5	22	0	0	18	20	25	3	0	3	16	28	14	0	36	24	0	0	37	52	2	5	25	1	21	17	17	0	1	1	67	5
hsa-miR-3191-5p	0	0	0	0	0	0	0	0	0	0	0	0	0	0	0	1	0	0	0	0	0	1	0	0	0	0	0	0	0	2	0	3	0	0	0	0	0	0	0	0	0	1	0	0	0	0	0	0	0
hsa-miR-3192-3p	0	0	0	0	0	0	0	0	0	0	0	0	0	0	0	1	0	0	0	0	0	0	0	0	1	0	0	0	0	0	0	0	0	0	0	0	0	0	0	0	0	0	0	0	0	0	0	2	0
hsa-miR-3192-5p	0	0	0	1	0	5	0	0	0	0	0	0	0	0	0	3	0	0	0	0	0	0	0	0	0	0	0	0	2	0	0	0	0	0	0	0	0	6	0	1	0	0	0	0	0	0	4	0	0
hsa-miR-3193	0	0	0	0	1	0	1	0	0	0	0	0	1	0	0	0	1	0	0	0	0	0	0	2	0	18	0	0	0	0	4	0	0	1	0	0	0	0	0	0	0	0	0	0	0	0	0	0	0
hsa-miR-3194-3p	0	0	0	0	0	0	0	0	0	0	0	0	0	1	0	1	0	0	3	0	6	0	0	0	0	0	1	0	0	0	0	0	0	0	0	0	0	0	0	9	0	1	0	0	0	0	0	0	1
hsa-miR-3194-5p	0	0	0	0	0	0	0	0	0	0	0	0	0	0	0	0	0	0	0	0	0	0	0	0	0	0	0	0	0	0	0	0	0	0	0	0	0	0	0	0	0	0	0	0	0	0	0	0	0
hsa-miR-3195	0	2	0	0	2	2	0	1	0	0	2	0	0	4	0	0	1	0	0	0	0	2	0	2	6	5	1	0	1	1	1	0	0	0	0	0	0	0	0	0	1	0	0	0	1	0	0	0	0
hsa-miR-3196	1	0	0	3	8	25	14	0	1	0	2	5	1	0	1	0	0	3	1	4	0	0	2	0	1	17	3	6	0	1	4	1	0	0	1	5	1	0	3	0	49	2	1	5	43	1	0	2	6
hsa-miR-3197	0	1	0	0	0	0	0	0	0	0	0	0	0	0	0	0	0	0	0	0	0	0	0	0	0	2	0	0	0	0	0	0	0	0	0	0	0	0	0	0	0	0	0	0	0	0	0	0	0
hsa-miR-3198	4	6	8	11	0	1	13	7	0	0	1	2	1	4	0	6	3	2	5	0	1	4	1	3	5	4	2	3	5	2	4	6	0	13	2	4	0	0	4	0	11	3	3	3	5	0	15	0	10
hsa-miR-3199	0	2	2	3	0	0	0	3	1	0	0	6	0	0	0	6	0	0	0	0	0	1	1	0	1	0	2	0	0	3	1	0	0	8	0	0	0	1	1	4	0	1	3	0	5	2	3	3	2
hsa-miR-3200-3p	0	0	0	0	0	0	0	2	0	0	0	0	0	0	0	0	0	0	0	0	0	0	0	0	0	0	0	0	0	0	0	0	0	0	2	0	4	0	0	0	0	0	0	0	0	0	0	0	1
hsa-miR-3200-5p	0	0	4	0	0	0	4	0	0	0	0	0	0	0	0	0	0	0	0	0	0	0	0	0	0	0	4	0	0	0	0	0	0	0	0	0	0	0	0	0	0	0	0	0	4	0	2	0	0
hsa-miR-3202	0	0	0	0	0	0	0	3	0	0	0	0	0	0	0	2	0	0	1	0	0	0	0	0	0	0	0	0	0	0	0	0	0	0	1	0	0	2	0	2	0	0	4	0	0	0	0	0	0
hsa-miR-320a	2781	2791	5332	3112	1118	121727	14757	2704	1702	728	2180	2794	1889	2391	1777	7041	442	1550	1458	1895	1703	2018	1319	1422	8525	34539	2807	1850	2437	2164	7541	3507	1719	22628	3850	1093	2344	3556	1900	872	3097	3955	3159	2767	5631	571	5631	3508	6973
hsa-miR-320b	543	596	715	736	320	84626	1855	602	477	205	449	1140	545	449	379	820	210	380	624	529	312	530	379	398	981	28668	458	484	428	596	1959	621	358	11517	452	356	452	770	309	283	1144	885	1037	552	1005	183	866	458	1025
hsa-miR-320c	170	207	251	237	136	40223	598	230	199	91	151	432	186	140	118	316	68	130	144	216	143	167	150	157	312	14983	157	193	179	229	555	235	116	3587	128	123	205	234	114	88	558	348	375	202	379	77	280	189	358
hsa-miR-320d	47	87	134	92	42	25169	250	74	106	35	57	233	86	53	35	125	34	56	68	105	49	74	63	86	137	9946	48	110	63	99	222	108	37	1409	63	49	98	91	41	35	341	125	152	97	191	35	138	70	155
hsa-miR-320e	17	15	31	14	1	2284	67	7	14	14	6	45	11	11	9	8	8	10	8	8	7	8	7	4	32	1141	12	15	16	12	11	24	0	157	9	6	9	16	1	6	46	8	13	9	36	9	4	20	33
hsa-miR-323a-3p	14	59	93	33	28	78	12	21	52	2	17	10	88	94	69	34	1	73	54	44	1	38	25	155	145	37	9	26	24	39	47	367	56	107	11	74	64	9	19	37	68	96	18	11	35	8	110	103	102
hsa-miR-323a-5p	0	2	5	8	1	0	3	0	6	0	1	0	2	4	1	0	2	4	5	0	0	2	0	12	4	0	0	0	2	0	0	2	4	9	0	0	9	0	3	1	0	0	0	0	0	2	0	3	4
hsa-miR-323b-3p	46	85	248	79	21	98	46	68	130	24	37	7	112	170	145	92	38	178	132	115	9	46	24	117	612	27	19	48	39	98	32	267	70	218	23	72	104	10	18	71	138	158	15	15	71	19	61	152	174
hsa-miR-323b-5p	0	0	0	0	0	0	0	0	0	0	0	0	0	0	0	0	0	0	0	0	0	0	0	0	0	0	0	0	0	0	0	0	0	2	0	0	0	0	0	0	0	0	0	0	0	0	0	0	0
hsa-miR-32-3p	0	0	2	0	1	0	5	3	0	0	2	2	2	0	3	0	0	0	6	0	0	0	2	0	5	0	0	1	2	0	0	0	0	2	1	0	1	0	0	1	3	0	0	0	0	0	7	7	12
hsa-miR-324-3p	2	5	1	5	0	3	11	0	0	0	0	0	0	1	0	6	0	0	3	0	0	0	0	3	11	2	2	3	0	0	7	6	0	1	3	0	3	2	0	3	0	1	3	2	13	0	9	2	3
hsa-miR-324-5p	1	0	1	3	1	0	4	0	0	0	0	8	0	2	2	4	0	0	2	2	0	3	0	0	14	0	0	0	1	0	3	3	0	4	1	1	0	0	1	0	0	2	0	3	5	1	10	2	5
hsa-miR-32-5p	15	38	59	19	7	20	98	10	10	6	46	18	18	30	9	49	1	7	11	7	5	19	11	8	70	24	15	15	24	21	10	46	26	24	27	10	23	12	9	12	27	41	15	32	31	3	64	17	53
hsa-miR-326	12	7	26	15	5	16	25	1	14	2	17	2	7	6	18	20	4	15	8	3	7	13	17	16	43	4	2	13	11	34	8	16	20	33	7	13	11	12	4	6	17	45	15	9	14	1	11	15	54
hsa-miR-328-3p	225	556	409	387	178	117	487	157	270	56	481	171	263	302	408	470	106	432	340	146	51	434	355	271	512	62	284	262	416	209	241	396	446	865	229	537	398	206	178	247	743	319	316	197	307	86	313	416	318
hsa-miR-328-5p	0	0	0	0	0	0	0	2	0	0	0	0	0	0	0	0	0	0	0	2	0	0	0	0	0	0	0	0	0	0	0	0	0	2	0	0	0	0	0	0	2	2	0	0	1	0	0	0	0
hsa-miR-329-3p	3	4	16	0	1	6	4	0	9	1	1	1	5	5	4	5	0	2	3	0	0	1	2	6	17	1	0	2	0	2	3	23	7	3	1	0	9	3	2	0	6	11	0	0	3	1	8	5	11
hsa-miR-329-5p	0	0	4	0	0	1	0	0	3	0	0	0	5	3	2	0	0	3	0	4	0	1	2	0	2	0	1	3	0	1	4	8	9	9	0	3	1	0	0	1	1	0	0	0	5	0	0	0	4
hsa-miR-330-3p	33	45	83	54	15	29	27	33	34	11	36	23	55	36	56	101	13	81	34	13	11	49	54	24	125	9	36	31	58	30	41	61	40	41	48	35	65	56	15	19	94	73	37	32	43	4	110	75	121
hsa-miR-330-5p	9	15	24	12	10	20	21	12	15	2	15	8	6	4	3	29	1	7	7	5	13	12	12	0	19	14	18	13	7	7	11	31	9	10	10	2	18	1	8	3	17	15	0	11	26	2	44	15	34
hsa-miR-331-3p	4	0	2	1	0	0	0	1	0	0	0	1	1	0	2	1	0	1	0	0	0	0	0	0	10	0	0	0	0	0	0	3	0	0	0	0	0	0	2	0	0	2	4	4	3	0	4	0	3
hsa-miR-331-5p	1	4	7	2	0	10	6	1	8	0	2	5	1	3	3	8	0	1	2	1	0	14	3	6	16	10	6	0	6	7	2	11	8	10	2	1	0	2	3	0	5	4	2	3	7	1	16	6	17
hsa-miR-335-3p	107	191	361	206	49	88	316	43	83	23	285	46	237	165	337	310	25	325	202	40	36	388	76	190	997	48	190	164	258	130	230	338	437	192	169	163	295	119	111	79	357	568	90	211	142	25	110	268	409
hsa-miR-335-5p	4	7	28	7	0	12	19	3	9	1	7	5	19	9	3	7	2	7	8	1	3	14	13	7	43	16	1	0	6	12	11	13	23	41	6	16	9	3	4	3	14	30	0	3	0	4	4	8	33
hsa-miR-337-3p	0	5	20	2	1	8	0	2	11	2	1	1	7	12	11	3	0	7	0	0	1	4	0	16	34	0	2	1	3	2	4	24	3	19	1	12	2	0	3	4	11	16	6	0	0	0	3	15	11
hsa-miR-337-5p	0	0	0	0	0	0	0	0	0	0	0	0	3	0	0	0	0	0	0	0	0	2	0	2	0	0	0	0	1	0	0	0	1	2	0	0	0	0	0	0	0	2	0	0	0	3	2	0	0
hsa-miR-338-3p	3	0	7	7	0	0	0	0	0	0	2	0	0	0	0	4	0	1	3	4	3	1	0	0	0	0	0	0	3	0	0	0	0	5	0	1	0	0	0	0	0	2	8	0	1	0	2	0	2
hsa-miR-338-5p	65	32	128	58	22	30	72	67	56	10	61	42	42	7	62	141	4	18	23	24	31	86	19	11	305	44	31	30	55	82	124	132	42	52	94	16	58	36	20	34	62	133	44	62	201	12	469	88	235
hsa-miR-339-3p	34	39	101	56	8	67	166	27	32	18	51	42	43	44	47	145	2	61	17	5	16	44	18	35	150	18	58	36	63	31	45	64	63	73	69	28	60	47	44	25	72	86	31	35	101	8	137	63	118
hsa-miR-339-5p	40	92	117	39	15	24	45	34	8	7	64	26	46	16	61	122	3	64	30	5	4	60	24	45	159	7	28	39	93	22	53	102	53	56	33	63	46	27	14	17	69	119	28	49	61	4	69	67	120
hsa-miR-33a-3p	0	0	0	0	0	0	0	0	0	0	0	0	0	0	0	1	0	0	0	0	0	0	0	0	0	0	0	0	0	0	1	0	0	0	0	0	0	0	0	0	0	0	0	0	4	0	0	0	0
hsa-miR-33a-5p	0	1	0	0	0	0	0	3	0	0	0	1	0	0	5	2	0	2	0	0	0	0	0	0	0	0	1	0	6	0	0	2	0	4	1	0	0	0	0	0	0	3	4	0	0	0	0	0	1
hsa-miR-33b-3p	0	0	0	0	0	0	0	0	0	0	0	0	0	0	0	0	0	0	0	0	0	0	0	0	0	0	0	0	0	0	0	0	0	0	0	0	1	0	0	0	0	0	0	0	0	0	1	0	0
hsa-miR-33b-5p	0	0	0	1	0	0	0	0	0	0	0	0	0	0	0	0	0	0	0	0	0	0	0	0	0	0	0	0	0	0	1	0	0	0	0	0	0	1	0	0	0	0	0	0	0	0	0	0	0
hsa-miR-340-3p	25	53	108	49	11	20	46	33	8	11	49	21	55	20	57	86	7	68	33	11	5	53	29	36	154	12	35	70	50	25	56	110	51	47	63	27	44	29	15	7	82	73	30	45	106	6	61	50	135
hsa-miR-340-5p	147	186	598	289	59	86	392	89	159	103	319	178	134	108	301	563	44	249	133	65	46	386	215	200	731	38	147	90	306	253	304	428	235	378	320	253	302	136	99	179	239	556	172	235	344	42	519	336	680
hsa-miR-342-3p	11	12	20	42	5	8	35	10	4	8	19	33	0	9	36	58	6	22	16	7	8	15	16	21	56	0	65	19	19	15	13	19	37	45	22	14	3	11	16	9	13	45	35	7	55	6	32	22	44
hsa-miR-342-5p	214	152	307	298	46	211	828	271	179	164	315	392	119	327	170	468	52	261	109	95	106	262	136	262	589	79	595	230	149	143	311	250	302	585	293	125	113	179	203	132	270	244	496	175	762	58	452	281	392
hsa-miR-345-3p	0	0	0	0	0	0	2	0	0	4	2	0	0	0	2	0	0	0	0	1	0	0	0	0	0	2	0	0	0	0	0	0	0	0	0	0	0	0	0	0	0	0	0	0	0	0	0	0	0
hsa-miR-345-5p	6	10	51	10	6	73	100	9	17	6	10	5	2	9	10	36	7	7	16	4	9	15	19	7	79	43	16	13	31	23	22	34	19	14	29	6	17	19	8	22	27	19	44	27	66	7	110	29	67
hsa-miR-346	0	0	0	0	0	0	0	0	0	0	0	0	0	0	0	0	0	0	0	0	0	0	0	0	0	0	0	0	0	0	0	0	0	0	0	0	0	0	0	0	3	0	0	0	0	0	0	0	0
hsa-miR-34a-3p	1	0	0	0	0	0	0	0	0	0	0	0	0	0	0	0	0	0	0	0	0	0	0	0	0	0	0	0	0	0	0	0	0	0	0	0	0	0	0	0	0	0	0	0	0	0	0	0	0
hsa-miR-34a-5p	0	0	0	0	0	0	0	1	0	0	2	0	0	0	2	0	0	6	0	0	0	0	3	0	0	0	3	0	0	4	0	0	0	0	0	0	1	0	0	0	0	0	2	0	0	0	0	0	0
hsa-miR-34b-3p	0	0	0	0	0	0	0	0	0	0	0	0	0	0	0	0	0	0	0	0	0	0	1	0	1	0	0	0	0	0	0	0	0	0	0	0	0	0	0	0	0	0	0	0	0	0	0	0	0
hsa-miR-34b-5p	0	0	0	0	0	0	0	0	0	0	0	0	0	0	0	0	0	0	0	0	0	0	0	0	0	0	0	0	0	0	0	0	0	0	0	0	0	3	0	0	0	0	0	0	0	0	0	0	1
hsa-miR-34c-3p	0	0	0	0	0	0	0	0	0	0	0	0	0	0	0	0	0	0	0	0	0	0	0	0	2	0	0	0	0	0	2	1	0	0	0	0	0	0	0	0	0	0	0	0	0	0	0	0	0
hsa-miR-34c-5p	1	0	3	5	0	0	12	2	0	1	1	1	0	0	3	3	0	6	2	5	0	0	4	4	22	3	0	0	2	0	3	8	6	24	8	1	0	4	0	7	3	3	7	5	13	1	4	5	8
hsa-miR-3529-3p	0	0	0	0	0	0	0	0	0	0	0	0	0	0	0	0	0	0	0	0	0	0	0	0	0	0	0	0	0	0	0	0	0	0	0	0	0	0	0	0	0	0	0	0	0	0	0	0	0
hsa-miR-3529-5p	0	0	3	0	0	0	0	0	0	0	0	0	0	0	0	0	0	0	0	0	0	0	0	0	0	0	0	0	0	0	0	0	0	0	0	0	0	0	0	0	0	0	0	0	0	0	0	0	0
hsa-miR-3591-3p	0	0	0	0	0	0	0	0	0	0	0	0	0	0	0	0	0	0	0	0	0	0	0	0	0	0	0	0	0	0	0	0	0	0	0	0	1	0	0	0	0	0	0	0	0	0	0	0	0
hsa-miR-3591-5p	0	0	0	0	4	0	0	0	0	0	0	0	0	0	0	0	0	0	0	0	0	2	0	2	9	2	4	0	0	4	0	0	0	5	0	0	0	0	0	0	0	0	1	5	0	0	0	0	0
hsa-miR-3605-3p	32	69	22	37	16	52	179	11	39	31	86	17	11	41	26	26	9	19	36	47	17	36	23	18	36	83	37	23	27	34	18	47	39	231	19	40	20	15	20	66	48	32	26	31	32	5	20	52	25
hsa-miR-3605-5p	17	5	17	12	1	33	22	7	11	2	11	7	19	5	15	27	1	12	5	7	11	8	6	7	62	23	7	8	8	13	17	33	15	25	14	5	15	13	3	4	6	9	4	13	24	1	55	17	28
hsa-miR-3607-3p	0	1	15	0	0	4	3	0	0	0	0	10	0	7	0	9	0	0	0	0	1	0	0	0	4	0	9	4	0	0	0	0	0	0	1	0	0	0	0	0	5	9	0	0	4	0	13	0	10
hsa-miR-3607-5p	0	0	0	0	0	0	0	0	0	0	0	0	0	0	0	0	0	0	0	0	0	0	0	0	0	0	0	0	0	0	0	0	0	0	0	0	0	0	0	0	0	0	0	0	0	0	0	0	0
hsa-miR-3609	1	1	34	4	0	5	2	21	5	7	14	17	4	4	8	123	2	1	0	4	12	5	2	0	58	9	57	32	6	11	10	23	2	2	10	0	0	0	8	2	7	55	11	4	91	0	71	12	31
hsa-miR-3610	1	4	1	0	0	0	0	0	0	0	3	0	0	0	0	4	0	0	0	0	0	0	0	0	0	2	0	0	0	0	0	0	0	2	0	0	0	0	0	0	0	0	0	0	0	0	0	1	0
hsa-miR-3611	0	0	0	0	0	0	0	0	0	0	0	0	0	0	0	0	0	0	0	0	0	0	0	0	0	0	0	0	0	0	0	0	0	0	0	0	0	0	0	0	0	0	0	0	0	0	0	0	0
hsa-miR-3613-3p	0	0	0	0	0	0	0	0	0	0	0	0	0	0	0	1	0	0	0	0	0	0	0	0	3	0	0	1	1	0	0	0	0	0	0	0	0	0	0	0	0	0	0	0	0	0	1	0	0
hsa-miR-3613-5p	25	46	80	59	7	25	163	10	27	10	45	35	19	15	26	49	9	16	13	11	14	38	22	39	135	7	24	6	67	15	50	56	20	43	76	11	39	26	26	9	41	76	20	49	48	4	108	65	90
hsa-miR-361-3p	518	620	1351	811	199	599	1587	522	554	262	736	439	606	467	570	1269	82	662	370	132	257	806	403	470	2631	95	379	347	875	698	755	1220	553	764	1002	322	486	467	384	256	846	1072	613	578	1675	112	2505	880	2213
hsa-miR-3614-3p	0	0	0	0	0	0	0	0	0	0	0	0	0	0	0	0	0	0	0	0	0	0	0	0	0	0	4	0	0	0	2	0	0	0	0	0	0	0	0	0	0	0	0	0	0	0	8	0	1
hsa-miR-3614-5p	20	21	18	34	20	26	28	44	31	21	10	24	78	28	17	62	3	14	31	9	41	41	7	10	106	15	6	8	12	71	80	129	12	54	47	1	19	26	3	21	49	82	35	13	189	3	216	105	89
hsa-miR-3615	668	959	1178	995	536	1556	5409	1204	990	579	948	645	1045	1018	506	2492	185	727	642	709	838	931	560	589	2152	1317	561	529	1061	1006	1441	1241	848	1981	1235	611	642	1417	764	468	1064	1335	954	880	2405	398	3823	1301	2212
hsa-miR-361-5p	22	19	55	19	3	176	55	15	23	13	13	53	10	17	15	49	9	12	14	5	11	45	20	6	127	209	19	11	21	14	59	50	14	48	55	6	20	14	9	6	43	55	34	48	33	2	134	26	86
hsa-miR-3616-3p	1	0	0	0	0	0	0	0	0	0	0	0	0	0	0	0	0	0	0	0	0	0	0	0	0	0	0	0	0	0	0	0	0	0	0	0	0	0	0	0	0	0	0	0	0	0	0	0	0
hsa-miR-3617-5p	0	0	3	0	0	0	0	0	0	0	0	0	0	0	1	0	0	0	0	0	0	0	0	0	1	0	0	0	0	0	0	0	0	0	0	0	0	0	0	0	6	0	0	0	0	0	0	0	0
hsa-miR-3619-3p	0	0	0	0	0	0	5	0	0	0	0	0	0	0	0	0	0	0	0	0	0	0	0	0	1	0	0	0	0	0	0	0	0	0	0	0	0	0	0	3	0	0	0	0	0	0	0	0	0
hsa-miR-3620-3p	0	1	0	0	0	0	0	0	0	0	0	0	0	0	0	0	0	0	0	0	0	0	0	0	0	0	0	0	0	0	0	0	0	0	0	0	0	0	0	0	0	0	0	0	0	0	0	0	0
hsa-miR-3620-5p	0	0	5	0	0	1	0	4	0	0	0	0	0	0	0	6	0	0	4	0	0	2	0	1	3	0	0	1	0	5	0	1	0	0	3	1	0	0	6	0	0	0	0	1	2	0	6	0	1
hsa-miR-3621	0	1	0	1	3	3	0	0	1	1	0	0	3	1	0	0	0	0	0	0	0	0	0	0	0	3	0	0	0	1	0	1	0	15	5	0	0	0	0	0	7	0	6	0	0	0	0	0	4
hsa-miR-3622a-3p	0	0	0	0	0	0	0	0	0	0	0	0	0	0	0	0	0	0	0	0	0	0	0	0	0	0	1	0	0	0	0	0	0	0	0	0	0	0	0	0	0	0	0	0	0	0	0	0	0
hsa-miR-3622a-5p	0	0	0	0	0	0	2	0	0	0	0	0	0	0	0	0	0	0	0	0	0	0	0	0	0	2	0	3	0	0	1	0	0	0	0	1	0	0	0	0	0	0	0	0	0	0	0	0	0
hsa-miR-3622b-3p	0	0	0	0	0	0	0	0	0	0	0	0	0	0	0	0	1	0	0	0	0	0	0	0	0	0	0	0	0	0	0	0	0	0	0	0	0	0	0	0	0	0	0	0	0	0	0	0	0
hsa-miR-3622b-5p	0	0	0	0	2	0	0	0	0	0	0	0	0	0	0	0	0	0	0	0	0	0	0	0	0	0	0	0	0	0	0	0	0	0	0	0	0	0	0	0	0	0	0	0	0	0	0	0	0
hsa-miR-362-5p	2	1	5	0	0	3	0	0	2	0	0	0	0	1	1	1	0	2	0	0	0	0	0	0	4	0	3	3	0	0	0	0	0	0	3	7	4	0	0	0	0	4	1	3	0	0	2	0	0
hsa-miR-363-3p	599	781	1741	605	134	873	3279	1242	282	152	790	512	174	755	336	1490	70	248	192	165	519	433	370	258	3534	206	1030	427	817	286	894	914	475	458	1163	211	648	825	420	237	419	762	470	1193	1369	125	2125	482	1712
hsa-miR-363-5p	7	11	10	6	5	4	52	10	9	4	16	5	7	13	5	20	4	6	5	4	12	12	4	8	9	3	14	7	11	3	7	15	0	12	26	5	6	10	8	1	9	5	9	9	26	4	15	20	40
hsa-miR-3648	0	0	0	2	0	4	2	0	0	0	0	0	0	2	0	2	0	2	0	0	3	1	1	0	0	3	0	1	0	0	0	2	0	0	2	0	0	5	0	0	0	0	3	0	5	0	0	3	0
hsa-miR-3649	0	269	0	0	0	0	0	0	0	0	1	0	0	0	0	0	0	0	0	0	0	0	0	0	0	0	0	0	0	0	0	0	0	0	0	0	0	0	0	0	0	0	0	0	0	0	0	0	0
hsa-miR-3650	0	4	0	6	0	0	3	0	0	0	0	0	0	0	0	0	2	0	0	0	0	0	0	0	0	1	0	0	0	2	0	0	2	0	0	1	1	0	0	0	0	0	0	0	0	0	0	1	0
hsa-miR-3651	0	0	0	2	0	0	0	0	0	0	15	1	0	0	0	4	0	0	0	0	6	0	0	0	0	0	0	0	0	0	0	5	0	0	0	0	0	0	0	0	2	1	0	0	74	0	0	0	0
hsa-miR-3652	0	0	0	0	0	0	1	0	0	0	0	1	0	0	0	0	0	0	0	0	0	0	0	3	0	2	1	0	0	0	0	0	0	2	0	0	0	0	2	0	0	0	3	0	0	0	0	0	2
hsa-miR-3653-3p	0	0	0	0	0	25	2	2	0	0	0	8	1	6	0	13	0	0	0	0	0	3	0	1	29	2	3	5	0	3	4	4	0	0	0	0	0	2	6	5	2	7	0	0	41	0	13	0	6
hsa-miR-3653-5p	0	6	7	0	0	3	0	0	0	0	0	13	0	6	0	3	0	0	0	0	0	0	3	3	8	2	4	3	0	0	2	3	0	2	1	0	0	0	1	0	0	3	4	3	4	0	7	3	7
hsa-miR-3654	0	0	0	2	0	10	0	0	0	0	0	0	2	0	0	0	0	0	0	0	0	0	0	0	0	16	0	0	0	0	0	0	0	0	0	0	3	0	0	0	0	0	2	0	14	0	2	0	0
hsa-miR-3655	0	0	0	0	0	0	0	0	0	0	0	0	0	0	0	0	1	0	0	0	0	0	0	0	0	0	0	0	0	0	0	0	0	0	0	0	0	0	0	0	0	0	0	0	0	0	0	0	0
hsa-miR-3656	3	46	7	11	8	37	54	6	5	10	13	4	6	22	2	12	19	2	8	43	11	13	11	9	15	167	17	2	7	12	7	5	9	13	4	29	5	13	4	14	8	5	3	23	38	6	0	12	1
hsa-miR-3657	0	0	0	0	0	0	0	0	0	0	0	0	0	0	0	0	0	0	0	0	0	0	0	0	0	0	0	0	0	0	0	0	0	0	0	0	0	0	0	0	0	0	0	0	0	0	0	0	0
hsa-miR-3659	0	0	0	0	0	2	0	0	0	0	0	0	0	0	0	0	0	0	0	0	0	0	0	0	0	2	0	0	0	0	0	0	0	3	0	0	0	0	0	0	0	0	0	0	0	0	0	0	0
hsa-miR-365a-3p	8	5	0	4	0	0	6	2	0	0	0	2	0	3	2	12	0	0	0	0	4	3	0	0	17	3	0	0	6	0	3	4	3	5	1	0	0	9	0	0	0	6	3	1	12	0	3	7	4
hsa-miR-365a-5p	0	82	0	0	1	14	47	0	0	0	0	0	2	59	19	3	9	0	0	0	0	2	0	0	6	26	2	0	1	0	0	0	0	0	0	21	0	9	0	1	0	0	3	3	0	0	0	70	0
hsa-miR-365b-3p	8	5	0	4	0	0	6	2	0	0	0	2	0	3	2	12	0	0	0	0	4	3	0	0	17	3	0	0	6	0	3	4	3	5	1	0	0	9	0	0	0	6	3	1	12	0	3	7	4
hsa-miR-365b-5p	3	1	0	9	0	1	0	0	3	1	0	0	0	0	0	7	0	0	0	0	1	1	0	3	5	19	0	5	2	2	5	5	2	0	1	1	0	2	1	0	9	6	1	1	5	0	2	0	13
hsa-miR-3660	0	0	0	0	0	0	0	0	0	0	0	0	0	0	0	1	0	0	0	0	0	0	0	0	0	0	0	0	0	0	0	0	0	0	0	0	0	0	0	0	0	0	0	0	0	0	0	0	0
hsa-miR-3661	0	0	0	0	0	0	0	0	0	0	0	1	0	0	0	0	0	0	0	0	0	2	0	0	4	0	0	0	2	0	0	3	0	0	1	0	0	0	0	0	0	0	0	0	1	0	4	1	1
hsa-miR-3663-3p	0	0	0	0	0	0	0	0	0	0	0	0	0	0	0	0	0	0	0	0	0	38	0	0	0	0	0	0	0	0	0	0	0	0	0	0	0	0	0	1	0	0	0	0	0	0	0	0	0
hsa-miR-3663-5p	0	0	0	0	0	3	0	0	1	0	0	0	0	0	1	0	0	0	0	0	1	0	0	0	0	0	0	0	0	0	0	1	0	0	0	0	0	0	0	0	0	0	0	0	0	0	1	0	0
hsa-miR-3664-3p	0	0	0	0	0	0	0	0	1	0	0	0	0	0	0	0	0	0	0	0	0	0	0	0	0	6	0	0	0	0	0	0	0	0	0	0	0	0	0	0	0	0	2	0	0	0	1	0	0
hsa-miR-3665	0	0	0	0	0	0	0	0	0	0	0	0	0	0	0	0	0	0	0	0	0	0	0	0	0	0	0	0	0	0	0	0	0	0	0	0	0	0	0	0	0	0	0	0	0	0	0	0	0
hsa-miR-3666	0	0	0	0	0	0	0	0	0	0	0	0	0	0	0	0	0	0	0	0	0	0	0	0	0	0	0	0	0	0	0	0	0	0	7	0	0	0	0	0	0	0	0	0	0	0	0	0	0
hsa-miR-3667-5p	0	0	0	5	0	0	0	0	0	0	0	0	0	0	0	0	0	0	0	0	0	0	0	0	0	0	0	0	0	0	0	0	0	0	0	0	0	0	0	0	0	0	0	0	0	0	0	0	0
hsa-miR-3670	0	0	0	0	0	0	0	0	0	0	0	0	0	0	0	0	0	0	0	0	0	0	0	0	0	0	0	0	0	0	0	0	0	0	0	0	0	0	0	0	0	0	0	0	0	0	0	0	0
hsa-miR-3671	0	0	0	0	0	0	0	0	0	0	0	0	0	0	0	0	0	0	0	0	0	0	0	0	0	0	0	0	0	0	0	0	0	0	0	0	0	0	0	0	0	1	0	0	0	0	0	0	0
hsa-miR-3674	0	0	0	0	0	0	0	1	0	0	0	0	0	0	0	0	0	0	0	0	1	0	0	0	0	0	0	0	0	0	0	0	0	0	0	0	0	0	0	0	0	0	0	0	0	0	0	0	0
hsa-miR-3675-3p	0	0	0	0	0	0	0	0	0	0	0	0	0	0	0	0	0	0	0	0	0	0	0	0	0	0	0	0	0	0	0	0	0	0	0	0	0	0	0	0	0	0	0	0	0	0	0	0	0
hsa-miR-3675-5p	0	0	0	0	0	0	8	0	0	0	0	0	0	0	0	0	0	1	1	0	0	1	0	0	2	1	0	0	0	0	1	0	1	0	2	0	1	0	0	0	0	0	0	0	0	0	0	0	4
hsa-miR-3677-3p	0	0	0	0	0	0	0	0	2	0	0	0	2	0	0	0	0	1	0	0	0	1	0	0	0	5	2	0	0	0	0	0	0	0	0	2	0	0	0	0	0	0	0	0	0	0	0	0	0
hsa-miR-3677-5p	0	0	0	0	0	1	0	0	0	0	0	0	0	0	0	0	0	0	0	0	0	0	0	0	0	0	0	0	0	0	0	0	0	0	0	0	0	0	0	0	0	0	0	0	0	0	0	0	0
hsa-miR-3678-3p	7	3	0	1	0	2	0	0	0	0	0	0	3	1	1	0	0	1	0	0	0	0	0	0	0	0	0	0	0	0	0	0	0	0	0	0	0	0	0	0	0	3	0	0	0	0	9	1	0
hsa-miR-3678-5p	0	9	4	3	0	0	0	0	0	0	0	0	3	3	2	4	0	5	1	0	1	1	0	1	2	0	3	4	0	2	0	4	0	7	0	4	1	0	0	0	5	0	0	2	0	0	3	2	1
hsa-miR-3679-5p	7	1	25	6	0	274	5	1	0	3	6	9	8	9	12	24	0	5	2	7	4	5	2	4	23	256	2	5	6	18	16	8	1	83	4	3	11	0	10	1	8	4	3	6	11	2	15	2	17
hsa-miR-3680-3p	0	0	0	3	0	0	0	0	2	0	0	0	0	0	0	0	0	0	0	0	1	0	2	1	1	8	0	0	0	0	0	0	0	2	3	0	0	0	0	0	0	0	2	0	0	0	3	1	1
hsa-miR-3680-5p	0	0	0	0	0	0	1	0	0	0	0	0	0	0	0	0	0	0	0	0	0	0	0	0	0	0	0	0	0	0	0	0	0	0	1	0	0	0	0	0	0	0	0	0	0	0	0	0	0
hsa-miR-3681-3p	0	0	0	0	0	0	0	0	0	0	0	0	0	0	0	0	0	0	0	0	0	0	0	0	0	0	0	0	0	0	0	0	0	0	0	0	0	0	0	0	0	0	0	0	0	0	0	0	0
hsa-miR-3681-5p	0	0	0	0	0	0	0	0	0	0	0	0	0	0	0	0	0	0	0	0	0	0	0	0	0	0	0	0	0	0	0	0	0	0	0	0	3	0	0	0	0	0	0	0	0	0	0	0	0
hsa-miR-3682-3p	0	1	0	0	0	0	3	0	0	0	1	0	0	1	0	0	0	0	0	0	3	0	0	0	0	0	0	0	0	0	0	5	0	0	0	0	0	0	2	1	1	0	0	1	0	0	0	0	4
hsa-miR-3682-5p	0	0	0	0	0	0	0	0	0	0	0	0	0	0	0	0	0	0	0	0	0	0	0	0	0	0	0	0	0	0	0	0	0	0	0	0	0	0	0	0	0	0	0	0	0	0	0	4	0
hsa-miR-3683	0	0	0	0	0	0	0	0	0	0	0	0	0	0	0	0	0	0	0	0	0	0	0	0	0	0	0	0	0	0	0	0	1	0	0	0	0	0	0	0	0	0	1	0	0	0	0	0	0
hsa-miR-3684	0	0	3	0	0	0	0	0	0	0	0	0	0	0	0	0	0	0	0	0	0	0	0	0	0	0	0	0	0	0	0	0	0	0	0	0	0	0	0	0	0	0	0	0	0	0	0	0	2
hsa-miR-3685	0	0	0	0	0	0	0	0	2	0	0	0	0	0	0	0	0	0	0	0	0	0	0	0	0	5	0	0	0	0	0	0	0	0	0	0	0	0	0	0	0	0	0	0	0	2	0	0	0
hsa-miR-3686	0	0	0	0	0	0	0	0	0	0	0	0	0	0	0	0	0	0	0	0	0	0	0	0	0	0	0	0	0	0	0	0	2	0	0	0	0	0	0	0	0	0	0	0	0	0	0	0	0
hsa-miR-3687	1	7	4	1	1	0	0	1	0	0	0	2	0	2	1	0	0	0	0	2	1	0	0	0	0	18	0	0	2	2	0	0	0	0	3	1	2	0	0	1	1	0	0	0	3	0	0	2	0
hsa-miR-3688-3p	0	3	2	0	0	5	8	0	3	3	2	2	0	0	3	13	0	1	0	2	0	0	2	0	21	3	2	5	9	4	0	0	0	1	4	0	0	5	0	0	0	4	5	0	1	0	7	3	12
hsa-miR-3688-5p	0	0	0	0	0	0	0	0	0	0	0	0	0	0	0	0	0	0	0	0	0	0	0	0	1	0	0	0	0	0	0	0	0	0	0	0	0	0	0	0	0	0	0	0	0	0	0	0	0
hsa-miR-3689a-5p	0	0	0	0	0	0	0	0	0	0	0	0	0	0	0	0	0	0	0	0	0	0	0	0	0	0	0	0	0	0	0	0	0	0	0	0	0	0	0	0	0	0	0	0	0	0	0	0	0
hsa-miR-3689e	0	0	0	0	0	0	0	0	0	0	0	0	0	0	0	0	0	0	0	0	0	0	0	0	0	0	0	0	0	0	0	0	0	0	0	0	0	0	0	0	0	0	0	0	0	0	0	0	0
hsa-miR-3689f	0	0	0	0	2	0	0	0	0	0	0	0	0	2	0	0	1	0	0	0	0	0	0	0	0	0	0	0	2	0	0	0	0	1	0	0	0	0	0	0	1	0	0	0	0	0	0	0	0
hsa-miR-3690	4	1	20	7	1	3	27	11	0	2	2	0	2	11	1	3	0	2	5	1	9	5	0	0	15	0	2	8	12	5	9	53	14	0	23	1	1	1	0	1	11	15	9	3	41	3	30	32	3
hsa-miR-3691-3p	0	0	0	0	0	0	0	0	0	0	0	0	0	1	0	0	0	0	0	0	0	0	0	0	0	0	0	0	0	0	0	0	0	0	0	0	0	0	0	0	0	0	0	0	0	0	0	0	2
hsa-miR-3691-5p	0	4	0	3	0	6	4	1	1	0	0	0	0	3	0	2	0	0	0	0	1	1	1	0	9	4	2	0	2	0	0	4	0	3	0	0	2	3	0	0	1	2	0	1	7	0	13	0	4
hsa-miR-3692-3p	0	0	0	0	0	0	0	0	0	0	0	0	0	0	0	0	0	0	0	0	0	0	1	0	0	0	0	0	9	0	0	0	0	0	0	0	0	0	0	0	0	0	0	1	0	0	0	0	0
hsa-miR-3692-5p	0	0	0	0	0	0	0	0	0	0	0	0	0	0	1	0	0	0	0	0	0	0	0	0	0	0	0	0	0	1	0	2	0	0	0	0	0	0	0	0	0	0	0	0	0	0	0	0	0
hsa-miR-369-3p	0	0	4	1	0	0	0	0	0	0	0	2	4	4	5	5	1	2	2	0	0	0	0	4	10	0	0	0	1	0	4	5	2	4	0	6	0	0	0	1	3	0	0	0	1	0	0	2	5
hsa-miR-369-5p	0	5	5	2	0	1	0	1	2	0	2	1	5	4	0	4	0	13	2	0	0	1	4	11	60	2	0	0	1	0	1	14	16	8	0	2	6	2	0	6	6	12	0	0	3	2	8	0	6
hsa-miR-370-3p	68	193	1058	215	39	264	26	95	215	9	60	48	418	245	334	162	2	840	211	68	15	168	99	563	946	66	92	151	106	143	80	900	545	573	70	167	149	31	60	134	354	379	74	38	142	50	416	353	543
hsa-miR-370-5p	0	0	0	0	0	0	0	0	0	0	0	2	0	1	3	0	0	0	0	0	0	0	0	3	7	4	0	0	1	3	0	0	0	0	0	1	7	0	0	3	0	1	0	0	0	0	7	0	1
hsa-miR-371a-3p	0	0	0	0	0	0	0	0	0	0	0	0	0	0	0	0	0	0	0	0	0	0	0	0	0	0	0	0	0	0	0	0	0	0	0	0	0	0	0	0	0	0	0	0	0	0	0	0	0
hsa-miR-371a-5p	0	0	0	0	0	0	0	0	0	0	0	0	0	0	0	0	0	0	0	0	0	0	0	0	0	51	0	0	1	0	0	0	0	0	0	0	0	0	0	0	0	0	0	0	0	0	0	0	0
hsa-miR-371b-3p	0	0	0	0	0	0	0	0	0	0	0	0	0	0	0	0	0	0	0	0	1	0	0	0	0	0	0	0	0	0	5	0	0	0	0	0	0	0	0	2	0	0	2	0	0	0	0	0	0
hsa-miR-371b-5p	0	2	6	0	0	0	0	0	0	0	4	0	3	0	3	3	0	0	2	0	0	2	0	0	10	0	2	0	0	0	3	4	2	0	1	0	0	3	0	5	0	11	0	0	11	0	8	3	2
hsa-miR-372-3p	0	0	0	0	0	0	0	0	0	0	0	0	0	0	3	0	0	0	0	0	0	0	0	0	0	36	0	0	0	0	0	0	0	0	0	0	0	0	0	0	0	2	2	0	0	0	0	0	3
hsa-miR-373-3p	0	0	0	0	0	0	0	0	0	0	0	0	0	0	0	0	0	0	0	0	0	0	0	0	0	14	0	0	1	0	0	0	0	0	0	0	0	0	0	0	0	0	0	0	0	0	0	0	0
hsa-miR-374a-3p	5	7	25	20	5	13	59	15	15	7	20	11	15	14	14	22	9	16	12	21	8	11	10	12	13	4	24	10	14	15	19	12	29	19	18	21	15	19	4	15	5	27	9	33	26	0	31	20	23
hsa-miR-374a-5p	15	32	95	21	3	18	89	30	11	11	48	25	5	25	22	38	6	34	33	13	8	25	30	35	111	7	28	18	50	12	27	41	18	21	18	44	44	20	11	7	29	45	12	24	52	2	52	45	91
hsa-miR-374b-3p	0	2	0	3	0	0	0	2	0	0	0	0	0	0	0	0	3	0	0	0	0	0	1	1	3	0	0	2	0	0	2	2	2	0	0	0	4	0	0	0	0	3	0	0	1	0	0	0	3
hsa-miR-374b-5p	37	30	42	5	1	13	26	14	5	357	27	8	14	3	8	54	0	18	14	2	16	23	8	14	103	3	11	9	13	9	28	27	6	10	32	15	20	10	4	9	4	18	10	26	36	1	73	38	59
hsa-miR-374c-3p	0	0	0	0	0	0	0	0	0	0	0	0	0	0	0	0	0	0	0	0	0	0	0	0	0	0	0	0	0	0	0	0	0	0	0	0	0	0	0	0	0	0	0	0	0	0	0	0	0
hsa-miR-375	458	836	804	1085	476	25505	242	354	524	1307	1118	584	495	522	1650	1546	347	1459	926	23	243	3427	626	560	1127	4338	775	325	1140	373	9297	764	2013	50714	1149	842	484	1168	98	861	5174	2790	872	1950	640	181	402	2254	432
hsa-miR-376a-2-5p	0	0	0	0	0	0	0	0	0	0	0	0	0	0	0	0	0	0	0	0	0	0	0	0	0	0	0	0	0	0	0	0	0	0	0	0	0	0	0	0	0	0	0	0	0	0	0	0	0
hsa-miR-376a-3p	0	1	0	0	0	0	0	0	0	0	0	0	0	0	0	0	0	1	0	0	0	1	0	0	1	0	0	0	0	0	0	0	1	0	0	0	0	0	0	0	0	0	0	0	0	0	0	0	0
hsa-miR-376a-5p	0	0	0	0	0	0	0	0	0	0	0	0	0	0	0	0	0	0	0	0	0	0	0	0	0	0	0	0	0	0	0	2	0	0	0	0	0	0	0	0	0	0	0	0	0	0	0	0	0
hsa-miR-376b-3p	0	0	0	0	0	0	0	0	0	0	0	0	0	0	0	0	0	0	0	0	0	0	0	0	0	0	0	0	0	0	0	0	0	0	0	0	0	0	0	0	0	0	0	0	0	0	0	0	0
hsa-miR-376b-5p	0	0	0	0	0	0	0	0	0	0	0	0	0	0	0	0	0	0	0	0	0	0	0	0	1	0	0	0	0	0	0	0	0	0	0	0	0	0	0	0	0	0	0	0	0	0	0	0	0
hsa-miR-376c-3p	0	0	0	0	0	0	0	0	0	0	0	0	0	0	0	1	0	0	0	0	0	0	0	3	9	0	2	0	0	0	0	2	0	0	0	1	0	0	0	0	0	0	0	0	0	0	0	0	0
hsa-miR-376c-5p	0	0	0	0	0	0	0	0	0	0	0	0	0	0	0	0	0	0	0	0	0	0	0	0	1	0	0	0	0	0	0	0	0	0	0	0	0	0	0	0	0	0	0	0	0	0	0	0	0
hsa-miR-377-3p	0	0	0	0	0	0	0	0	0	0	0	0	0	2	0	0	1	0	0	0	0	0	0	0	13	0	0	0	0	0	0	3	0	4	0	0	0	0	0	1	0	3	0	0	0	0	0	3	0
hsa-miR-377-5p	0	4	3	0	0	0	0	0	0	0	0	0	0	1	0	0	0	0	0	0	0	0	0	0	11	0	0	0	0	0	0	3	0	3	0	0	1	0	0	0	0	0	0	0	0	0	0	1	0
hsa-miR-378a-3p	1063	659	3273	1585	445	1989	2621	982	566	492	894	796	560	810	901	2143	277	646	522	233	730	811	656	525	3286	1071	747	505	1080	1051	2019	1426	693	2470	1446	432	702	1181	670	584	1045	1843	2140	1160	5056	259	2949	1067	4466
hsa-miR-378a-5p	1	3	18	5	1	8	18	0	3	1	1	4	0	2	6	11	1	2	0	1	0	1	3	2	25	0	0	0	5	3	2	6	1	7	6	0	0	7	3	1	1	7	0	2	8	0	38	6	17
hsa-miR-378b	0	0	0	0	0	0	2	0	0	0	0	0	0	0	0	0	0	0	0	0	1	0	1	0	0	1	1	0	0	0	0	0	0	0	0	0	0	0	0	1	0	0	0	0	0	1	0	0	0
hsa-miR-378c	130	121	334	192	39	261	242	139	64	64	70	70	102	72	114	293	30	72	58	37	122	99	68	70	468	136	89	69	99	161	229	177	75	241	199	46	117	80	102	90	146	181	198	148	594	35	351	140	355
hsa-miR-378d	113	123	324	201	32	225	375	154	82	57	67	94	89	88	92	273	31	80	45	36	111	70	78	54	396	116	76	61	129	95	249	157	73	209	206	38	96	109	97	87	133	150	179	136	515	34	357	119	495
hsa-miR-378e	0	1	1	21	0	5	12	0	4	3	1	0	0	26	15	2	4	13	0	0	6	10	0	0	3	70	34	0	0	0	3	2	19	0	0	1	1	0	0	1	4	25	1	2	3	0	6	0	9
hsa-miR-378f	0	0	0	2	0	0	0	2	3	0	1	0	0	0	0	0	0	0	1	0	0	0	0	0	1	26	0	1	1	0	0	0	1	2	0	0	0	2	0	0	1	0	1	0	4	1	1	0	2
hsa-miR-378g	0	0	2	2	0	1	7	1	0	0	0	0	0	0	1	2	0	1	0	0	1	0	0	0	0	0	1	1	1	3	4	0	0	0	1	0	0	0	0	2	0	2	3	0	6	0	0	0	1
hsa-miR-378h	0	0	0	0	0	52	0	0	0	0	0	0	0	0	0	1	0	0	0	0	0	0	0	0	1	0	0	0	0	0	0	0	0	8	1	0	0	0	0	0	0	0	0	0	0	0	0	0	0
hsa-miR-378i	0	0	2	0	0	0	2	0	0	0	0	0	0	0	0	0	0	0	0	0	0	0	0	0	0	0	0	0	0	0	0	0	0	0	0	0	0	0	0	0	0	0	0	0	2	0	0	0	1
hsa-miR-379-3p	0	3	15	0	1	6	0	1	0	0	0	0	2	2	7	0	0	7	4	0	0	0	1	2	16	0	3	2	1	2	0	10	1	3	0	2	3	0	1	3	1	7	0	0	2	0	6	1	6
hsa-miR-379-5p	36	159	666	136	33	134	42	75	115	10	67	41	334	178	283	185	8	538	214	92	2	109	61	545	688	55	87	87	73	113	74	648	291	396	36	118	222	16	29	125	205	256	57	24	134	29	397	287	445
hsa-miR-380-3p	0	0	0	0	0	0	0	0	0	0	0	0	0	0	0	0	0	0	0	0	0	0	0	0	0	0	0	0	0	0	0	0	0	0	0	0	0	0	0	0	0	0	0	0	0	0	0	0	1
hsa-miR-380-5p	0	0	4	4	0	0	0	0	0	0	0	0	0	0	2	9	0	0	2	0	1	2	0	2	2	0	0	2	0	0	0	1	2	3	0	3	4	0	0	0	0	2	0	0	0	0	7	2	5
hsa-miR-381-3p	50	67	236	79	34	71	8	39	96	4	13	12	171	97	182	72	5	186	97	33	2	65	37	302	583	8	37	40	51	51	33	294	141	148	18	84	156	9	21	59	100	116	27	4	81	13	192	212	265
hsa-miR-382-3p	4	1	9	6	0	7	6	0	9	0	8	0	19	3	5	2	0	10	7	0	0	0	0	13	82	1	4	0	3	0	3	27	2	3	1	2	6	3	1	0	9	2	0	1	4	3	11	4	10
hsa-miR-382-5p	98	244	713	201	66	254	96	104	251	30	73	56	308	380	333	237	99	451	237	119	13	208	62	604	1929	81	81	136	120	153	194	1124	414	672	52	242	199	20	106	118	409	410	94	62	188	40	369	514	490
hsa-miR-383-5p	0	0	0	0	0	0	0	0	0	0	0	0	0	0	0	0	0	0	0	0	0	0	0	0	0	0	0	0	0	0	0	0	0	1	0	0	0	0	0	0	0	0	0	0	0	0	0	0	0
hsa-miR-3907	0	0	1	0	0	0	0	0	0	0	0	0	0	0	0	0	0	0	0	0	0	0	0	0	0	0	0	0	0	0	0	0	0	0	0	0	0	0	0	0	0	0	0	0	0	0	0	0	0
hsa-miR-3908	1	1	0	0	0	0	0	0	0	0	0	0	0	0	0	0	0	0	0	0	0	0	0	0	0	0	0	0	0	0	0	0	0	0	0	0	0	0	0	0	0	0	0	0	0	0	0	0	0
hsa-miR-3909	17	16	18	24	4	5	36	4	13	4	11	41	21	10	9	44	3	4	9	2	14	35	3	2	59	1	10	0	36	10	27	35	13	7	30	9	11	11	4	15	21	35	21	9	34	0	57	28	34
hsa-miR-3911	0	0	0	0	0	12	0	0	1	0	1	0	0	1	0	0	1	0	0	0	0	0	0	0	2	30	0	0	0	1	0	0	0	6	0	0	0	1	0	0	0	0	0	0	0	0	1	2	1
hsa-miR-3912-3p	0	0	0	2	3	0	4	0	0	0	0	0	3	0	2	6	0	0	0	2	0	0	0	0	4	0	3	2	0	3	0	4	1	0	1	0	0	0	0	0	0	1	0	1	0	0	4	0	0
hsa-miR-3912-5p	0	0	0	0	0	0	0	0	0	0	0	0	0	0	0	0	0	0	0	0	0	0	0	0	0	0	0	0	0	0	0	0	0	0	0	0	0	0	0	0	0	0	0	7	0	0	0	0	0
hsa-miR-3913-3p	0	0	2	0	0	0	0	0	0	0	7	0	0	0	0	0	0	0	3	0	2	1	0	0	2	0	0	0	1	0	0	2	0	5	0	0	0	0	0	0	0	0	0	0	2	0	0	0	14
hsa-miR-3913-5p	6	10	34	9	1	2	62	8	6	0	11	10	10	1	4	24	1	0	3	4	6	4	14	6	32	1	3	1	15	14	11	20	6	21	31	3	19	2	11	5	2	10	1	11	20	0	19	9	35
hsa-miR-3916	0	3	0	0	0	0	0	0	0	0	0	0	0	0	0	0	0	2	0	1	0	0	1	0	0	0	0	0	0	0	0	1	0	0	0	0	0	0	0	0	0	0	0	0	3	0	0	0	0
hsa-miR-3917	0	0	0	0	0	0	0	0	2	0	0	0	0	0	3	0	0	0	0	0	0	0	0	0	0	0	1	1	0	1	0	0	0	0	0	0	0	0	0	0	0	0	0	0	0	3	0	0	0
hsa-miR-3918	0	0	0	0	0	1	0	2	0	0	0	0	2	3	0	1	0	0	3	0	0	0	0	0	2	4	0	0	0	0	0	0	0	5	0	0	2	0	0	0	1	0	0	0	4	0	2	3	0
hsa-miR-3920	0	0	0	0	2	1	0	0	1	0	1	0	6	0	1	3	0	0	0	0	0	2	1	1	4	0	0	0	0	0	2	2	0	0	2	0	0	0	0	0	0	2	0	0	3	0	0	0	6
hsa-miR-3921	2	0	0	0	0	0	0	0	0	0	0	0	0	0	0	0	0	0	0	0	0	0	0	0	0	0	0	0	0	0	0	1	0	0	0	0	1	0	0	0	2	0	0	0	0	0	0	1	0
hsa-miR-3922-3p	9	0	3	0	0	0	5	4	0	1	0	2	1	1	3	6	0	1	1	1	4	6	0	2	14	0	2	0	2	4	11	2	7	0	5	2	7	1	2	2	9	15	0	7	9	0	30	1	17
hsa-miR-3922-5p	0	0	0	3	0	0	0	0	0	0	0	0	0	0	0	0	0	0	0	0	0	0	0	0	0	0	0	0	0	0	0	0	0	0	0	0	0	0	0	0	0	0	0	0	0	0	0	0	0
hsa-miR-3925-3p	0	0	0	0	0	0	0	0	0	0	0	0	0	0	0	0	0	0	0	0	0	0	0	0	0	0	0	0	0	0	0	0	0	0	0	0	0	0	0	0	0	0	0	0	0	0	0	0	0
hsa-miR-3925-5p	0	0	0	0	0	0	0	1	0	0	0	0	0	0	0	0	0	0	0	0	0	0	0	0	0	0	4	0	0	0	0	0	0	0	0	0	0	0	0	0	0	0	0	0	0	0	0	0	0
hsa-miR-3926	0	0	0	0	0	0	0	0	0	0	0	0	0	0	0	0	0	0	1	0	0	0	0	0	0	0	0	0	0	0	0	0	0	0	0	0	0	0	0	0	0	0	0	0	0	0	0	0	0
hsa-miR-3927-3p	0	0	0	0	0	0	0	0	0	0	0	0	0	0	0	0	0	0	0	0	0	0	0	0	0	0	0	0	0	0	0	0	0	0	0	0	0	0	0	0	0	0	0	0	0	0	0	3	0
hsa-miR-3928-3p	2	4	1	13	0	8	12	1	0	5	6	3	13	1	2	20	2	2	4	3	0	8	2	13	15	2	2	1	5	9	1	6	4	2	12	0	1	1	4	0	5	9	1	1	4	2	11	19	12
hsa-miR-3928-5p	0	0	0	0	0	0	0	0	0	0	0	0	0	0	0	0	0	0	0	0	0	0	0	0	0	0	0	0	0	0	0	0	0	0	0	0	0	0	0	0	0	0	0	0	0	0	0	0	0
hsa-miR-3929	0	0	0	0	0	0	0	0	0	0	0	0	0	0	0	0	0	0	0	0	0	0	0	0	0	0	0	0	0	0	0	0	0	0	0	0	0	0	0	0	0	2	0	0	0	0	0	0	0
hsa-miR-3934-3p	0	0	0	0	0	0	0	0	0	1	0	0	0	0	0	0	0	0	0	0	0	0	0	0	0	0	0	0	0	0	0	0	0	0	0	0	0	0	0	0	0	0	0	0	0	0	0	0	0
hsa-miR-3934-5p	1	1	7	0	0	5	9	1	0	0	5	2	1	7	2	3	0	0	0	0	3	0	5	0	8	26	4	1	2	0	6	0	0	3	1	0	3	0	0	0	6	0	4	3	4	0	9	1	2
hsa-miR-3935	0	0	0	0	0	0	0	0	0	0	0	0	0	0	0	0	0	0	0	0	0	0	0	0	0	0	0	0	0	0	0	0	0	0	0	0	0	0	0	0	0	0	0	0	0	0	0	0	0
hsa-miR-3936	0	2	0	2	0	2	1	0	0	0	0	0	0	3	0	2	0	0	0	2	5	2	0	1	0	0	0	0	0	0	4	0	0	4	0	0	0	2	0	0	1	0	0	0	0	0	6	0	2
hsa-miR-3937	0	117	0	0	0	0	0	0	0	0	0	25	0	0	0	0	2	0	0	0	1	0	0	36	0	0	0	0	0	0	5	0	39	0	0	0	0	0	3	0	0	51	0	0	0	1	0	6	0
hsa-miR-3938	0	0	0	0	1	0	0	0	0	0	0	0	0	0	0	0	0	0	0	0	0	0	0	0	0	0	0	0	0	0	0	0	0	0	0	0	0	0	0	0	0	1	0	0	0	0	0	0	0
hsa-miR-3939	0	0	0	0	0	2	4	0	3	0	0	0	0	3	0	0	0	0	0	0	1	1	0	0	6	0	0	0	0	4	0	0	0	0	2	0	0	0	2	0	3	0	0	0	0	0	0	0	0
hsa-miR-3940-3p	2	9	0	0	0	0	2	1	0	0	0	0	0	0	0	2	0	0	0	0	0	0	0	0	3	0	1	0	0	0	5	0	0	1	0	3	0	3	0	0	1	0	0	0	0	0	4	2	0
hsa-miR-3940-5p	0	7	0	0	3	0	3	0	0	0	0	0	0	0	0	0	1	0	1	0	5	2	0	0	0	0	0	1	0	0	0	0	0	0	0	2	2	0	0	0	0	0	0	0	0	0	3	1	0
hsa-miR-3941	0	0	0	0	0	0	0	0	0	0	0	0	0	0	0	0	0	0	0	0	0	0	0	0	0	0	0	0	0	0	0	0	0	0	0	0	0	0	0	0	0	0	0	0	0	0	0	0	0
hsa-miR-3942-3p	0	0	0	0	0	0	0	0	0	0	0	0	0	0	0	0	0	0	0	0	0	0	0	0	0	0	0	0	0	0	0	0	0	0	0	0	0	0	0	0	0	0	0	0	0	0	0	0	0
hsa-miR-3942-5p	0	0	2	0	0	0	3	0	0	0	0	0	0	0	0	0	0	0	0	0	0	0	0	0	0	0	0	0	0	0	0	0	1	0	2	0	0	0	0	0	3	0	0	0	0	0	0	1	0
hsa-miR-3943	0	0	0	0	0	0	0	0	0	0	0	0	0	0	0	0	0	2	0	0	0	0	0	0	0	0	1	0	0	0	0	0	2	0	0	0	0	0	0	2	0	0	0	0	2	0	0	0	0
hsa-miR-3944-3p	0	0	3	0	0	2	1	0	1	0	1	3	0	0	0	0	0	2	4	0	0	0	0	0	0	0	0	0	0	0	0	3	0	2	0	0	0	0	0	0	1	0	0	6	0	0	5	0	1
hsa-miR-3944-5p	0	0	0	0	0	0	0	2	0	0	0	0	2	0	0	0	0	0	0	1	0	3	0	0	0	0	0	0	0	0	1	0	0	0	0	0	0	0	0	1	0	0	0	0	0	0	0	0	0
hsa-miR-3945	0	0	0	0	0	0	0	0	0	0	0	0	0	0	0	0	0	0	0	0	1	0	0	0	0	0	0	0	0	0	0	0	0	0	0	0	0	0	0	0	0	0	0	0	0	0	0	0	0
hsa-miR-3960	0	0	0	0	0	0	1	0	0	0	0	0	0	0	0	0	0	0	1	0	0	0	0	0	0	0	0	0	0	0	0	0	0	0	0	0	152	1	1	1	0	0	0	0	1	0	0	0	0
hsa-miR-3972	0	0	0	0	0	0	0	0	0	0	0	0	0	0	0	0	0	0	0	0	0	0	0	0	0	0	1	0	0	0	0	0	0	0	0	0	0	0	0	0	0	0	0	0	0	0	0	0	0
hsa-miR-3977	0	0	0	0	0	0	0	0	0	0	0	0	0	0	0	0	0	0	0	0	0	0	0	0	0	0	0	0	0	0	0	0	0	1	0	0	0	0	0	0	0	0	0	0	0	0	0	0	0
hsa-miR-3978	0	1	0	0	0	0	0	0	0	0	0	0	0	0	0	0	0	0	0	0	0	0	0	0	0	0	0	0	0	0	0	0	0	0	0	0	0	0	0	0	0	0	0	0	0	0	0	0	0
hsa-miR-409-3p	402	1665	3216	1563	475	888	312	597	1782	106	483	304	2237	2743	2272	1094	673	3776	1663	975	74	1498	797	4801	7900	266	649	891	566	768	520	5382	4047	4675	319	2281	1252	186	495	1742	3185	1685	430	181	542	257	1787	3611	1559
hsa-miR-409-5p	4	2	9	3	0	6	0	0	2	0	0	2	7	3	6	2	2	15	7	0	0	5	1	5	43	0	3	0	0	0	6	21	1	3	0	1	0	2	0	3	8	9	3	1	4	0	6	8	11
hsa-miR-410-3p	0	6	13	3	0	1	0	1	3	3	0	0	4	1	1	3	0	0	0	0	0	2	0	0	25	0	0	0	2	5	0	6	1	4	0	1	2	3	3	2	7	10	0	0	0	0	0	9	3
hsa-miR-410-5p	0	0	0	0	0	0	0	0	0	0	0	0	0	0	0	0	0	0	0	2	0	0	0	0	0	0	0	0	0	0	0	0	0	0	0	0	0	0	0	0	0	0	0	0	0	0	0	0	5
hsa-miR-411-3p	1	10	25	8	0	2	4	2	16	0	3	2	23	13	16	16	0	27	20	4	5	13	7	31	39	3	3	11	10	0	1	38	26	16	0	13	10	5	2	8	29	8	4	3	0	1	12	12	11
hsa-miR-411-5p	2	16	63	6	0	10	7	3	15	0	1	0	12	5	23	18	0	17	16	4	2	7	6	39	63	1	6	2	2	2	2	57	12	16	3	8	10	3	3	4	16	29	3	0	2	0	41	33	19
hsa-miR-412-3p	0	0	0	0	0	0	0	0	0	0	0	0	0	0	0	0	0	0	0	0	0	0	0	0	0	0	0	1	0	0	0	2	0	0	0	0	0	0	0	0	4	0	0	0	0	0	1	0	0
hsa-miR-412-5p	0	0	34	5	1	5	0	0	0	0	0	2	8	3	0	0	0	0	0	5	0	15	0	11	19	33	0	0	3	0	14	46	8	9	0	4	0	0	5	0	3	3	0	0	6	0	12	0	7
hsa-miR-421	3	5	5	0	1	0	15	9	3	3	7	15	3	3	13	18	0	10	3	0	3	5	3	4	22	8	1	5	11	18	9	20	1	6	13	1	8	6	3	6	13	8	7	5	8	1	11	5	23
hsa-miR-422a	0	0	0	0	0	0	0	0	0	0	0	0	0	0	0	0	0	0	2	0	0	0	0	0	0	0	0	0	0	0	0	0	0	0	0	0	9	0	0	0	0	0	0	0	0	0	0	0	0
hsa-miR-423-3p	4789	7371	8809	6955	2824	4784	11451	4760	4538	2256	7399	3978	4805	5008	6112	11383	1208	6429	4324	2180	1754	6882	4857	3963	13785	5474	4958	4267	7065	4461	5218	10095	6363	8811	5157	5880	5878	4644	3088	4014	9863	8146	4450	4118	8691	1429	9647	8849	10280
hsa-miR-423-5p	69440	62358	107880	67999	31734	90136	354946	70275	49864	29933	72362	40272	53569	86417	39946	122619	13608	48768	37334	70547	41789	56717	40042	38251	135588	169708	49667	40946	53582	70906	126621	110991	56863	247922	69520	37756	55091	74931	62680	34165	82390	81121	53759	54461	103139	19603	170741	70625	149703
hsa-miR-424-3p	82	58	133	112	29	50	293	83	55	25	104	48	52	46	85	181	12	47	55	26	47	109	56	46	282	42	51	39	112	82	105	155	34	123	148	24	45	76	39	62	108	174	43	76	136	21	337	127	195
hsa-miR-424-5p	0	0	3	1	0	0	8	1	7	0	6	0	1	0	3	3	1	0	0	1	0	2	0	0	6	4	0	0	0	2	4	7	1	3	4	0	0	2	1	0	1	6	6	0	4	0	10	9	6
hsa-miR-425-3p	40	31	93	35	12	35	141	39	22	5	17	31	27	21	26	92	3	26	25	4	15	30	22	12	140	3	14	8	44	30	30	72	22	44	68	11	25	33	22	12	40	83	24	19	97	3	231	55	146
hsa-miR-4254	0	0	0	0	0	0	0	0	0	0	0	0	0	0	0	0	0	0	0	0	0	0	0	0	0	0	0	0	0	0	0	0	0	0	0	0	0	0	0	0	0	0	0	0	0	0	0	0	0
hsa-miR-425-5p	249	282	500	358	48	221	1128	198	221	69	305	165	185	245	178	586	21	184	117	68	96	281	194	119	945	73	170	133	260	183	244	502	187	271	348	176	161	210	167	158	291	346	152	217	448	36	720	383	499
hsa-miR-4257	0	0	0	0	0	0	0	0	0	0	0	0	0	0	0	0	0	0	0	0	0	0	0	0	0	0	0	0	0	0	0	0	0	0	0	0	0	0	0	0	0	0	0	0	0	0	0	0	0
hsa-miR-4258	0	0	0	0	0	0	0	0	0	0	0	0	0	0	0	0	0	0	0	0	0	0	0	0	0	0	0	0	0	0	0	0	0	0	0	2	0	0	0	0	0	0	0	0	0	0	0	0	0
hsa-miR-4259	1	0	0	0	0	0	0	0	0	1	0	0	0	0	0	0	0	0	0	0	0	0	0	0	0	6	0	0	0	0	0	0	0	0	0	0	0	0	0	0	0	0	0	0	0	0	0	0	0
hsa-miR-4260	0	0	0	0	0	0	0	0	0	0	0	0	0	0	0	0	0	0	0	0	0	0	0	0	0	0	0	0	0	0	0	0	0	0	0	0	0	0	0	0	0	0	0	0	0	0	2	0	0
hsa-miR-4261	0	0	0	0	0	0	0	0	0	0	0	0	0	0	0	0	0	0	0	0	0	0	0	0	0	0	0	0	0	0	0	0	0	0	0	0	0	0	0	0	0	0	0	0	0	0	0	0	0
hsa-miR-4262	0	0	0	0	0	0	0	0	0	0	0	0	0	0	0	0	0	0	0	0	0	0	0	0	0	0	0	0	0	0	0	0	0	0	0	0	0	0	0	0	0	0	0	0	0	0	0	0	0
hsa-miR-4264	0	0	0	0	0	0	0	0	0	0	0	0	0	0	0	0	0	0	0	0	0	0	0	0	0	0	0	0	0	0	0	0	0	0	0	0	0	0	0	0	0	0	0	0	0	0	0	0	0
hsa-miR-4266	0	0	0	0	0	0	0	0	0	0	0	0	0	0	0	0	0	0	0	0	0	0	0	0	0	0	0	0	0	0	0	0	0	0	0	0	0	0	0	0	0	0	0	0	0	0	0	0	0
hsa-miR-4267	0	0	0	0	0	0	0	0	0	0	0	0	0	0	0	0	2	0	0	0	0	0	0	0	0	0	0	0	0	0	0	0	0	0	0	0	0	0	0	0	0	0	0	0	0	0	0	0	0
hsa-miR-4268	0	0	0	0	0	0	0	0	0	0	0	0	0	0	0	0	0	0	0	0	0	0	0	0	0	0	0	0	0	0	0	0	0	0	0	0	0	0	0	0	0	0	0	0	0	0	0	0	0
hsa-miR-4269	0	0	0	0	0	0	0	0	0	0	0	0	0	0	0	0	0	0	0	0	0	0	0	0	0	0	0	0	0	0	0	0	0	0	0	0	0	0	0	0	0	0	0	0	0	0	0	0	0
hsa-miR-4270	0	0	0	0	0	0	0	0	0	3	0	0	0	0	0	0	0	0	0	0	0	0	0	0	0	0	0	0	0	0	0	0	0	0	0	0	0	0	0	0	0	0	0	0	0	0	0	0	0
hsa-miR-4272	0	0	0	0	0	0	0	0	0	0	0	0	0	0	0	0	0	0	0	0	0	0	0	0	0	0	0	0	0	0	0	0	0	0	0	0	0	0	0	0	0	0	0	0	0	0	0	0	0
hsa-miR-4273	0	0	0	0	0	0	0	0	0	0	0	0	0	0	0	0	0	0	0	0	0	0	0	0	0	0	0	0	0	0	0	0	0	0	0	0	0	0	0	0	0	0	0	0	0	0	0	0	0
hsa-miR-4277	0	0	0	0	0	0	1	0	0	0	0	0	0	0	0	0	0	0	0	0	0	0	0	0	0	0	0	0	0	0	0	0	0	0	0	0	0	0	0	0	0	0	0	0	0	0	0	0	0
hsa-miR-4280	0	0	0	0	0	0	0	0	0	0	0	0	0	0	0	0	0	0	0	0	0	0	0	0	0	1	0	0	0	0	0	0	0	0	0	0	0	0	0	0	0	0	0	0	0	0	0	0	0
hsa-miR-4281	0	0	0	0	0	0	0	0	0	0	0	0	0	0	0	0	0	0	0	0	0	0	0	0	0	0	0	0	0	0	0	0	0	0	0	0	0	0	0	0	0	0	1	0	0	0	0	2	0
hsa-miR-4283	0	0	0	0	0	0	0	0	0	0	0	0	0	0	0	0	0	0	0	0	0	0	0	0	0	0	0	0	0	0	0	0	0	0	0	0	0	0	0	0	0	0	0	0	0	0	0	0	0
hsa-miR-4285	0	0	0	0	0	0	0	0	0	0	0	0	0	0	0	0	0	0	0	2	0	0	1	0	0	0	0	0	0	0	0	0	0	0	0	0	0	0	0	1	0	0	0	0	0	0	0	0	0
hsa-miR-4286	0	0	1	0	0	2	0	0	0	0	0	1	0	0	0	1	0	1	0	0	0	0	0	0	1	0	1	0	0	0	1	2	0	0	0	0	0	0	0	0	0	0	0	0	0	0	0	0	3
hsa-miR-429	0	1	0	3	0	30	4	6	4	0	1	2	1	0	1	0	0	5	0	0	0	9	0	5	4	125	0	0	0	1	11	0	1	36	0	0	2	1	0	1	9	3	2	0	4	1	0	0	1
hsa-miR-4290	0	0	0	0	0	0	0	0	0	1	0	0	0	0	0	0	0	0	0	0	0	0	0	0	0	0	0	0	0	0	0	0	0	0	0	0	0	0	0	0	0	0	0	0	0	0	0	0	0
hsa-miR-4291	1	0	0	0	0	0	1	0	0	0	0	0	0	0	0	0	0	0	0	0	0	0	0	0	0	0	0	0	0	0	0	0	0	0	0	0	0	0	0	0	0	0	0	0	0	0	0	0	0
hsa-miR-4292	0	0	0	0	0	0	0	0	0	0	0	0	0	0	0	0	0	0	0	0	0	0	0	0	0	0	0	0	0	0	0	0	0	0	0	0	0	0	0	0	0	0	0	0	0	0	0	0	0
hsa-miR-4296	0	0	0	0	0	0	0	0	0	0	0	0	0	0	0	0	0	0	0	0	0	0	0	0	0	0	0	0	0	0	0	0	0	0	0	0	0	0	0	0	0	0	0	0	0	0	0	0	0
hsa-miR-4298	0	0	0	0	0	0	0	0	0	0	0	0	0	0	3	0	0	0	0	0	0	0	0	0	0	0	0	0	0	0	0	0	0	0	0	0	0	0	0	0	0	0	0	0	0	0	0	0	0
hsa-miR-4299	0	0	0	0	0	0	0	0	0	0	0	0	0	0	0	0	0	0	0	0	0	0	0	0	0	0	0	0	0	0	0	0	0	0	0	0	0	0	0	0	0	0	0	0	0	0	0	0	0
hsa-miR-4300	0	0	0	0	0	0	0	0	0	0	0	0	0	2	0	0	0	0	0	0	0	0	0	0	0	0	0	0	0	0	0	0	0	0	0	0	0	0	0	0	0	0	0	1	0	0	0	0	0
hsa-miR-4302	0	0	0	0	0	0	1	0	0	0	1	0	0	0	0	0	0	0	0	0	0	0	0	0	0	0	0	0	0	0	0	2	0	0	0	0	0	0	0	0	0	0	0	0	0	0	0	0	0
hsa-miR-4305	2	0	0	1	0	0	0	0	0	0	0	0	0	0	0	0	0	0	0	0	0	0	0	0	0	0	0	0	0	0	0	0	0	0	0	0	1	0	0	0	0	0	0	0	0	0	0	0	0
hsa-miR-4306	2	0	4	0	5	1	0	0	1	0	1	0	3	0	0	6	0	0	0	0	0	0	5	0	1	0	0	1	0	0	1	1	1	8	1	0	5	3	0	0	2	1	0	4	0	0	2	0	6
hsa-miR-4309	0	0	0	0	0	0	0	1	0	0	0	0	0	0	0	0	0	0	0	0	0	0	0	0	0	0	0	0	0	0	0	0	0	0	0	0	0	0	0	0	0	0	0	0	0	0	0	0	0
hsa-miR-4310	0	0	0	0	0	0	0	0	0	0	0	0	0	0	0	0	0	0	0	0	0	0	0	0	0	0	0	0	0	0	0	0	0	0	0	0	0	0	0	0	0	0	0	0	0	0	0	0	0
hsa-miR-431-3p	0	0	1	1	0	4	0	4	7	1	0	0	7	2	2	1	0	1	0	3	0	0	0	6	16	0	0	0	0	1	0	20	9	2	0	0	0	0	0	3	0	8	0	0	0	2	3	2	5
hsa-miR-4315	0	0	0	0	0	0	0	0	0	0	0	0	0	0	0	0	0	4	0	0	0	0	0	0	2	0	0	0	0	0	0	0	1	0	0	0	0	0	0	0	0	0	0	0	0	0	0	0	0
hsa-miR-431-5p	2	4	35	3	1	7	0	7	12	0	0	1	10	3	8	4	0	10	7	1	0	3	0	7	34	0	5	1	0	4	6	32	5	12	1	4	6	2	1	6	9	6	0	2	10	0	19	10	3
hsa-miR-4320	2	6	0	1	0	0	0	0	0	0	0	0	0	0	0	0	0	0	0	3	0	0	0	0	0	0	0	0	0	0	0	0	0	0	0	0	0	0	0	0	1	0	0	0	0	0	0	1	0
hsa-miR-4321	0	0	0	0	2	0	0	0	0	0	0	0	0	0	4	0	0	0	0	1	0	0	0	0	0	0	0	0	0	0	0	0	1	0	0	0	0	0	0	0	0	0	0	0	0	0	0	0	0
hsa-miR-4322	0	0	0	0	0	0	0	0	0	0	2	0	0	0	0	0	0	0	0	0	0	0	0	2	0	0	0	0	0	0	0	0	0	0	0	0	0	0	0	0	0	0	0	0	0	0	0	0	0
hsa-miR-4323	0	0	0	0	0	0	0	0	0	0	0	0	0	0	0	0	0	0	0	0	0	0	0	0	0	0	0	0	0	0	0	0	0	0	0	0	0	0	0	0	0	0	2	0	0	0	0	0	0
hsa-miR-432-3p	0	0	0	0	0	0	0	0	0	0	0	0	0	0	5	0	0	0	0	0	0	0	0	0	0	0	0	0	0	0	0	0	0	0	0	0	0	0	0	0	0	0	0	0	0	0	0	0	0
hsa-miR-4324	0	0	0	0	0	0	0	0	0	0	0	0	0	0	1	0	0	0	0	0	0	0	0	0	0	0	0	0	0	0	0	0	0	0	0	0	0	0	0	0	0	0	0	0	2	0	0	0	0
hsa-miR-432-5p	36	253	606	199	25	161	21	67	310	21	50	55	330	300	304	119	3	557	200	55	17	191	75	635	797	48	60	142	67	139	76	852	373	533	49	237	121	20	60	162	416	325	52	21	60	48	346	408	340
hsa-miR-4326	24	88	104	0	48	59	88	45	39	0	0	23	0	39	35	1	16	18	0	5	18	29	24	0	69	14	23	10	0	47	90	61	72	52	54	50	61	33	1	37	59	42	64	39	3	6	1	1	87
hsa-miR-4327	0	0	0	0	0	0	0	0	0	0	0	0	0	0	0	0	0	0	0	0	0	0	0	0	0	0	0	0	0	0	0	0	0	0	0	0	0	0	0	0	0	0	0	0	0	0	0	0	0
hsa-miR-4329	0	0	0	0	0	0	0	0	0	0	0	0	0	0	0	0	0	0	0	0	0	0	0	0	0	0	0	0	0	0	0	0	0	0	0	0	0	0	0	0	0	0	0	0	0	0	0	0	0
hsa-miR-433-3p	6	68	116	38	7	33	11	22	54	5	6	11	26	58	43	17	1	92	33	29	5	34	12	69	113	14	27	25	29	12	47	217	38	141	5	48	26	1	12	20	93	62	8	3	14	3	49	91	44
hsa-miR-433-5p	0	0	0	0	0	0	0	0	0	0	0	0	0	0	0	1	0	0	0	0	0	0	0	0	0	0	0	0	0	0	0	1	0	0	0	0	0	0	0	0	0	0	0	0	0	0	0	0	0
hsa-miR-4417	0	0	0	0	0	0	0	0	0	0	0	0	0	0	0	0	0	0	0	1	0	0	0	0	0	0	0	0	0	0	0	0	0	0	1	0	0	0	0	0	0	0	0	0	0	0	0	0	0
hsa-miR-4418	1	0	0	1	0	0	0	0	0	0	0	0	0	0	0	0	0	0	0	0	0	0	0	0	0	0	0	0	0	0	0	0	0	0	0	3	0	0	0	0	0	0	0	0	0	0	0	0	0
hsa-miR-4419b	0	0	0	0	0	0	0	0	0	0	0	0	0	0	0	0	0	0	0	0	0	0	0	0	0	0	0	0	0	0	0	0	0	0	0	0	0	0	0	0	0	0	0	0	0	0	0	0	0
hsa-miR-4420	0	0	0	0	0	0	0	0	0	0	0	0	0	0	0	0	0	0	0	0	0	0	0	0	0	0	0	0	0	1	0	0	0	0	0	0	0	0	0	0	0	0	0	0	0	0	0	0	0
hsa-miR-4421	11	0	0	0	3	0	0	0	0	0	0	0	0	0	0	0	0	0	0	0	0	0	0	0	0	0	0	0	0	3	0	0	1	0	0	0	0	0	0	0	0	0	0	0	0	0	0	0	0
hsa-miR-4422	0	0	0	0	0	0	0	0	0	0	0	0	0	0	0	0	0	0	0	0	0	0	0	0	0	0	0	0	0	0	0	0	0	0	0	0	0	0	0	0	0	0	0	0	0	0	0	0	0
hsa-miR-4425	0	0	0	0	0	0	0	1	0	0	0	0	0	0	0	0	0	0	0	0	0	0	0	0	0	0	0	0	0	0	0	0	0	0	0	0	4	0	0	0	0	0	0	0	0	0	0	0	2
hsa-miR-4426	0	2	0	0	0	0	0	0	0	1	0	0	0	0	0	2	0	0	0	0	0	0	0	0	0	2	0	0	0	0	0	0	0	0	0	0	1	0	0	0	1	0	0	0	0	0	0	0	0
hsa-miR-4427	0	0	0	0	0	0	0	0	0	7	0	0	0	0	0	0	0	0	0	0	0	0	0	0	0	0	0	0	0	0	0	0	0	0	0	0	0	0	0	0	0	0	0	0	0	0	0	0	0
hsa-miR-4428	0	0	0	0	0	0	1	0	0	0	0	0	0	0	0	0	0	0	0	0	0	0	0	0	0	0	0	0	0	0	0	1	0	0	0	0	1	0	0	0	0	0	0	0	0	0	0	0	0
hsa-miR-4429	0	0	0	1	0	39	2	0	0	0	1	0	1	0	0	0	0	0	0	0	0	0	0	1	1	21	1	0	0	1	0	8	0	2	0	0	0	0	0	0	2	1	0	0	0	1	1	0	0
hsa-miR-4430	0	0	0	0	0	0	0	0	0	0	0	0	0	0	0	0	0	0	0	0	0	0	0	0	0	0	0	0	0	0	0	0	0	0	0	0	0	0	0	0	0	0	0	0	0	0	0	0	0
hsa-miR-4431	0	0	0	0	0	0	0	0	0	0	0	0	0	0	0	0	0	0	0	0	0	0	0	2	0	0	0	0	0	0	0	0	0	0	0	0	0	0	0	0	0	0	0	0	0	0	0	0	1
hsa-miR-4432	0	0	0	0	0	0	0	0	0	0	0	0	0	0	0	0	0	0	0	0	0	4	0	0	0	0	0	0	0	0	0	0	0	0	0	0	0	0	0	0	0	0	0	0	0	0	0	0	0
hsa-miR-4433a-3p	0	0	0	0	0	0	2	4	2	0	0	0	0	1	0	0	0	0	0	0	0	0	0	0	2	0	0	0	0	0	0	0	0	0	0	0	2	0	1	0	0	0	0	0	0	0	0	0	0
hsa-miR-4433a-5p	0	0	0	0	0	0	0	0	0	0	0	0	0	0	0	2	0	0	0	0	0	0	0	0	0	0	0	0	0	0	0	0	0	0	0	0	0	0	0	0	0	0	0	0	0	0	3	0	1
hsa-miR-4433b-3p	108	91	367	71	32	109	189	81	1	23	173	42	139	70	132	421	17	236	89	69	43	59	90	88	257	49	40	41	200	194	5	226	151	407	69	0	580	124	59	0	108	0	56	149	116	34	107	62	450
hsa-miR-4433b-5p	53	212	81	95	35	16	68	12	0	55	115	21	31	31	119	238	58	124	40	14	2	51	111	53	220	12	61	59	84	18	0	75	90	266	31	60	84	38	42	17	107	17	44	31	43	4	48	114	121
hsa-miR-4435	0	1	8	15	4	1	3	5	6	0	3	3	5	2	0	9	5	1	5	0	1	5	0	1	8	0	10	11	1	1	5	4	7	0	4	3	2	1	3	5	0	2	7	0	1	0	8	2	12
hsa-miR-4436a	2	0	0	0	4	0	2	0	0	0	4	0	0	2	0	2	0	0	0	0	0	0	0	0	0	0	1	0	0	0	0	0	1	0	0	0	0	0	0	0	0	0	0	0	0	0	0	0	1
hsa-miR-4436b-3p	0	0	0	0	0	0	0	0	0	0	0	0	0	3	0	0	0	0	0	0	0	0	1	1	2	0	0	0	0	0	0	0	0	0	0	2	0	0	0	0	0	3	0	0	0	0	2	0	1
hsa-miR-4436b-5p	0	0	0	0	0	2	0	0	0	0	0	0	0	0	0	0	0	0	0	0	0	0	0	0	0	0	0	0	0	0	0	0	0	3	0	0	0	0	0	0	0	0	0	0	0	0	0	0	0
hsa-miR-4437	0	0	0	0	0	0	4	0	0	0	0	3	0	1	1	0	0	0	0	0	0	0	0	0	0	2	0	1	1	0	1	1	1	0	2	0	1	1	0	0	0	4	0	0	2	0	8	1	2
hsa-miR-4438	0	0	0	0	0	0	0	0	0	0	0	0	0	0	0	0	0	0	0	0	0	0	0	0	0	0	0	0	0	0	0	0	0	0	0	0	0	0	0	0	0	0	0	0	0	0	0	0	0
hsa-miR-4439	0	0	0	0	0	0	0	0	0	0	0	0	0	0	0	0	0	0	0	0	0	0	0	0	0	0	0	0	0	0	0	0	0	0	0	0	0	0	0	0	0	0	0	0	0	0	0	0	0
hsa-miR-4440	0	0	1	0	0	0	6	1	2	1	0	3	2	2	0	1	0	1	0	0	0	0	0	0	3	0	0	0	0	2	0	6	0	5	0	9	0	0	0	0	0	3	0	0	0	0	4	0	0
hsa-miR-4441	1	0	0	0	0	0	0	0	0	0	0	0	0	0	0	0	0	0	0	0	0	0	0	0	0	0	0	0	0	0	0	0	0	0	0	0	0	0	0	0	0	0	0	0	0	0	0	0	0
hsa-miR-4442	0	0	0	0	2	0	4	0	0	0	0	0	0	3	0	2	0	0	0	0	0	0	0	0	0	0	0	0	0	0	1	0	0	1	0	0	0	0	0	0	0	0	0	0	0	0	0	0	0
hsa-miR-4443	269	296	333	482	235	411	1063	617	336	266	219	355	471	377	237	291	35	150	345	71	270	482	264	94	602	430	300	142	261	1778	229	1568	146	205	261	127	99	214	160	212	213	611	324	613	1988	108	1789	194	800
hsa-miR-4444	0	0	0	0	3	2	0	0	0	0	0	2	0	2	4	0	0	5	0	4	0	0	0	0	4	0	5	0	2	2	1	0	0	5	0	0	0	0	3	0	3	1	0	0	1	1	4	2	5
hsa-miR-4445-5p	0	0	0	0	0	0	0	0	0	0	0	0	0	0	0	0	0	0	0	0	0	0	0	0	0	0	0	0	0	0	0	0	0	0	0	0	0	0	0	0	0	0	0	0	0	0	0	0	0
hsa-miR-4446-3p	52	104	120	92	40	24	104	22	40	40	164	43	81	106	151	175	33	181	61	44	15	170	116	137	254	34	75	44	166	81	167	228	128	279	69	194	144	93	60	53	214	156	66	58	73	20	73	108	174
hsa-miR-4446-5p	0	0	0	3	0	0	0	0	0	0	0	0	0	0	0	2	0	0	0	0	0	0	0	0	0	0	0	0	0	0	0	0	0	0	0	1	0	0	0	0	0	0	0	0	0	0	0	0	0
hsa-miR-4447	0	0	0	0	0	0	0	0	0	0	0	0	0	0	0	0	0	0	0	1	0	0	0	0	0	0	0	0	0	0	0	0	0	0	0	0	0	0	0	0	0	0	0	0	0	0	0	0	0
hsa-miR-4448	0	0	0	7	0	0	0	0	0	0	0	0	0	0	20	0	0	0	0	0	0	0	0	0	0	0	0	0	0	0	0	0	0	0	0	0	0	0	0	0	0	0	0	0	0	0	0	0	0
hsa-miR-4449	0	4	4	0	0	10	3	3	0	1	0	0	0	0	0	1	0	0	4	0	0	0	0	0	0	9	1	0	3	1	5	5	0	7	0	1	0	7	0	0	0	3	0	1	0	0	5	0	2
hsa-miR-4450	0	0	3	0	0	0	0	0	0	0	0	0	0	0	0	1	0	0	0	0	0	0	0	0	0	0	0	0	0	0	0	0	0	0	0	0	0	0	0	0	0	0	0	0	0	0	0	0	0
hsa-miR-4451	0	0	0	0	0	0	0	0	0	0	0	0	0	0	0	0	0	0	0	0	0	0	0	0	0	0	2	0	0	0	0	0	0	0	0	0	0	0	0	0	0	0	0	0	0	0	0	0	0
hsa-miR-4453	0	0	0	0	0	0	0	0	0	0	0	0	0	0	0	0	0	0	0	0	0	0	0	0	0	0	1	0	0	0	0	0	0	0	0	0	0	0	2	0	0	0	0	0	0	2	0	0	0
hsa-miR-4454	0	0	0	0	0	0	0	0	0	0	0	0	0	0	0	0	0	0	0	0	0	0	0	0	0	1	0	0	0	0	0	0	0	0	0	0	0	0	0	0	2	0	0	0	0	0	0	0	0
hsa-miR-4457	0	0	0	0	0	0	0	0	0	0	0	0	0	0	0	0	0	0	0	0	0	0	0	0	0	1	0	0	0	0	0	0	0	0	0	0	0	0	0	0	0	0	0	0	0	0	0	0	0
hsa-miR-4458	0	0	0	0	0	0	0	0	0	0	0	0	0	0	0	0	0	0	0	0	0	0	0	0	0	0	0	0	0	0	0	0	0	0	0	0	0	0	0	0	0	1	0	0	0	0	0	0	0
hsa-miR-4459	0	0	0	0	0	0	0	0	0	0	0	0	0	0	0	0	0	0	0	0	0	0	0	0	0	0	0	0	0	0	0	0	0	0	0	0	0	0	0	0	0	0	0	0	0	0	0	0	0
hsa-miR-4461	0	0	0	0	0	1	0	1	0	0	0	1	0	0	0	0	0	2	0	8	0	0	0	0	0	0	0	1	0	0	0	0	0	0	0	0	0	0	0	0	0	0	1	1	0	0	0	0	0
hsa-miR-4463	0	0	0	0	0	1	0	0	0	0	0	0	0	0	0	0	0	0	0	0	0	0	0	0	0	0	1	0	2	0	0	0	0	0	0	0	0	0	0	0	0	0	0	0	1	0	0	0	0
hsa-miR-4466	1	2	0	5	3	9	1	2	5	8	4	3	0	2	1	1	17	0	1	2	2	2	6	8	0	20	0	4	1	0	3	1	1	140	1	1	3	5	1	0	4	1	5	1	0	4	1	0	1
hsa-miR-4467	0	5	1	6	0	0	10	8	9	2	0	0	3	0	3	2	1	0	0	0	0	2	0	0	0	0	2	0	2	0	2	1	0	5	0	2	1	0	5	4	0	0	1	0	9	3	0	2	18
hsa-miR-4468	0	0	0	0	0	0	0	0	0	0	0	0	0	0	0	0	0	0	0	0	0	0	0	0	0	0	0	0	0	0	0	0	0	0	0	0	0	0	0	0	0	0	0	0	0	0	0	0	0
hsa-miR-4469	0	0	0	0	0	0	0	0	0	0	0	1	0	0	0	0	0	0	0	0	0	0	0	0	0	0	0	0	0	0	0	0	0	0	0	0	0	0	0	0	0	0	0	0	0	0	0	0	0
hsa-miR-4470	1	0	0	0	0	3	3	0	3	0	0	0	3	0	0	0	0	1	0	0	0	2	0	0	0	4	1	0	1	0	0	1	1	3	0	0	0	1	0	0	0	1	0	0	3	0	0	0	1
hsa-miR-4471	0	0	0	0	0	0	0	0	0	0	0	0	0	0	0	0	0	0	0	0	0	0	0	0	0	0	0	0	0	0	0	2	0	0	0	0	0	0	0	0	0	0	0	0	0	0	0	0	0
hsa-miR-4472	0	0	0	0	0	0	0	0	0	0	0	0	0	0	0	0	0	0	0	0	0	0	0	0	0	0	0	0	0	0	0	0	0	0	0	0	0	0	0	0	0	0	0	0	0	0	0	0	0
hsa-miR-4473	0	1	2	4	0	2	2	8	6	0	2	3	0	3	2	1	0	0	5	0	1	1	0	0	4	3	0	1	8	0	0	1	0	0	0	3	0	0	0	1	1	0	0	0	3	0	3	0	4
hsa-miR-4474-3p	0	0	0	0	0	1	4	0	0	0	0	0	0	0	0	0	0	0	0	0	0	4	0	0	0	12	0	0	0	0	0	0	0	1	1	0	2	0	0	0	0	0	0	2	0	0	2	0	0
hsa-miR-4475	0	0	0	0	0	0	0	0	0	0	0	0	0	0	0	0	0	0	0	0	0	0	0	0	0	0	0	0	0	0	0	1	0	0	0	0	0	0	0	0	0	0	0	0	0	0	0	0	0
hsa-miR-4476	0	0	0	0	0	0	0	0	0	0	0	0	0	0	0	0	0	0	0	0	0	0	0	0	0	0	0	0	0	0	0	0	0	0	0	0	0	0	0	0	0	0	0	0	0	0	0	0	0
hsa-miR-4477a	0	0	0	0	0	0	0	0	0	0	0	0	0	0	0	0	0	0	0	0	0	0	0	0	1	0	0	0	0	0	2	0	0	0	0	0	0	0	0	0	0	0	0	0	0	0	0	0	0
hsa-miR-4477b	0	0	1	0	0	0	0	0	0	0	0	0	1	0	0	0	0	3	0	0	0	0	0	0	0	1	0	0	0	0	0	0	0	0	0	0	0	0	0	0	0	0	0	0	0	0	7	0	0
hsa-miR-4478	0	0	0	0	0	0	0	0	0	0	0	0	0	0	0	0	0	0	0	0	0	0	0	0	0	0	0	0	0	0	0	0	0	0	0	0	0	0	0	0	0	0	0	0	0	0	0	0	0
hsa-miR-4479	0	1	4	1	0	2	0	2	0	0	0	0	1	0	0	0	0	0	1	0	0	0	0	0	0	2	0	0	0	0	0	1	2	2	3	0	0	1	0	0	0	3	0	2	1	1	5	0	0
hsa-miR-4480	0	1	0	0	0	0	0	0	0	0	0	0	0	0	0	0	0	0	0	0	0	0	0	0	0	0	0	0	0	0	0	0	0	0	0	0	0	0	0	0	0	0	0	0	0	0	0	0	0
hsa-miR-4481	0	0	0	0	0	0	0	0	0	0	0	0	0	0	0	0	0	0	0	0	0	0	0	0	0	0	0	0	0	0	0	0	0	0	0	0	0	0	0	0	0	0	0	0	0	0	0	0	0
hsa-miR-4482-3p	0	0	0	4	0	0	0	0	0	0	0	0	0	0	0	0	0	0	0	0	0	0	1	3	0	0	0	0	0	1	0	0	0	1	0	0	0	0	0	0	0	0	0	0	0	0	1	0	3
hsa-miR-4482-5p	0	0	0	4	0	0	0	0	0	0	0	0	0	0	0	0	0	0	0	0	0	0	0	0	0	0	0	0	0	0	0	0	0	0	0	0	0	0	0	0	0	0	0	0	0	0	0	0	0
hsa-miR-4484	0	0	0	0	0	0	0	0	0	0	0	0	1	0	0	0	0	0	0	0	0	0	0	0	0	0	0	0	0	0	0	0	0	0	0	0	0	0	0	0	0	0	0	0	0	0	0	5	0
hsa-miR-4485-3p	0	10	17	5	0	10	17	0	4	5	2	19	0	20	3	17	0	12	7	1	0	3	1	3	26	3	8	7	1	0	4	23	9	4	11	7	4	0	6	2	2	15	1	14	13	1	11	0	13
hsa-miR-4485-5p	0	5	1	0	0	0	0	0	0	0	0	0	0	0	0	0	0	0	0	0	0	0	0	0	0	0	0	0	0	0	0	0	0	1	0	0	0	2	0	0	4	0	2	3	0	0	3	3	0
hsa-miR-4486	0	0	0	0	0	0	0	0	0	0	0	0	0	0	0	0	0	0	0	0	0	0	3	0	0	0	0	0	0	0	0	0	0	0	0	0	0	0	0	0	0	0	3	0	0	0	0	0	0
hsa-miR-4487	0	0	1	0	0	0	0	0	0	0	2	0	0	2	0	0	0	0	0	0	1	1	0	0	3	0	0	0	0	0	1	0	0	2	0	0	0	0	0	0	0	0	0	0	0	0	0	1	2
hsa-miR-4488	54	14	24	16	1	1509	28	9	60	5	16	101	14	22	9	7	2	12	16	21	19	12	2	0	38	1489	11	20	22	2	10	21	37	11	18	41	9	60	4	26	87	4	11	23	117	4	28	6	37
hsa-miR-4489	3	3	8	0	0	1	12	1	2	0	1	0	0	2	0	5	1	2	0	4	2	3	0	2	2	1	3	7	0	1	4	4	0	0	4	6	0	0	2	3	0	5	0	2	4	0	7	1	1
hsa-miR-4490	0	0	0	0	0	0	0	0	0	1	0	0	0	0	0	0	0	0	0	0	0	0	0	0	0	0	0	0	0	0	0	0	0	0	0	0	0	0	0	0	0	0	0	0	0	0	0	0	0
hsa-miR-4491	0	0	0	2	0	0	0	0	0	0	0	0	0	0	0	0	0	0	0	0	4	0	0	0	0	0	0	0	0	0	0	0	0	1	1	0	0	0	0	0	0	0	1	0	0	0	0	0	0
hsa-miR-4492	0	1	7	4	3	125	35	0	12	0	17	1	3	10	0	2	0	4	0	12	1	4	3	1	2	26	0	7	0	0	7	1	1	4	0	0	0	3	5	2	2	0	0	3	22	1	2	7	4
hsa-miR-4493	0	0	0	0	0	0	0	0	0	0	0	0	0	0	0	0	0	0	0	0	0	0	0	0	0	0	0	0	0	0	0	0	0	0	0	0	0	0	0	0	0	0	0	0	0	0	0	0	0
hsa-miR-4494	0	0	0	0	0	0	0	0	0	0	0	0	0	0	0	0	0	0	0	0	0	0	0	0	0	0	0	0	0	0	0	0	0	0	0	0	0	0	0	0	0	0	0	0	0	0	0	0	0
hsa-miR-4497	8	10	10	2	16	27	9	1	15	20	15	7	0	2	5	3	1	7	1	6	2	6	1	0	16	60	3	0	5	6	0	5	1	0	10	1	0	2	1	5	6	4	22	24	9	1	4	6	10
hsa-miR-4498	0	4	0	0	0	3	6	2	2	0	0	0	0	0	2	3	0	1	1	0	3	0	0	0	3	2	0	0	0	0	2	1	0	4	1	0	2	0	0	0	0	0	3	0	0	0	1	0	7
hsa-miR-449a	0	0	0	0	0	0	0	0	0	0	0	0	0	0	0	0	0	0	0	0	0	0	0	0	0	0	0	0	0	0	0	0	3	0	0	0	0	0	0	0	0	0	0	0	0	0	0	0	0
hsa-miR-449c-3p	0	0	0	0	0	0	0	0	0	0	0	0	0	0	0	0	0	0	0	0	0	0	0	0	0	0	0	0	0	0	0	0	0	0	0	0	0	0	0	0	0	0	0	0	0	0	1	0	0
hsa-miR-449c-5p	0	0	0	0	0	0	0	2	0	2	0	4	0	0	3	0	0	0	0	0	1	0	0	0	0	1	0	0	0	0	3	0	0	0	0	0	0	0	1	0	0	0	0	0	0	0	0	0	4
hsa-miR-4500	5	0	1	6	0	0	0	12	2	0	0	0	0	5	0	0	2	4	0	0	5	3	0	4	33	13	0	0	4	0	0	0	0	0	20	14	8	0	8	0	0	0	0	11	0	0	22	2	2
hsa-miR-4501	0	0	0	0	0	1	14	0	0	0	23	0	0	0	0	0	0	0	0	0	0	0	0	0	29	0	0	0	0	0	0	0	0	0	0	0	0	0	1	0	0	0	0	0	0	0	0	0	0
hsa-miR-4503	0	0	0	0	0	0	1	0	0	0	0	0	0	0	0	0	0	0	0	0	1	0	0	0	0	0	0	0	0	0	0	0	0	0	0	0	0	0	0	0	0	0	0	0	0	0	0	0	0
hsa-miR-4504	1	0	0	0	0	0	10	1	1	3	1	0	1	0	0	0	0	0	0	0	0	1	0	0	7	0	13	0	0	9	2	1	2	0	4	0	0	2	2	1	3	0	0	7	11	0	1	0	10
hsa-miR-4505	5	0	2	0	0	0	0	0	0	0	0	0	0	3	0	0	0	0	0	0	0	0	0	0	0	0	0	0	0	0	0	0	0	0	0	0	0	0	0	0	0	0	0	1	4	0	0	3	0
hsa-miR-4506	0	0	0	0	0	0	0	0	0	0	1	0	0	0	0	0	0	0	0	0	0	0	0	0	0	0	0	0	0	0	0	0	0	0	0	0	0	0	0	0	0	0	0	0	0	0	0	0	0
hsa-miR-4507	0	0	0	0	0	0	0	0	0	0	0	0	0	0	1	0	0	0	0	0	0	0	0	0	0	0	0	0	0	0	0	0	0	0	0	1	0	0	0	0	0	0	0	0	0	0	0	3	0
hsa-miR-4508	227	318	119	100	458	45	2969	105	55	31	346	44	3	1384	23	1908	224	34	15	100	95	29	1156	440	5857	313	196	32	58	34	56	497	66	552	102	54	330	154	267	50	1117	48	34	132	483	7	133	2108	260
hsa-miR-4509	0	0	0	0	0	0	0	0	0	0	0	0	0	0	0	0	0	0	0	0	0	0	0	0	0	0	0	0	0	0	0	0	0	0	0	0	0	0	0	0	0	0	0	0	0	0	0	0	0
hsa-miR-450a-1-3p	0	0	0	2	0	0	0	1	0	0	0	0	0	0	0	1	0	3	0	0	0	0	0	0	0	0	0	0	0	3	0	0	0	0	0	0	0	0	0	0	0	0	0	0	0	0	0	0	0
hsa-miR-450a-2-3p	4	0	4	4	3	3	12	2	0	0	0	1	1	5	4	7	0	1	4	1	2	0	0	0	10	3	1	3	4	12	7	3	2	2	1	2	0	0	0	2	1	9	1	6	7	2	27	2	5
hsa-miR-450a-5p	55	17	122	56	10	34	90	30	46	20	50	36	27	12	50	93	15	17	16	17	32	62	21	29	239	15	35	19	98	96	76	123	14	20	97	13	16	20	11	31	44	176	38	47	203	4	293	87	225
hsa-miR-450b-3p	0	0	0	0	0	0	0	0	0	0	0	0	0	0	0	0	0	0	0	0	0	0	0	0	0	0	0	0	0	0	0	0	0	0	0	0	0	0	0	0	0	0	0	0	0	0	0	0	0
hsa-miR-450b-5p	16	19	88	38	11	26	50	29	26	16	56	22	41	9	23	56	15	7	35	11	36	46	3	20	158	22	20	23	50	63	57	53	8	46	72	10	14	31	6	21	38	142	21	31	109	6	246	49	148
hsa-miR-4511	0	2	6	4	4	1	9	0	3	0	0	0	0	2	4	6	0	4	0	0	0	0	0	0	12	0	0	0	1	0	0	2	0	0	2	0	0	7	0	4	2	4	3	0	3	0	7	2	3
hsa-miR-4513	0	0	0	0	3	0	0	0	0	2	0	1	0	0	0	0	0	0	0	7	0	0	0	0	0	0	0	0	0	0	0	1	0	0	0	0	0	0	0	0	0	0	0	0	0	0	0	0	0
hsa-miR-4515	0	0	0	0	0	0	0	0	0	0	0	0	0	0	0	0	0	0	0	0	0	0	0	0	0	0	0	0	0	0	0	0	0	0	0	0	0	0	0	0	1	0	0	0	0	0	0	0	0
hsa-miR-4516	28	23	35	8	12	350	61	17	28	9	26	33	5	57	9	30	13	13	32	20	6	4	16	8	63	800	15	6	15	4	9	16	26	14	8	12	9	31	13	1	41	19	22	35	64	14	15	30	29
hsa-miR-4518	0	0	0	0	0	3	0	0	0	1	1	0	0	0	0	0	0	0	0	0	0	0	0	0	0	0	0	0	0	0	0	0	0	0	0	0	0	0	0	0	0	0	0	0	0	0	0	4	0
hsa-miR-451a	13123	19504	56504	17330	1983	17580	189826	27424	11212	4596	16648	10626	2754	23460	6239	86959	2046	4848	2983	5458	21541	8818	12829	5440	111005	4680	36095	10853	24833	9723	19623	22909	11537	11557	50175	4645	13417	29943	22714	5915	20099	19120	7122	31700	43691	2226	70229	24292	43419
hsa-miR-451b	0	0	0	0	0	0	0	0	0	0	6	0	0	0	0	0	0	0	0	0	0	0	0	0	0	0	0	0	0	0	0	0	0	0	0	0	0	0	0	0	0	0	0	0	0	0	0	0	0
hsa-miR-4520-3p	0	0	0	0	0	0	0	0	0	0	0	0	0	0	0	0	0	0	0	0	0	0	0	0	0	0	0	0	0	0	0	0	0	0	0	0	0	1	0	0	0	0	0	0	0	0	0	0	0
hsa-miR-4520-5p	0	0	0	0	0	0	0	0	0	0	0	0	0	0	0	0	0	0	0	0	0	0	3	0	0	0	0	0	0	0	0	0	0	0	0	0	0	0	0	0	0	0	0	0	0	0	0	0	0
hsa-miR-4521	1	2	0	0	1	0	1	1	0	0	0	0	1	1	1	0	0	0	2	0	0	0	0	0	1	1	0	0	0	0	0	0	0	2	0	0	0	0	0	0	0	0	0	0	6	0	1	0	0
hsa-miR-4522	0	1	0	0	0	0	4	4	0	0	0	0	0	0	1	0	0	0	0	0	0	0	0	2	0	0	1	0	0	0	0	0	0	0	0	0	1	0	1	0	0	3	0	1	0	0	2	0	0
hsa-miR-4523	0	0	1	1	0	0	104	0	1	0	2	2	0	1	0	2	0	0	0	1	7	0	0	0	5	0	0	0	0	3	0	4	0	0	0	1	1	0	0	1	0	0	0	0	9	0	2	0	4
hsa-miR-452-3p	0	0	0	0	0	3	0	0	0	0	0	0	0	0	0	0	0	0	0	0	0	0	0	0	1	8	0	0	0	0	0	0	0	1	0	3	2	0	0	0	1	0	0	6	0	0	0	1	0
hsa-miR-4524b-3p	0	0	0	0	0	0	0	0	0	0	0	0	0	0	0	0	0	0	0	0	0	0	0	0	0	0	0	0	0	0	0	0	0	0	0	0	0	0	0	0	0	0	0	0	0	0	0	0	0
hsa-miR-4524b-5p	0	0	0	0	0	0	0	0	0	0	0	0	0	0	0	0	0	0	0	0	0	0	0	0	0	0	0	0	0	0	0	0	0	0	0	0	0	0	0	0	0	0	0	0	0	0	0	0	0
hsa-miR-4525	0	4	0	0	3	4	10	0	0	0	2	2	0	4	0	1	0	0	0	1	0	0	2	0	0	0	7	0	2	0	0	0	2	7	2	0	3	0	0	0	0	0	0	6	2	5	0	1	3
hsa-miR-452-5p	1	2	7	1	0	39	8	2	0	0	8	3	8	0	4	0	0	0	4	2	0	4	1	2	4	38	2	5	5	3	17	2	0	27	10	9	4	1	2	1	2	5	1	12	10	0	0	5	0
hsa-miR-4526	0	0	0	0	0	0	0	0	1	0	0	0	0	0	0	0	0	0	0	0	0	0	0	0	0	1	0	0	0	0	0	0	2	0	0	0	0	0	0	0	0	0	0	0	0	0	0	0	0
hsa-miR-4527	0	0	0	0	0	0	0	0	0	1	0	0	0	0	0	0	0	0	0	0	0	0	0	0	0	0	0	0	0	0	0	0	0	0	0	0	0	0	0	0	0	0	0	0	0	0	0	0	0
hsa-miR-4528	0	0	0	0	0	0	0	0	0	0	0	0	0	0	0	0	0	0	0	0	0	0	0	0	0	0	0	0	0	0	0	0	0	0	0	0	0	0	0	0	0	0	0	0	0	0	0	0	0
hsa-miR-4529-3p	2	0	0	0	0	0	0	0	0	0	0	0	0	0	0	0	0	0	1	0	0	0	0	0	0	0	0	0	0	0	0	0	0	2	2	0	0	2	0	0	0	0	0	0	0	0	0	0	0
hsa-miR-4530	0	1	0	0	0	0	0	0	0	0	0	0	0	0	0	0	0	0	72	0	0	0	0	1	1	0	0	0	1	0	0	0	1	0	0	0	0	3	0	0	0	0	0	0	0	0	0	0	0
hsa-miR-4532	1	1	2	2	0	16	0	30	0	139	0	1	0	2	51	2	0	10	26	7	0	0	0	1	0	2	2	0	2	21	1	57	1	19	1	70	0	0	1	2	0	14	4	2	6	4	12	14	23
hsa-miR-4533	0	4	2	10	3	0	5	2	1	0	1	0	4	4	2	0	0	22	2	0	0	0	0	0	1	3	0	1	4	3	2	4	0	2	2	4	7	2	0	3	3	3	0	0	1	3	0	5	3
hsa-miR-4534	0	0	0	0	0	0	0	0	0	0	0	0	0	0	0	0	0	1	0	0	0	0	0	0	0	0	0	0	0	0	0	0	0	0	0	0	0	0	0	0	0	0	0	0	0	0	0	0	0
hsa-miR-4535	0	0	0	0	0	0	0	0	0	0	0	0	0	0	0	0	0	0	0	0	0	0	0	0	0	0	1	0	0	0	0	0	0	0	0	0	0	0	0	0	0	0	0	0	0	0	0	0	0
hsa-miR-4536-3p	0	2	0	0	0	0	0	0	0	1	0	0	0	0	0	0	0	0	0	0	0	0	0	0	0	0	0	0	0	0	0	0	0	0	0	0	3	0	0	0	0	0	0	0	0	0	0	0	0
hsa-miR-4536-5p	0	0	0	0	0	0	1	0	0	0	0	0	0	0	0	0	0	0	0	0	0	0	0	0	2	0	0	0	0	0	0	0	0	0	0	0	1	0	0	0	0	0	0	0	0	0	0	0	0
hsa-miR-4538	0	0	0	0	0	0	0	0	0	0	0	0	0	0	0	0	0	0	2	0	0	0	0	0	0	0	0	0	0	0	0	0	0	0	0	0	0	0	0	0	0	0	0	0	0	0	0	0	0
hsa-miR-4539	0	0	0	0	0	0	0	0	0	1	0	0	0	0	0	0	0	0	0	0	0	0	0	0	0	0	0	0	0	0	0	0	0	0	0	0	0	0	0	0	0	0	0	0	0	0	0	0	0
hsa-miR-454-3p	0	6	10	4	0	0	13	6	0	0	6	4	1	2	5	9	0	5	7	1	0	1	5	4	21	1	7	2	2	2	2	5	4	2	6	0	0	10	0	1	2	6	5	8	9	0	6	3	27
hsa-miR-454-5p	11	13	51	15	3	13	34	2	6	10	23	10	12	1	20	45	1	19	6	8	4	15	20	15	77	4	10	7	10	6	19	11	12	14	35	7	11	9	6	7	21	36	5	22	21	2	53	28	63
hsa-miR-455-3p	0	0	0	0	0	1	0	0	0	0	0	2	0	0	0	1	0	0	0	0	0	0	0	0	0	1	0	0	0	0	0	0	0	0	0	0	0	0	0	0	0	0	0	0	0	0	0	0	0
hsa-miR-455-5p	3	2	0	16	5	14	1	1	5	1	0	0	0	0	0	3	1	6	3	0	6	2	4	1	13	32	1	3	4	0	5	3	2	17	2	1	0	2	0	5	2	4	0	2	3	0	3	4	0
hsa-miR-4632-3p	0	0	0	0	0	0	0	0	0	0	0	0	0	0	0	0	0	0	0	0	0	0	0	0	0	0	0	0	0	0	0	0	0	0	0	0	0	0	0	0	0	2	1	0	0	0	0	0	0
hsa-miR-4632-5p	0	2	0	0	0	0	8	3	0	0	0	0	0	0	0	0	1	0	0	1	0	0	0	1	6	0	0	0	0	0	0	2	0	0	0	0	0	1	0	0	0	0	0	0	0	0	5	1	0
hsa-miR-4633-3p	0	0	0	0	0	0	0	0	0	0	0	0	0	0	0	0	0	0	0	0	0	0	0	0	0	0	0	0	0	0	0	0	0	0	0	1	0	0	0	0	0	0	0	0	0	0	0	0	0
hsa-miR-4633-5p	0	0	0	0	0	0	0	0	0	0	0	0	0	0	0	0	0	0	0	0	0	0	0	0	0	0	0	0	0	0	0	0	0	0	0	0	1	0	0	0	0	1	0	0	0	0	0	3	0
hsa-miR-4634	0	0	1	0	0	0	0	0	0	0	2	0	0	0	0	0	0	0	0	0	0	0	35	1	0	0	0	0	0	0	0	0	0	0	0	0	0	10	0	0	0	0	0	0	0	0	0	0	1
hsa-miR-4635	0	3	1	0	0	0	0	0	0	0	0	0	0	0	0	1	0	0	0	0	0	0	3	2	2	0	0	0	0	1	3	0	1	0	0	0	0	0	0	0	0	0	0	0	0	1	0	0	0
hsa-miR-4636	0	0	0	0	0	0	0	0	0	0	0	0	0	0	0	0	0	0	0	0	0	0	0	0	0	0	0	0	0	0	0	0	0	0	0	0	0	0	0	2	0	0	0	0	0	0	0	0	0
hsa-miR-4637	0	0	0	0	0	0	1	2	0	0	0	0	0	0	0	0	0	0	0	0	0	0	0	0	1	0	0	0	0	0	0	0	0	0	0	0	0	0	0	0	0	0	0	0	0	0	3	0	0
hsa-miR-4638-3p	0	2	0	0	0	0	0	0	0	0	1	0	0	0	0	0	0	0	0	0	0	0	0	0	4	0	0	0	0	1	0	0	0	0	0	0	0	0	2	0	2	0	0	0	0	0	0	0	0
hsa-miR-4638-5p	1	0	0	3	0	2	2	8	0	0	1	0	2	1	0	0	15	1	0	0	8	0	0	1	9	2	4	2	2	0	4	5	1	5	3	1	0	2	1	0	4	4	1	0	3	2	1	1	6
hsa-miR-4639-5p	0	0	0	0	0	0	4	0	0	0	0	0	1	0	1	0	0	2	0	0	0	1	0	2	5	1	1	0	0	1	3	0	0	0	0	2	2	0	0	0	0	0	0	0	8	0	5	3	8
hsa-miR-4642	0	0	0	0	0	0	0	0	0	0	0	0	0	0	0	0	0	0	0	0	0	0	0	0	0	0	0	0	0	0	0	0	0	0	0	0	0	0	0	0	0	0	0	0	1	0	0	0	0
hsa-miR-4644	0	0	0	0	0	0	3	0	0	0	0	0	0	0	0	2	0	0	0	0	0	0	0	0	1	0	0	0	0	0	0	1	0	0	0	0	0	0	0	0	0	0	1	0	0	0	0	2	0
hsa-miR-4645-3p	3	0	8	7	1	0	9	4	1	0	11	0	1	0	3	1	0	2	2	2	0	5	1	5	19	0	1	0	3	1	4	10	7	0	8	4	4	0	0	3	3	3	1	0	9	0	9	1	6
hsa-miR-4646-3p	0	0	0	0	0	0	0	0	0	0	0	0	0	0	0	0	0	0	0	0	0	0	0	0	1	0	1	0	0	0	0	0	0	0	0	0	0	0	0	0	0	0	0	0	0	0	0	0	0
hsa-miR-4646-5p	0	3	0	0	0	0	10	0	0	0	0	0	4	0	0	8	0	0	0	1	0	8	0	0	3	0	1	0	4	2	6	2	2	4	7	0	0	0	0	0	3	0	1	1	0	0	8	1	5
hsa-miR-4647	1	0	0	0	0	1	3	3	0	1	1	2	3	4	0	4	0	0	0	2	0	2	3	8	2	1	4	4	1	0	6	2	4	5	1	3	0	0	0	0	1	2	6	2	9	0	0	1	1
hsa-miR-4648	0	0	0	0	2	4	0	0	0	0	0	0	0	0	0	1	0	0	0	7	0	0	1	0	0	13	0	0	1	0	1	0	0	3	0	3	0	0	0	0	5	0	0	0	2	0	0	0	0
hsa-miR-4649-3p	0	0	0	0	0	0	0	0	0	0	0	4	0	0	0	0	0	0	0	0	0	0	0	0	0	0	0	0	0	0	0	0	0	0	0	0	0	0	0	0	0	0	0	0	0	0	0	0	0
hsa-miR-4649-5p	0	0	0	0	0	0	0	0	0	0	0	0	0	0	1	0	0	0	0	0	0	0	0	0	0	0	0	0	0	0	0	0	0	2	0	0	0	0	0	0	0	0	0	0	0	0	0	0	0
hsa-miR-4650-3p	0	0	0	0	0	0	0	0	0	0	0	0	0	0	0	0	0	0	0	0	0	0	0	0	0	0	0	0	0	0	0	1	3	0	0	0	0	0	0	0	0	0	0	0	0	0	0	0	0
hsa-miR-4651	0	0	0	1	1	0	0	3	1	0	0	0	0	0	0	14	0	0	0	0	0	0	0	0	0	3	0	0	0	0	0	0	0	0	0	0	1	0	2	0	2	0	0	52	2	0	0	8	0
hsa-miR-4652-5p	0	1	0	0	0	0	0	0	0	0	1	0	0	0	0	0	0	3	0	0	0	0	0	0	0	0	0	0	0	1	0	0	0	0	0	0	0	0	0	0	0	0	0	0	0	0	0	0	0
hsa-miR-4654	1	1	4	0	0	1	1	7	1	2	0	0	0	0	1	1	0	0	0	3	0	2	0	0	3	0	1	0	3	1	3	0	0	0	0	0	0	0	0	0	0	1	0	2	0	0	2	0	2
hsa-miR-4655-5p	0	0	0	5	0	0	0	0	0	4	1	2	0	0	0	0	0	0	0	0	0	0	5	0	0	0	0	0	0	0	0	0	0	0	0	0	3	0	0	0	0	0	0	0	0	0	0	2	6
hsa-miR-4656	0	0	0	0	0	0	0	0	0	0	0	0	0	0	0	0	0	0	0	0	0	0	0	0	0	0	0	0	0	0	0	1	0	0	0	0	0	0	0	0	0	0	0	0	0	0	0	0	0
hsa-miR-4657	0	2	3	0	0	3	7	0	1	4	1	5	2	0	0	1	0	0	0	0	8	2	2	0	3	0	1	0	0	0	4	0	3	0	3	0	0	0	1	0	1	0	3	3	3	0	5	2	4
hsa-miR-4658	0	0	0	0	0	0	0	0	0	0	0	0	0	0	0	0	0	1	1	0	1	0	0	0	0	7	0	0	0	0	0	0	0	0	1	0	0	0	0	4	2	0	4	2	3	0	0	0	2
hsa-miR-4659a-3p	2	2	6	3	3	0	17	5	1	0	2	13	0	9	0	5	1	0	1	0	0	10	0	3	15	0	2	8	4	0	2	9	2	1	4	3	5	0	0	1	8	5	0	0	6	0	4	3	14
hsa-miR-4659a-5p	0	0	0	0	0	0	0	0	0	0	0	0	0	0	0	0	0	0	0	0	0	0	0	0	0	0	0	0	0	0	0	0	0	0	0	0	0	0	0	0	0	0	0	0	0	0	0	0	0
hsa-miR-4659b-3p	2	0	6	2	0	0	7	0	3	0	2	1	0	4	5	6	0	8	1	0	0	2	0	0	15	0	1	4	7	0	7	1	4	0	5	2	2	0	0	0	0	11	3	1	4	0	1	0	8
hsa-miR-4659b-5p	0	0	0	0	0	0	0	0	0	0	1	0	0	0	0	2	0	0	0	0	0	0	0	0	0	0	0	1	0	0	0	0	0	0	0	0	0	0	0	0	0	2	0	0	0	0	0	0	3
hsa-miR-4660	2	0	0	0	0	0	2	0	1	0	0	0	0	0	0	0	0	0	0	5	0	0	2	0	3	0	0	0	2	0	0	2	0	1	0	0	0	3	0	0	0	0	4	1	0	0	3	0	2
hsa-miR-4661-5p	5	4	5	1	3	7	0	2	0	0	0	0	0	0	0	2	0	2	0	0	0	1	0	2	13	1	2	0	1	1	3	1	9	8	5	1	4	3	0	6	0	6	0	2	1	0	10	0	6
hsa-miR-4662a-5p	0	9	17	2	2	0	5	0	9	0	3	3	2	0	5	10	0	7	1	1	0	7	0	1	11	0	0	0	3	4	0	3	10	1	2	5	9	3	2	0	0	4	4	0	6	0	2	5	5
hsa-miR-4663	0	0	0	0	0	1	0	0	0	0	0	0	0	0	0	0	0	0	0	0	0	2	0	0	0	0	0	0	0	0	0	0	0	0	0	0	0	0	0	0	0	0	0	0	0	0	0	0	0
hsa-miR-4664-3p	0	17	5	0	0	47	3	0	0	0	0	0	0	7	2	0	2	0	0	0	0	0	26	0	2	103	0	0	0	2	0	2	0	1	0	9	1	1	0	0	7	3	2	0	0	0	1	4	4
hsa-miR-4664-5p	0	0	0	0	0	0	0	0	0	0	0	0	0	0	1	0	0	0	0	0	0	0	0	0	0	0	0	0	0	0	0	0	0	0	0	0	0	0	0	0	0	0	0	0	0	0	0	0	0
hsa-miR-4665-3p	0	0	0	28	0	0	0	0	0	0	0	0	0	0	0	0	0	0	0	0	0	0	0	0	0	0	0	0	0	0	0	0	0	0	0	0	0	0	0	0	0	0	0	0	0	0	0	67	0
hsa-miR-4665-5p	6	22	16	17	6	8	11	4	4	4	14	6	22	8	6	7	3	32	14	13	1	34	24	11	18	6	21	8	13	11	17	21	22	67	6	9	12	10	21	10	49	16	3	6	11	4	7	18	23
hsa-miR-4666a-3p	0	0	0	0	0	0	0	0	0	0	0	0	0	0	0	0	0	0	0	0	0	0	0	0	0	0	0	0	0	0	0	0	0	0	0	0	0	0	0	0	0	0	0	0	0	0	0	0	0
hsa-miR-4666a-5p	0	0	0	0	0	0	0	0	0	0	0	0	0	0	0	0	0	0	0	0	0	0	0	0	0	0	0	0	0	0	0	0	0	0	0	0	0	0	0	0	0	0	0	0	0	0	0	0	0
hsa-miR-4667-5p	0	0	0	0	0	6	0	0	0	0	0	0	0	1	0	1	0	0	0	0	0	4	0	0	0	15	0	3	3	0	0	0	0	6	0	2	0	4	0	0	0	0	0	0	1	0	1	0	3
hsa-miR-4668-5p	0	0	0	0	1	0	2	2	0	0	0	0	0	0	0	1	0	1	0	0	0	1	2	0	0	0	0	0	0	0	0	1	0	0	0	0	0	0	0	0	1	1	0	2	0	0	2	0	0
hsa-miR-4669	0	0	8	0	0	0	0	0	1	0	0	0	0	0	0	0	0	0	0	0	8	4	0	0	9	3	1	3	1	2	0	0	0	0	0	0	0	0	5	0	1	2	0	2	0	0	14	0	0
hsa-miR-4670-3p	0	0	0	0	0	0	0	0	0	0	0	0	0	0	0	0	0	0	0	0	0	0	0	0	0	0	0	0	0	0	0	0	0	0	0	0	0	0	0	0	0	0	0	0	0	0	0	0	0
hsa-miR-4670-5p	0	0	0	0	0	0	0	0	0	0	0	0	0	0	0	0	0	0	0	0	0	0	0	0	0	0	0	0	0	0	0	0	0	0	0	0	0	0	0	0	0	0	0	0	0	2	0	0	0
hsa-miR-4671-3p	0	0	0	0	0	0	0	0	0	0	0	0	0	0	0	0	0	0	0	0	0	0	0	0	0	0	0	0	0	0	0	0	0	0	0	0	0	0	0	0	0	1	0	0	0	0	7	0	0
hsa-miR-4671-5p	0	0	0	0	0	0	0	0	0	0	0	0	0	0	0	0	0	0	0	0	0	0	0	0	0	0	0	0	0	0	0	0	0	0	0	0	0	0	0	0	0	0	0	0	0	0	0	3	0
hsa-miR-4672	0	0	0	0	0	0	3	0	0	0	0	0	0	0	0	6	0	0	0	0	0	0	0	0	1	0	0	0	0	0	0	4	0	0	0	0	0	0	0	0	0	0	0	0	0	0	0	0	0
hsa-miR-4673	0	1	0	0	0	0	0	0	0	0	0	0	0	0	0	1	0	0	0	0	0	0	2	0	0	0	1	0	0	0	1	0	1	0	0	0	0	0	0	0	1	0	0	0	0	0	0	0	0
hsa-miR-4674	0	1	0	0	0	2	0	0	0	2	0	0	0	0	4	1	0	0	3	0	0	0	1	3	0	0	0	0	0	0	0	0	0	0	0	0	1	0	0	0	0	0	0	0	0	0	3	3	0
hsa-miR-4675	0	0	0	1	0	0	0	0	0	0	0	0	0	0	0	0	0	0	0	0	0	0	0	0	0	0	0	0	0	0	0	0	0	0	0	0	0	0	0	0	0	0	0	0	0	0	0	0	0
hsa-miR-4676-3p	2	0	6	0	0	0	0	3	4	0	0	4	0	0	0	0	0	0	0	0	2	2	0	3	4	0	0	0	0	2	0	3	2	0	1	0	0	2	0	0	2	2	0	0	2	0	8	0	5
hsa-miR-4676-5p	0	0	0	0	1	0	0	1	0	0	0	0	0	2	0	0	0	0	0	0	0	0	1	0	0	0	0	0	1	0	0	1	0	0	0	0	0	0	0	0	0	0	2	0	5	1	0	0	1
hsa-miR-4677-3p	4	0	6	2	2	2	11	0	4	0	0	3	0	4	0	11	2	1	3	1	4	2	0	0	15	1	1	6	17	6	8	3	0	2	4	4	0	0	0	0	3	4	4	0	1	0	8	1	19
hsa-miR-4677-5p	0	0	0	0	0	0	0	2	0	0	0	0	4	0	0	3	0	2	0	0	0	0	0	0	0	0	1	0	3	3	0	0	1	1	0	0	0	0	0	1	2	0	0	0	0	0	0	0	2
hsa-miR-4678	0	0	0	0	0	0	0	0	0	0	0	0	0	0	0	0	0	0	0	0	0	0	0	0	2	0	0	0	0	0	0	0	0	0	0	0	0	0	0	0	0	0	1	0	0	0	0	0	0
hsa-miR-4679	0	0	0	0	0	0	0	0	0	0	0	0	0	0	0	0	0	0	0	0	0	3	0	0	0	0	0	0	0	0	0	0	0	0	0	0	0	0	0	0	0	0	0	0	0	0	0	0	0
hsa-miR-4680-3p	0	0	5	0	0	0	0	0	0	0	0	0	0	0	0	0	0	0	0	0	0	0	0	0	0	0	0	0	0	0	0	0	0	0	0	0	0	0	0	0	0	1	0	0	0	0	0	0	0
hsa-miR-4680-5p	0	0	0	0	0	0	0	0	0	0	0	0	0	0	0	0	0	0	0	0	0	0	0	0	0	0	0	0	0	0	0	0	0	0	0	0	0	0	0	0	0	0	0	0	0	0	0	0	0
hsa-miR-4681	0	0	0	0	0	0	0	0	1	0	0	0	0	0	0	0	0	0	0	0	0	0	0	0	0	0	0	0	1	0	0	0	0	0	0	0	0	0	0	0	0	0	0	0	0	0	0	0	0
hsa-miR-4682	0	0	0	0	0	0	0	0	0	0	0	0	0	0	0	0	0	1	0	0	0	0	0	0	0	0	0	0	0	0	0	0	0	0	0	0	0	0	0	0	0	0	0	0	0	0	0	0	0
hsa-miR-4683	0	1	0	5	0	1	1	0	2	0	0	0	0	0	0	0	0	0	0	0	0	0	0	1	0	0	0	0	0	0	0	0	1	0	0	0	2	5	0	0	0	0	4	0	0	0	0	0	0
hsa-miR-4684-3p	0	4	0	0	0	6	0	0	0	0	0	0	0	2	6	0	0	0	0	0	0	0	0	0	0	9	0	0	0	0	0	1	0	0	0	0	0	0	0	0	2	0	0	0	0	0	0	0	0
hsa-miR-4684-5p	0	0	0	0	0	0	0	0	0	0	0	0	0	0	0	0	0	0	0	0	0	1	0	0	0	3	0	0	0	0	3	0	0	0	0	0	0	0	0	0	0	0	0	0	0	0	0	0	0
hsa-miR-4685-3p	5	10	2	0	0	1	10	2	1	0	1	4	0	4	2	0	8	0	3	0	1	5	8	0	10	4	0	6	2	0	2	0	6	10	2	3	3	0	2	2	0	3	0	8	0	0	3	1	0
hsa-miR-4685-5p	0	0	0	0	0	0	0	0	0	0	0	0	0	0	0	0	0	0	0	0	0	0	0	0	0	0	0	0	0	0	0	0	0	0	0	0	0	0	0	0	0	0	0	0	0	0	0	0	0
hsa-miR-4686	0	0	0	2	0	0	0	4	2	0	2	0	0	0	0	0	0	0	3	0	0	0	0	0	1	0	3	0	1	1	0	0	3	4	0	1	0	3	0	0	0	0	0	0	0	0	1	8	0
hsa-miR-4687-3p	0	0	0	0	0	4	0	0	0	0	0	0	0	0	0	0	0	0	0	0	0	0	0	0	0	5	0	0	0	0	0	0	0	2	0	0	0	0	0	2	0	0	0	0	0	0	0	0	1
hsa-miR-4687-5p	0	1	0	0	0	0	0	0	0	0	0	0	0	0	0	2	0	0	0	0	0	0	0	0	0	0	0	0	0	0	0	0	0	0	0	0	0	0	0	0	0	0	0	0	0	0	0	0	8
hsa-miR-4688	0	1	0	0	2	0	0	0	0	0	0	0	0	0	0	0	0	0	2	0	0	0	0	0	0	7	0	2	0	1	2	0	0	0	0	0	0	0	0	1	1	0	0	0	0	0	3	1	0
hsa-miR-4689	0	0	0	0	0	4	0	0	0	0	0	0	0	1	1	0	0	0	0	0	0	1	0	0	0	0	0	0	0	0	0	0	0	9	0	0	0	0	0	0	0	0	0	0	0	0	0	0	0
hsa-miR-4690-3p	0	0	4	3	1	0	10	3	0	0	7	2	0	5	2	0	0	2	0	0	0	0	0	1	3	1	2	2	1	1	1	6	1	9	5	0	0	5	2	0	4	0	0	1	1	0	11	6	7
hsa-miR-4690-5p	0	3	4	0	0	0	0	0	0	0	0	0	0	1	0	0	0	0	0	0	0	0	0	0	1	0	0	0	0	2	0	0	0	4	2	0	0	2	0	0	0	0	0	0	0	1	0	6	1
hsa-miR-4691-3p	0	0	1	0	0	0	0	0	0	0	0	0	0	0	0	0	0	0	31	1	0	0	0	0	0	0	0	0	0	0	0	0	0	0	0	1	0	0	0	0	2	0	0	0	0	0	0	0	0
hsa-miR-4695-3p	0	0	0	2	0	0	0	0	0	0	0	0	0	0	0	0	0	0	0	0	0	0	0	0	0	0	0	0	0	0	0	0	0	1	0	0	0	0	3	0	0	0	0	2	0	0	0	0	0
hsa-miR-4695-5p	0	0	0	0	0	0	0	0	0	1	0	0	0	0	0	0	0	0	0	0	0	0	1	0	0	0	0	0	0	0	0	0	0	0	0	0	0	0	0	0	0	0	0	0	0	0	0	0	0
hsa-miR-4696	0	2	0	0	0	0	0	0	0	0	0	0	0	0	0	0	0	0	0	0	0	0	0	0	0	0	0	0	0	0	0	0	0	0	0	0	0	0	0	0	0	0	0	0	0	0	0	0	0
hsa-miR-4697-3p	0	0	0	0	0	0	0	0	0	0	0	0	0	0	0	0	0	0	0	0	0	0	0	0	0	0	0	0	0	0	0	0	0	0	0	0	0	0	0	1	1	0	0	0	0	0	0	0	0
hsa-miR-4697-5p	0	0	0	0	0	0	0	0	0	0	0	0	3	2	0	0	0	0	0	0	0	0	0	0	0	0	0	0	0	0	0	0	0	0	0	3	0	0	0	0	0	1	0	2	0	0	0	0	0
hsa-miR-4699-3p	0	0	0	0	0	0	0	0	0	0	0	0	0	0	0	0	0	0	0	0	0	0	0	0	1	0	0	0	0	0	0	0	0	0	0	0	0	0	0	0	0	0	0	1	0	0	0	0	0
hsa-miR-4700-5p	1	0	0	6	0	0	0	0	0	0	0	0	0	0	5	0	0	0	0	0	0	0	0	0	0	0	0	0	0	0	0	0	0	0	0	0	0	0	0	2	0	0	0	0	0	0	0	0	0
hsa-miR-4701-3p	0	0	0	0	0	0	0	0	0	0	1	0	0	0	0	0	0	0	0	0	0	0	0	0	0	0	0	0	0	0	0	3	0	0	4	0	0	0	0	0	2	2	0	0	0	0	0	0	0
hsa-miR-4701-5p	0	2	0	4	0	0	0	0	0	0	0	0	0	0	0	0	0	0	0	0	0	0	0	0	0	0	0	0	0	0	0	0	0	0	0	0	0	0	0	0	0	0	0	0	0	0	0	0	1
hsa-miR-4703-3p	0	0	0	0	0	0	0	0	0	0	0	0	0	0	0	0	0	0	0	0	0	0	0	0	0	0	0	0	0	0	0	0	0	0	0	0	0	0	0	0	0	0	0	0	0	0	0	0	0
hsa-miR-4706	1	2	1	0	0	0	0	0	0	0	0	0	0	0	0	0	0	0	0	0	0	0	0	0	0	0	0	0	0	0	0	0	0	5	6	0	0	0	0	6	0	0	0	0	0	0	0	0	0
hsa-miR-4707-3p	0	0	0	0	0	1	5	2	0	0	1	0	0	0	0	0	0	0	0	0	0	0	0	0	8	5	1	0	0	0	1	3	0	0	1	0	0	0	0	0	2	0	1	0	0	0	9	0	0
hsa-miR-4707-5p	0	2	0	0	0	1	0	0	0	0	0	0	0	0	1	2	0	0	0	0	0	1	0	0	0	0	0	0	0	0	0	4	0	0	0	0	0	0	0	0	1	0	2	0	0	0	0	0	0
hsa-miR-4708-3p	0	0	0	0	0	0	0	0	0	0	0	0	0	0	0	1	0	2	0	0	0	0	0	1	0	1	0	3	0	0	0	0	0	2	0	0	0	0	0	2	0	0	1	0	1	0	0	0	1
hsa-miR-4709-3p	0	0	10	0	0	0	0	0	0	0	0	0	0	0	0	1	0	0	0	0	0	0	0	1	2	0	0	3	1	0	0	0	0	0	2	0	2	0	0	0	1	0	0	2	0	0	2	0	3
hsa-miR-4709-5p	0	0	0	0	0	5	2	0	0	0	1	2	0	0	0	2	0	4	0	0	0	0	2	0	0	0	0	0	1	0	0	0	0	0	0	0	0	0	0	0	2	0	0	0	5	0	0	0	0
hsa-miR-4710	0	0	4	1	0	2	7	0	8	3	0	0	1	0	0	0	0	1	0	0	0	0	0	0	0	3	0	0	0	1	0	0	0	5	0	3	0	0	1	0	5	1	1	1	1	0	0	0	0
hsa-miR-4711-3p	0	0	2	0	0	0	0	0	0	0	0	0	0	0	0	0	0	0	0	0	0	0	0	0	0	0	0	0	0	0	0	0	0	0	0	0	0	0	0	0	0	0	0	0	1	0	0	0	0
hsa-miR-4712-3p	0	0	0	0	0	0	0	0	0	0	0	0	0	0	0	0	0	0	0	0	0	0	0	0	0	0	0	0	0	0	0	0	0	0	0	0	0	0	0	0	0	0	0	1	0	0	0	0	0
hsa-miR-4713-3p	0	0	0	0	0	0	0	0	0	0	0	0	0	0	0	0	0	0	0	0	0	0	0	0	0	0	0	0	0	0	0	0	0	0	0	0	0	0	0	0	0	0	0	0	0	0	0	0	0
hsa-miR-4713-5p	0	0	0	0	0	0	0	0	0	0	0	0	0	0	0	0	0	0	0	0	0	0	0	0	0	0	0	0	0	0	0	0	0	0	0	0	0	0	0	0	0	0	0	0	0	0	0	0	0
hsa-miR-4714-5p	0	0	0	0	0	0	0	0	0	0	0	0	0	0	0	0	0	0	0	0	0	0	0	0	0	2	0	0	0	0	0	1	0	0	0	0	0	0	0	0	0	0	0	0	0	0	0	0	0
hsa-miR-4715-5p	0	0	0	0	0	0	0	0	0	0	0	0	0	0	0	0	0	0	0	0	0	0	0	0	0	0	0	0	0	0	0	0	0	0	0	0	0	0	0	0	1	0	0	0	0	0	0	0	0
hsa-miR-4716-3p	0	0	3	0	0	0	0	0	2	0	0	0	0	0	0	0	0	0	0	0	0	0	0	3	0	2	0	0	0	0	0	0	0	2	0	0	0	0	0	0	0	0	0	0	2	0	0	0	0
hsa-miR-4717-3p	0	0	0	0	0	0	0	0	0	0	0	2	0	0	0	1	0	0	0	0	0	0	0	0	0	2	0	0	0	0	0	0	0	0	0	0	0	0	3	0	0	0	0	0	0	1	0	0	0
hsa-miR-4717-5p	0	0	0	0	0	0	0	1	0	0	0	0	0	0	0	0	0	0	0	0	0	0	0	0	0	0	0	0	0	0	0	0	0	0	0	0	0	0	0	0	0	0	0	0	0	0	0	0	0
hsa-miR-4718	0	0	0	0	0	0	0	0	0	0	2	0	0	0	0	0	0	0	0	0	0	0	0	0	0	0	0	0	0	0	0	0	0	0	0	0	0	0	0	0	0	1	0	0	0	0	0	0	0
hsa-miR-4721	0	0	0	0	0	4	0	0	0	0	0	0	0	0	0	1	0	0	0	0	0	0	0	0	0	7	0	0	0	0	0	0	0	0	0	0	0	0	0	0	1	0	0	1	1	1	0	0	0
hsa-miR-4722-5p	0	0	0	0	0	0	0	1	0	0	0	0	0	0	0	0	0	0	1	0	0	0	0	0	3	0	2	0	0	0	0	0	0	0	0	0	0	0	0	0	0	0	0	0	0	0	0	0	0
hsa-miR-4723-3p	2	0	0	0	0	0	1	0	0	0	0	0	0	0	4	0	0	0	0	0	0	0	0	0	0	0	0	0	0	0	0	0	1	0	0	0	0	0	0	0	0	0	0	0	0	0	0	0	0
hsa-miR-4723-5p	0	0	0	0	0	0	0	0	0	0	0	0	0	0	0	0	0	0	0	0	0	0	0	1	0	0	0	0	0	0	1	0	0	0	0	0	0	0	0	1	0	0	0	0	3	0	0	2	0
hsa-miR-4724-5p	0	0	0	0	0	0	0	2	0	0	0	0	2	0	0	2	0	1	0	0	0	0	2	0	3	0	0	0	0	0	5	0	0	0	0	0	0	0	2	0	4	0	0	0	0	0	4	3	5
hsa-miR-4725-3p	0	0	0	1	0	0	0	0	0	2	0	0	0	0	0	0	1	0	0	0	0	0	0	0	0	1	0	0	0	0	0	2	0	0	0	0	0	0	0	0	0	0	0	0	0	0	0	3	3
hsa-miR-4725-5p	0	0	0	2	0	0	0	0	0	0	0	0	0	0	0	0	0	0	0	0	0	0	0	0	0	0	0	0	0	0	0	0	0	0	0	0	0	0	0	0	0	0	0	0	0	0	0	2	0
hsa-miR-4726-3p	0	0	0	0	0	0	2	0	0	1	0	0	0	0	0	0	0	0	0	0	0	0	0	0	0	0	0	0	0	0	0	0	0	0	0	0	0	0	0	0	0	0	0	0	0	0	0	0	0
hsa-miR-4726-5p	2	6	0	0	0	0	4	0	0	0	3	0	0	0	1	0	0	3	0	0	0	3	0	0	3	6	0	1	0	1	3	1	3	0	0	1	2	0	0	1	1	2	0	0	0	0	0	2	3
hsa-miR-4727-3p	0	0	0	1	0	0	5	0	0	0	0	0	0	1	0	1	0	0	0	0	0	0	0	0	2	0	0	0	0	0	0	1	0	0	0	0	0	1	0	4	0	0	0	0	3	0	1	4	3
hsa-miR-4727-5p	0	0	0	0	0	0	0	0	0	0	0	0	0	0	0	0	0	0	0	0	0	0	0	0	0	0	0	0	0	0	0	0	0	0	0	0	0	0	2	0	0	0	0	0	0	0	1	0	0
hsa-miR-4728-3p	0	0	0	0	0	0	1	0	0	0	1	0	0	0	0	0	0	0	0	0	0	0	0	0	2	3	0	0	0	0	0	1	3	2	0	0	0	0	0	0	0	0	0	0	0	0	0	0	0
hsa-miR-4729	0	1	0	0	0	0	0	0	0	0	0	0	0	0	0	0	0	0	0	0	0	0	0	0	0	0	2	0	0	0	0	0	0	0	0	0	0	0	0	0	0	0	0	0	0	1	0	0	0
hsa-miR-4730	0	25	0	0	0	0	0	0	0	0	0	0	0	0	0	0	2	0	0	0	0	0	0	0	0	0	0	0	0	0	0	0	0	0	0	0	1	0	0	0	0	0	0	0	0	0	0	0	0
hsa-miR-4731-5p	0	0	0	0	0	0	1	0	0	0	2	1	0	0	0	0	0	0	0	0	0	0	1	0	1	3	2	0	0	0	0	0	0	0	1	0	0	1	3	0	0	0	0	0	0	0	0	0	0
hsa-miR-4732-3p	53	139	73	62	40	42	538	50	73	29	111	41	10	131	25	110	37	31	24	54	31	39	65	30	99	18	140	38	61	19	65	56	65	110	67	49	42	93	76	52	98	34	31	94	40	16	58	105	42
hsa-miR-4732-5p	69	67	93	53	19	58	420	67	37	16	64	15	9	72	16	98	9	11	13	38	35	36	53	8	167	18	73	26	63	25	48	70	42	28	89	32	22	53	62	7	41	55	14	81	78	4	138	65	104
hsa-miR-4733-5p	0	0	0	0	0	0	0	0	0	0	0	0	0	0	0	0	0	0	0	0	0	0	0	0	0	0	0	0	0	0	0	0	0	0	0	0	0	0	0	0	0	0	0	0	0	0	0	0	0
hsa-miR-4734	0	0	3	0	0	0	0	0	0	0	0	0	0	0	0	3	0	0	0	0	0	2	0	0	2	0	0	0	0	0	0	1	0	0	0	0	0	4	0	0	0	0	0	0	0	0	0	0	0
hsa-miR-4735-5p	0	0	0	0	0	0	0	0	0	0	0	0	0	0	0	0	0	0	0	0	0	0	0	0	0	0	0	0	0	0	0	0	0	0	0	0	0	0	0	0	0	0	0	0	0	0	0	0	0
hsa-miR-4736	0	0	0	0	0	0	0	0	1	0	0	0	0	0	0	0	0	0	0	0	0	0	0	0	0	0	0	0	0	0	0	0	0	0	0	0	0	0	0	0	0	0	0	0	0	0	0	0	0
hsa-miR-4737	0	0	0	0	0	0	0	0	0	0	0	0	0	0	0	0	0	0	0	0	0	0	0	0	0	0	0	0	0	0	0	0	0	0	0	0	0	0	0	0	0	0	0	0	0	0	0	0	0
hsa-miR-4738-3p	0	1	0	0	0	2	4	0	0	0	0	1	1	3	0	2	0	1	1	0	0	1	0	0	3	3	0	0	5	0	2	0	0	4	0	0	0	0	2	0	0	2	0	0	3	0	0	0	1
hsa-miR-4738-5p	0	0	0	0	0	0	0	0	0	0	0	0	0	0	0	0	0	0	0	0	0	0	0	0	0	0	0	0	0	0	0	0	0	0	0	0	0	0	0	0	0	0	0	0	0	0	0	0	0
hsa-miR-4740-3p	0	0	0	0	0	0	0	0	0	0	0	0	0	0	0	0	0	1	0	0	0	0	0	0	0	0	0	0	0	0	0	0	0	0	0	0	0	0	0	0	0	0	0	0	0	0	0	0	0
hsa-miR-4740-5p	0	0	0	0	0	0	1	0	0	0	0	0	0	0	0	0	0	0	0	0	0	0	0	0	0	0	0	0	0	0	0	0	0	0	0	0	0	0	0	0	0	0	0	0	0	0	0	0	0
hsa-miR-4741	1	1	0	1	2	8	2	1	6	0	3	1	0	3	1	1	1	4	0	2	1	0	0	1	4	58	0	0	0	0	4	0	0	9	4	4	4	3	0	0	2	0	1	1	3	1	1	0	7
hsa-miR-4742-3p	5	7	8	2	0	5	23	7	1	0	9	5	1	3	7	13	0	1	0	0	6	7	2	1	7	7	2	5	11	2	4	10	0	4	8	0	0	0	0	2	6	2	3	8	10	0	5	1	6
hsa-miR-4742-5p	0	1	4	2	0	0	2	0	0	0	0	0	0	2	0	1	0	0	4	0	0	0	2	2	3	3	6	4	3	0	0	4	4	4	0	6	2	0	0	0	0	1	0	4	0	0	17	0	7
hsa-miR-4743-3p	0	0	0	0	0	0	0	0	0	0	0	0	0	0	2	0	0	0	0	0	0	0	0	0	0	0	0	0	0	0	0	0	0	0	0	0	0	0	0	0	0	0	0	0	0	0	0	0	0
hsa-miR-4743-5p	0	0	0	3	0	7	0	0	1	0	1	0	0	1	1	0	0	1	1	0	0	2	0	0	3	6	0	4	0	0	1	1	0	2	1	1	0	5	0	0	0	4	0	0	0	0	0	1	1
hsa-miR-4744	0	0	0	0	0	0	0	0	0	0	0	0	0	0	0	0	0	0	0	0	0	0	0	0	0	0	0	0	0	3	0	0	0	0	0	0	0	0	0	0	0	0	0	0	2	0	0	0	0
hsa-miR-4745-3p	0	0	0	1	0	3	0	0	0	0	2	0	0	0	0	1	0	0	0	0	0	0	0	0	3	1	0	0	0	0	0	0	0	0	0	0	0	0	0	0	0	0	0	0	0	0	0	0	0
hsa-miR-4745-5p	2	2	0	1	0	20	5	3	0	1	38	4	0	0	0	0	1	0	0	1	0	0	1	3	2	172	0	0	1	0	6	2	0	30	1	0	0	2	0	1	6	0	1	0	0	0	6	3	0
hsa-miR-4746-3p	1	0	0	1	9	0	0	0	0	5	0	0	0	0	0	0	0	0	0	0	0	4	0	0	0	0	0	0	0	2	0	0	0	0	0	0	0	0	0	0	0	0	0	0	0	5	0	1	0
hsa-miR-4746-5p	10	10	48	25	11	28	86	29	13	10	20	7	16	35	33	54	0	12	13	4	15	28	17	16	87	13	20	15	18	30	30	42	10	26	35	14	25	9	7	23	21	16	27	34	40	2	66	28	68
hsa-miR-4747-3p	0	0	0	0	0	0	0	0	0	0	0	0	0	0	0	0	0	0	0	0	0	0	0	0	0	0	0	0	0	0	0	0	0	0	0	0	0	0	0	0	0	0	0	0	0	0	0	1	0
hsa-miR-4747-5p	1	0	0	0	1	0	0	0	0	0	0	0	0	0	2	1	0	0	0	0	0	0	0	0	0	0	0	0	2	1	0	5	0	0	2	0	0	0	0	0	2	0	0	1	3	0	0	0	1
hsa-miR-4748	1	0	8	3	0	0	2	3	0	0	0	0	0	0	0	0	0	2	3	0	0	0	2	3	0	0	0	0	1	0	2	3	0	3	0	0	0	0	0	1	0	3	0	0	3	0	5	1	0
hsa-miR-4749-5p	0	0	0	0	0	0	0	0	0	0	0	0	0	0	0	1	0	0	0	0	0	0	0	0	0	2	0	0	0	0	0	0	2	0	0	0	0	0	0	0	0	0	0	0	0	0	0	0	0
hsa-miR-4750-3p	0	0	0	0	0	0	0	2	0	0	0	0	0	0	0	0	0	0	0	0	0	0	0	0	0	0	0	0	0	0	0	0	0	0	0	0	0	0	0	0	0	0	0	0	0	0	0	0	0
hsa-miR-4750-5p	3	3	3	3	0	0	2	0	1	1	3	0	3	0	0	3	0	2	2	3	0	8	1	0	1	0	0	0	1	2	2	0	0	0	1	2	2	0	0	0	2	4	1	0	2	0	2	1	4
hsa-miR-4751	0	3	0	0	0	0	0	0	0	0	0	0	0	0	0	0	0	0	0	0	0	0	0	0	0	0	0	0	0	0	0	1	0	0	0	4	0	0	0	0	0	1	0	0	0	0	0	0	0
hsa-miR-4752	0	0	4	0	0	0	0	0	0	1	0	0	0	0	0	0	0	0	0	0	0	0	0	0	0	0	0	0	0	0	0	0	0	0	0	0	0	0	0	0	0	0	0	0	0	0	0	0	0
hsa-miR-4753-3p	0	0	0	0	0	0	0	0	0	0	0	0	0	0	0	0	0	0	0	0	0	0	0	0	0	0	0	0	0	3	0	0	0	0	0	0	0	0	0	0	0	0	0	0	0	0	0	0	0
hsa-miR-4753-5p	0	0	0	0	0	0	0	0	0	0	0	0	0	0	0	0	0	0	0	0	0	0	0	0	0	0	0	0	0	0	0	0	0	1	0	0	0	0	0	0	0	0	0	0	0	0	1	0	0
hsa-miR-4754	1	0	3	3	0	2	2	0	0	0	1	0	0	1	3	0	0	0	1	0	0	0	0	1	0	0	2	0	0	1	0	4	2	0	0	1	3	0	0	1	0	0	1	2	1	2	1	0	0
hsa-miR-4755-3p	3	2	7	2	3	15	4	16	0	1	8	0	2	7	0	5	0	2	1	0	1	2	6	4	3	8	0	1	2	3	9	8	4	11	6	1	2	4	2	0	8	7	6	1	2	0	3	2	12
hsa-miR-4755-5p	3	2	13	3	4	2	39	5	4	0	0	0	4	8	5	9	0	2	2	0	1	8	3	8	12	3	6	3	2	6	9	7	4	11	3	5	5	10	4	2	2	1	2	4	5	0	13	1	8
hsa-miR-4756-5p	0	0	0	0	0	0	0	0	0	0	0	0	0	0	0	0	0	0	0	0	0	0	0	0	0	0	0	0	0	0	0	0	0	0	0	0	0	0	0	0	0	0	0	0	0	0	0	0	0
hsa-miR-4757-3p	0	0	1	0	1	0	0	0	0	0	0	0	0	0	0	0	0	0	0	2	0	0	1	0	2	0	0	0	0	0	0	0	0	0	0	0	0	0	0	0	0	0	0	0	0	0	0	1	0
hsa-miR-4757-5p	0	0	0	0	0	2	3	0	0	0	0	1	0	0	1	0	3	4	0	0	0	0	0	0	0	0	0	0	0	0	0	0	0	0	0	0	0	0	0	0	0	0	0	0	0	0	0	0	0
hsa-miR-4758-5p	0	0	0	0	2	0	0	0	0	0	0	0	0	0	0	0	0	0	0	0	0	0	0	1	0	10	0	0	0	0	0	0	1	0	0	0	0	0	0	0	0	0	0	0	0	0	0	7	0
hsa-miR-4759	1	0	0	0	0	0	0	0	0	0	0	0	0	0	0	0	0	0	0	21	0	0	0	0	0	0	0	0	0	0	0	0	0	0	0	0	0	0	0	0	0	0	0	0	0	0	0	0	0
hsa-miR-4761-3p	0	0	0	0	0	0	0	0	0	0	0	0	0	0	0	0	0	0	0	0	0	0	0	0	0	0	0	0	0	0	0	0	0	0	0	0	0	0	0	0	0	0	0	0	0	0	0	0	0
hsa-miR-4761-5p	0	0	0	0	0	0	0	0	0	0	0	0	0	0	0	0	0	0	0	0	0	0	0	0	0	0	0	0	0	0	0	0	0	0	0	0	1	0	0	0	0	0	0	0	0	0	0	2	1
hsa-miR-4762-3p	3	0	0	0	0	4	1	0	0	0	3	0	1	0	2	0	0	0	0	0	0	0	0	0	5	0	0	2	1	0	0	1	0	0	1	0	0	0	0	0	2	4	1	1	4	0	1	0	1
hsa-miR-4763-3p	0	0	0	0	0	1	0	0	0	0	0	0	5	3	0	0	0	0	0	0	0	0	0	0	0	0	0	0	0	0	0	0	0	1	0	0	0	0	0	0	1	0	0	0	0	0	4	0	0
hsa-miR-4763-5p	0	0	0	0	0	0	0	0	0	0	1	0	0	1	0	0	0	0	0	0	0	0	4	0	0	0	0	0	0	0	0	0	0	0	0	0	0	0	0	0	0	0	0	0	0	0	0	0	0
hsa-miR-4764-5p	0	0	0	0	0	0	0	0	0	0	0	0	0	0	0	0	0	0	0	0	0	0	0	0	0	0	0	0	0	0	0	0	0	0	0	0	0	0	1	0	0	0	0	0	0	0	0	0	0
hsa-miR-4765	0	0	2	0	0	0	0	0	0	0	0	0	0	0	4	0	0	0	0	0	0	2	0	0	0	0	0	0	0	0	0	0	0	0	0	3	0	0	0	0	0	2	0	0	1	0	0	0	1
hsa-miR-4766-3p	0	0	0	0	0	0	0	0	0	0	0	0	0	0	0	0	0	0	0	0	0	0	0	0	5	0	0	0	0	0	0	0	0	0	0	0	0	0	0	0	0	0	0	0	0	0	0	0	0
hsa-miR-4766-5p	0	0	0	0	0	0	0	0	0	0	0	0	0	0	0	0	0	0	0	0	0	0	0	0	0	0	0	0	0	0	0	0	0	0	0	0	0	0	0	0	0	0	0	1	0	0	0	0	0
hsa-miR-4767	0	0	0	0	2	1	0	0	0	0	0	0	0	2	0	1	0	3	0	0	0	0	1	0	2	1	0	0	0	1	0	0	5	2	0	0	0	2	0	0	1	0	0	0	0	0	1	2	0
hsa-miR-4769-5p	0	0	0	0	0	0	0	0	0	3	0	0	0	0	0	0	0	0	0	0	0	0	2	0	1	0	0	0	0	0	0	0	0	0	0	0	0	0	0	0	0	0	0	0	0	0	0	0	1
hsa-miR-4770	0	0	0	0	0	0	5	0	0	0	0	0	0	0	0	0	0	0	0	0	0	0	0	0	0	0	0	0	0	0	0	0	0	0	0	0	0	0	0	0	0	0	0	0	0	0	0	0	0
hsa-miR-4772-3p	1	2	3	8	1	1	2	0	0	0	4	1	11	1	4	3	0	0	0	0	1	4	0	0	13	2	5	0	5	3	4	1	0	0	8	0	0	0	2	2	0	3	0	3	2	1	13	8	2
hsa-miR-4772-5p	4	0	0	0	0	2	0	5	0	0	0	0	0	0	1	4	0	0	0	0	0	0	0	0	0	0	3	0	2	1	0	3	0	0	0	0	0	0	0	1	0	1	0	4	2	0	17	4	0
hsa-miR-4773	0	0	0	1	0	0	0	0	0	0	2	0	0	0	0	0	0	2	0	0	0	0	0	0	1	0	2	0	0	1	0	0	0	0	0	0	0	4	0	0	4	0	0	0	1	0	3	0	1
hsa-miR-4774-5p	0	0	0	0	0	0	0	0	0	0	0	0	0	0	0	0	0	0	0	0	0	0	0	0	0	0	0	0	0	0	0	0	0	0	0	0	2	0	0	0	0	0	0	0	1	0	0	0	4
hsa-miR-4775	0	0	0	0	0	0	0	0	0	0	0	0	0	1	0	0	0	0	2	0	0	3	0	1	1	3	0	4	0	0	0	0	0	0	0	0	2	3	0	0	0	0	0	2	0	0	1	0	5
hsa-miR-4776-3p	0	0	0	0	0	0	0	0	0	0	0	0	0	0	0	0	0	0	0	0	0	0	0	0	0	0	0	0	0	0	0	0	0	0	0	0	0	0	0	0	0	0	0	0	0	0	0	0	0
hsa-miR-4776-5p	0	2	0	0	0	0	0	0	0	0	0	0	0	0	0	0	0	0	0	0	0	0	0	0	0	0	0	0	0	0	0	1	0	0	0	0	0	0	0	0	0	0	0	0	0	0	0	0	0
hsa-miR-4777-3p	0	0	0	0	0	0	0	0	0	0	0	0	0	0	0	0	0	1	0	0	0	1	0	0	0	0	0	0	0	0	0	0	0	0	0	0	0	0	0	0	0	0	0	0	2	0	0	0	0
hsa-miR-4777-5p	0	0	0	0	0	0	0	0	0	0	0	0	0	0	0	0	0	0	0	0	0	0	0	0	1	0	0	0	0	0	0	0	0	0	0	0	0	0	0	0	0	0	0	0	0	0	0	0	0
hsa-miR-4779	0	0	0	0	0	0	1	0	0	0	0	0	0	0	0	0	0	0	0	0	0	0	0	0	0	0	0	0	0	0	0	0	3	0	0	0	0	0	0	0	0	0	0	0	1	0	0	0	1
hsa-miR-4780	0	0	0	0	0	0	0	0	0	0	0	0	0	0	0	0	0	0	0	0	0	0	0	0	0	0	0	0	0	0	1	0	0	0	0	0	0	0	0	0	0	0	0	0	0	0	0	0	0
hsa-miR-4781-3p	3	0	3	0	1	0	5	1	0	0	4	0	2	0	1	4	0	0	0	0	0	0	0	0	2	0	5	1	5	0	1	3	4	0	0	1	0	4	0	0	0	5	0	0	1	0	4	1	3
hsa-miR-4781-5p	0	0	0	0	0	0	0	0	0	0	0	0	0	0	0	0	0	0	0	0	0	0	0	0	0	0	0	0	0	0	0	0	0	0	0	0	0	0	0	3	0	0	0	0	0	0	0	0	0
hsa-miR-4782-3p	0	0	0	0	0	0	0	0	0	0	0	0	0	0	0	0	0	0	0	0	1	0	0	0	0	0	0	0	0	0	0	0	0	0	0	0	0	0	0	0	0	0	0	0	0	0	0	0	0
hsa-miR-4782-5p	0	0	0	0	0	0	0	0	0	0	0	0	0	0	0	0	0	0	0	0	0	0	0	0	0	0	0	0	0	0	0	0	0	0	0	0	0	0	0	0	0	0	0	0	0	0	0	0	1
hsa-miR-4783-3p	0	0	0	0	0	0	0	0	0	0	0	0	0	0	0	0	0	0	0	0	0	0	0	0	0	0	0	0	0	0	0	0	0	0	0	0	0	0	0	0	0	0	0	0	0	0	0	0	0
hsa-miR-4783-5p	0	0	0	0	0	0	0	0	0	0	1	0	0	0	0	0	0	0	2	0	0	0	0	0	0	0	0	0	0	0	0	0	0	0	0	0	0	0	0	0	0	0	0	0	0	0	2	0	0
hsa-miR-4784	0	0	2	0	0	4	0	0	0	0	0	0	0	0	0	0	0	0	0	0	0	0	0	0	1	0	0	0	0	0	0	0	0	0	0	0	0	0	1	0	0	1	0	0	3	0	1	0	2
hsa-miR-4785	1	0	3	0	0	0	0	0	0	0	0	0	0	0	0	2	0	1	0	3	1	2	0	0	3	7	0	0	0	1	0	0	0	0	0	1	5	0	0	0	0	3	0	0	0	0	0	7	1
hsa-miR-4786-3p	0	0	0	0	0	0	0	0	0	0	0	0	0	0	0	0	0	0	0	0	0	0	0	0	0	0	0	0	0	0	0	0	0	0	0	0	0	0	0	0	0	0	0	0	0	0	0	0	0
hsa-miR-4786-5p	0	0	1	0	0	0	0	0	0	0	0	1	0	0	0	0	0	0	0	0	0	0	0	0	2	0	0	0	0	0	0	0	0	0	0	0	0	1	0	0	0	0	0	1	0	0	0	0	0
hsa-miR-4787-3p	0	0	0	0	0	4	0	0	0	0	1	0	0	0	0	0	0	0	0	0	0	0	0	0	0	0	0	0	0	0	0	0	0	0	0	0	0	0	0	0	0	0	0	0	0	0	0	0	0
hsa-miR-4787-5p	0	2	0	0	0	0	0	0	0	0	0	0	0	0	5	1	0	0	3	0	1	0	1	0	0	0	0	0	0	0	0	0	0	5	0	0	0	0	0	1	0	0	0	0	1	0	0	11	0
hsa-miR-4788	0	0	0	0	0	0	0	0	0	0	0	0	0	0	0	0	0	0	0	0	0	0	0	0	0	0	1	0	0	0	0	1	0	0	0	0	0	0	0	0	0	3	0	0	0	0	0	0	0
hsa-miR-4790-3p	0	0	0	0	0	0	0	0	0	0	0	0	0	0	0	0	0	0	0	0	0	0	0	0	0	0	0	0	0	0	0	0	0	0	0	0	0	0	0	0	0	0	0	0	0	0	0	0	0
hsa-miR-4791	1	0	0	10	1	1	0	0	0	0	3	5	2	0	1	1	0	0	2	0	6	2	0	0	17	1	1	7	0	3	0	7	0	0	4	0	0	0	0	0	0	2	3	2	3	0	4	5	3
hsa-miR-4792	0	0	0	0	0	0	0	0	0	0	0	0	0	0	0	0	0	0	0	0	0	0	0	0	0	0	0	0	0	0	0	0	0	0	0	0	0	0	0	0	0	0	0	0	0	0	0	0	0
hsa-miR-4793-3p	0	0	0	0	0	0	0	0	0	0	0	0	0	0	0	0	0	0	0	0	0	0	0	0	0	0	0	0	0	0	0	0	0	0	0	1	0	0	0	0	0	0	0	0	0	0	0	0	0
hsa-miR-4793-5p	0	0	0	0	0	0	0	0	0	0	0	0	0	0	0	0	0	0	0	0	0	0	0	0	0	1	0	0	0	0	0	0	0	0	0	0	0	0	0	0	0	0	0	0	0	0	0	0	0
hsa-miR-4794	0	0	0	0	0	0	0	0	0	0	0	0	0	0	0	0	0	0	0	0	0	0	0	0	0	0	1	0	0	0	0	0	0	0	0	0	0	0	0	0	0	0	0	0	0	0	0	0	0
hsa-miR-4795-3p	0	0	0	0	0	0	0	0	0	0	0	0	0	0	0	0	0	0	0	0	0	0	0	2	0	0	0	0	0	0	1	0	0	0	0	0	0	0	0	0	0	0	0	0	0	0	0	0	1
hsa-miR-4796-3p	1	0	0	0	0	0	0	0	0	0	0	0	0	0	1	0	0	1	0	0	0	0	0	0	2	0	2	0	0	0	0	0	0	0	0	0	0	0	0	0	0	0	0	0	0	0	0	0	0
hsa-miR-4796-5p	0	0	0	0	0	0	0	0	0	2	2	0	2	2	0	0	0	0	0	0	0	2	0	2	3	0	0	0	0	0	0	0	0	0	1	7	3	1	0	0	0	0	0	0	5	0	1	0	1
hsa-miR-4797-3p	2	0	0	0	1	0	6	3	0	0	2	0	0	0	0	1	0	1	0	0	1	0	0	0	0	0	0	1	0	0	2	2	0	0	0	0	0	0	0	0	0	4	0	0	0	0	8	0	2
hsa-miR-4797-5p	0	0	2	0	0	0	0	0	0	0	0	0	0	0	2	0	0	0	0	0	0	0	0	0	0	0	0	0	0	0	0	0	0	0	0	0	0	0	0	0	0	0	0	1	0	0	0	0	0
hsa-miR-4798-3p	0	0	0	0	0	0	0	0	0	0	0	0	0	0	0	0	0	0	0	0	0	0	0	0	0	0	0	0	0	0	0	0	0	0	0	0	0	0	0	0	0	0	0	0	0	0	0	0	0
hsa-miR-4798-5p	0	0	0	0	0	0	2	0	0	0	0	0	0	0	0	0	4	0	0	0	0	0	0	0	0	0	0	0	4	0	0	0	0	3	0	0	0	0	0	0	0	0	0	0	0	0	0	0	0
hsa-miR-4799-3p	0	0	0	0	0	0	0	0	0	0	0	0	0	0	0	0	0	0	0	0	0	0	0	0	0	0	0	0	0	0	0	0	0	0	0	0	0	0	0	0	0	0	0	0	0	0	0	0	0
hsa-miR-4799-5p	0	0	0	0	0	0	0	0	0	0	0	0	0	0	0	0	0	0	0	0	0	0	0	0	0	0	0	0	0	0	0	0	0	0	0	0	0	0	0	0	0	0	0	0	0	0	0	0	0
hsa-miR-4800-3p	1	2	0	0	0	0	0	0	0	0	1	0	0	0	0	0	0	0	0	0	0	0	0	0	0	0	0	0	0	0	0	0	3	1	3	2	0	2	0	0	0	0	0	0	0	0	0	0	0
hsa-miR-4800-5p	0	0	0	0	0	0	2	0	0	0	0	1	1	0	0	0	0	0	0	2	1	0	0	0	4	1	0	0	0	0	1	0	5	4	0	2	0	0	0	1	0	0	0	0	1	1	0	0	0
hsa-miR-4802-3p	0	0	0	0	0	0	0	0	0	0	0	0	0	0	2	0	0	0	0	0	0	0	0	0	0	0	0	0	0	0	0	0	0	0	0	0	0	0	0	0	0	0	0	0	0	0	0	0	0
hsa-miR-4802-5p	0	0	0	0	0	0	0	0	0	0	0	0	0	0	0	0	0	0	0	0	0	0	0	0	0	42	0	0	0	0	15	0	0	0	0	0	0	0	0	0	0	0	0	0	0	0	0	0	0
hsa-miR-4804-3p	0	0	0	0	0	0	0	0	0	0	0	0	0	0	0	0	0	0	0	0	0	0	0	0	0	0	0	0	0	0	0	0	0	0	0	0	0	0	1	0	0	0	0	0	0	0	0	0	0
hsa-miR-4804-5p	0	0	0	0	0	0	0	0	0	0	0	0	0	1	0	0	0	0	0	0	0	0	0	0	0	0	0	0	0	2	0	0	0	2	0	0	0	0	3	0	0	1	0	0	0	1	0	0	0
hsa-miR-483-3p	8	20	3	18	14	4	0	5	0	5	9	6	0	7	9	0	34	7	4	2	1	20	14	2	2	617	16	12	11	0	8	11	10	96	6	36	5	4	5	15	8	9	36	5	2	7	1	13	2
hsa-miR-483-5p	35	70	28	103	99	65	45	23	78	6	49	57	49	26	40	16	120	39	56	42	22	56	60	39	87	87887	30	24	59	132	162	63	68	1993	42	100	237	133	18	73	117	82	169	84	131	43	58	74	95
hsa-miR-484	345	700	761	456	167	430	2765	452	289	151	546	323	158	463	403	1144	99	249	181	251	155	509	387	204	1566	303	376	300	748	244	535	771	391	556	625	476	389	501	295	235	589	719	326	435	729	62	1044	706	1000
hsa-miR-485-3p	11	33	10	22	4	9	0	1	11	0	5	0	16	37	36	4	35	49	20	44	0	27	29	34	45	2	8	20	4	0	4	31	42	105	4	78	23	0	6	28	41	22	6	3	0	3	2	54	8
hsa-miR-485-5p	43	250	248	98	50	101	41	45	131	7	40	17	172	214	117	80	54	300	126	72	10	88	64	305	645	37	80	86	42	106	97	427	227	555	26	125	86	17	59	79	225	137	41	19	65	24	136	213	137
hsa-miR-486-3p	555	1190	1146	492	262	1090	3998	1342	539	352	838	622	149	1673	246	1426	80	301	264	146	394	528	515	263	1795	308	913	540	951	272	687	1022	628	624	1098	345	537	521	506	449	625	1025	417	1240	809	104	1481	870	1792
hsa-miR-486-5p	142248	259993	136967	134299	55181	113539	1182184	144080	124621	76017	179728	74725	19597	258573	42977	301709	48791	50809	48093	146369	80892	80898	137964	44425	309189	59221	209274	89760	95927	50255	122612	119674	123469	233627	163543	90962	67071	181081	228214	78089	172710	87784	66031	121436	146795	18775	233347	220196	175113
hsa-miR-487a-3p	0	0	0	0	0	0	0	0	0	0	0	0	0	0	2	0	1	0	0	0	0	0	0	0	1	0	0	0	0	0	0	0	0	0	0	0	0	0	0	0	0	0	0	0	0	0	0	0	0
hsa-miR-487a-5p	4	6	7	5	2	0	1	0	4	0	0	5	6	10	7	0	0	13	10	8	0	8	0	12	41	2	8	4	1	4	1	23	8	28	0	2	2	2	4	1	13	11	4	0	0	1	2	13	7
hsa-miR-487b-3p	0	0	11	4	0	3	0	0	4	0	4	1	5	1	5	1	0	0	0	0	0	2	1	6	32	1	4	0	0	2	0	20	0	6	1	0	0	2	0	0	0	7	5	0	1	2	19	3	7
hsa-miR-487b-5p	1	0	3	0	0	0	0	0	0	0	0	0	0	0	0	0	0	1	0	0	0	0	0	1	0	0	0	0	0	0	0	5	0	1	0	0	0	0	0	0	4	0	2	0	0	0	0	4	1
hsa-miR-489-3p	0	0	0	0	0	0	0	0	0	0	0	0	0	0	0	0	0	0	0	0	0	0	0	0	2	0	0	0	0	0	0	0	0	1	0	0	0	0	0	0	0	0	0	0	0	0	0	0	0
hsa-miR-489-5p	0	0	0	0	0	0	0	0	1	0	0	0	0	0	0	0	0	0	0	0	0	0	0	0	0	0	0	0	0	0	0	0	0	0	0	0	0	0	0	0	0	0	2	0	0	0	0	0	0
hsa-miR-490-3p	2	1	0	0	1	1	0	0	0	0	0	0	0	2	3	2	0	0	5	0	0	3	0	1	7	1	0	1	3	0	3	0	1	4	1	1	0	0	0	3	15	0	0	0	2	1	8	0	0
hsa-miR-490-5p	0	0	0	0	0	0	0	0	0	0	0	0	0	0	0	0	0	0	0	0	0	0	0	0	0	0	0	0	0	0	0	0	0	0	0	0	0	0	0	0	0	0	0	0	0	0	0	3	0
hsa-miR-491-3p	0	0	0	0	0	0	0	0	0	0	0	0	0	0	0	0	0	0	0	0	0	0	0	0	0	0	0	0	0	0	0	0	0	0	0	0	0	0	0	0	0	0	0	0	0	0	0	0	0
hsa-miR-491-5p	0	0	1	0	0	0	3	0	0	0	0	0	0	0	0	0	0	0	0	1	0	2	0	0	2	0	0	0	4	0	3	0	0	0	0	0	0	0	0	0	0	2	0	0	0	0	3	0	2
hsa-miR-492	0	0	0	0	0	0	0	0	0	0	0	0	0	0	0	0	0	0	0	0	0	1	0	0	0	0	0	0	0	0	0	0	0	0	0	0	0	0	0	0	0	0	0	0	0	0	0	1	0
hsa-miR-493-3p	3	29	118	37	8	24	1	8	44	0	6	15	74	34	45	23	3	84	41	6	1	33	8	114	178	18	12	26	11	22	18	136	66	84	17	21	34	0	6	25	55	64	10	9	7	4	58	74	74
hsa-miR-493-5p	9	69	243	43	33	69	9	32	82	0	12	2	86	42	117	46	1	136	57	18	5	71	23	216	351	13	23	24	20	41	33	286	89	93	19	54	64	5	7	35	70	95	7	17	36	7	156	133	244
hsa-miR-494-3p	4	4	16	0	0	3	0	0	3	0	1	0	1	4	2	3	0	8	2	0	0	0	0	8	25	0	0	3	4	4	0	14	0	10	0	4	5	4	0	3	17	15	1	0	0	0	15	11	7
hsa-miR-494-5p	0	0	0	0	0	0	0	0	0	0	0	0	0	0	0	0	0	0	0	0	0	0	0	0	0	0	0	0	0	0	0	0	0	0	0	0	0	0	0	0	0	0	0	0	0	0	0	2	0
hsa-miR-495-3p	1	1	9	2	3	10	3	6	9	0	2	5	14	20	11	12	0	6	9	3	0	2	5	21	87	10	8	5	1	2	7	30	5	27	4	15	16	0	3	5	8	5	6	0	7	1	9	12	14
hsa-miR-496	0	0	0	0	0	0	0	0	0	0	0	0	0	0	0	0	0	0	0	0	0	0	0	0	0	0	0	0	0	0	0	0	0	0	0	0	0	0	0	0	0	0	0	2	0	0	0	0	1
hsa-miR-497-3p	0	0	0	0	0	0	0	0	0	0	0	0	0	0	0	0	0	0	0	0	0	0	0	0	0	0	0	0	0	0	0	0	0	0	0	0	0	0	0	0	0	0	0	0	0	0	0	0	0
hsa-miR-497-5p	1	0	1	0	0	0	0	0	0	2	0	0	1	0	0	0	0	0	0	0	0	0	0	0	1	0	0	0	2	0	0	2	0	0	3	0	0	0	0	1	0	1	0	0	0	0	0	0	2
hsa-miR-4999-5p	0	0	2	0	0	0	5	0	0	0	0	3	1	0	2	0	0	0	0	0	4	0	0	0	0	0	1	0	0	0	4	3	0	0	0	0	0	0	0	0	0	0	3	0	0	0	0	0	1
hsa-miR-499a-3p	0	0	0	0	0	0	0	0	0	0	0	0	0	0	0	0	0	0	0	0	0	0	0	0	1	0	0	0	0	0	0	0	0	0	0	0	0	0	0	0	0	0	0	0	0	0	0	0	0
hsa-miR-499a-5p	7	7	4	28	4	17	7	3	8	9	5	8	3	11	17	26	23	5	2	0	5	7	1	5	31	234	8	5	4	6	27	26	6	54	17	3	10	0	6	5	9	16	11	3	19	16	19	8	13
hsa-miR-499b-5p	0	0	0	0	0	0	0	0	0	0	0	0	0	0	0	0	0	0	0	0	0	0	0	0	0	0	0	0	0	0	0	0	0	0	0	0	0	0	0	0	0	0	0	0	0	0	0	0	0
hsa-miR-5000-3p	0	0	0	1	0	2	0	0	4	0	0	0	0	0	0	1	0	0	0	0	0	0	0	0	0	0	0	0	0	0	0	2	0	0	0	0	0	0	0	0	1	0	0	2	0	0	0	0	0
hsa-miR-5000-5p	0	0	0	0	0	0	0	0	0	0	0	0	0	0	0	0	0	0	0	0	0	0	0	0	0	0	0	0	0	0	0	0	2	0	0	0	0	0	0	0	0	0	0	0	0	0	0	0	0
hsa-miR-5001-3p	5	2	3	0	0	0	8	0	0	0	0	0	0	0	0	1	0	0	0	0	0	0	0	0	5	0	0	0	0	0	0	4	0	0	4	0	0	0	1	0	0	1	0	0	2	0	0	0	0
hsa-miR-5001-5p	3	0	1	0	0	6	3	2	0	0	0	1	0	0	0	0	1	1	0	0	0	0	0	0	0	3	0	0	2	2	3	3	0	1	0	0	1	2	0	0	0	0	3	1	0	0	0	6	1
hsa-miR-5002-3p	0	0	0	0	0	0	0	0	0	0	0	0	0	0	0	0	0	0	0	0	0	0	0	0	1	0	0	0	0	0	0	0	0	0	0	0	0	0	0	0	0	0	0	0	0	0	0	0	0
hsa-miR-5003-3p	0	0	0	0	0	0	0	0	0	0	0	0	0	0	0	0	0	0	0	0	0	0	2	0	0	0	0	0	0	0	0	0	0	0	4	0	0	0	0	0	0	0	0	0	0	0	1	0	0
hsa-miR-5003-5p	0	0	0	0	0	0	0	0	1	0	0	0	0	0	0	0	0	0	0	0	0	0	0	0	0	0	0	0	0	0	0	0	0	0	0	0	0	0	0	0	0	0	0	0	0	0	0	0	0
hsa-miR-5004-3p	0	0	0	0	0	0	0	0	0	0	0	0	0	0	1	2	0	0	0	0	0	0	0	0	0	0	0	0	0	0	0	0	0	0	0	0	0	4	0	0	0	0	0	0	0	0	0	0	0
hsa-miR-5004-5p	0	1	0	0	0	4	0	0	0	0	0	0	0	2	0	0	0	0	0	0	0	0	0	0	5	0	2	0	0	0	0	0	0	0	0	0	0	0	0	0	0	0	0	0	0	0	0	0	0
hsa-miR-5006-3p	0	0	0	0	0	0	0	0	0	0	0	0	0	0	0	1	0	0	0	0	0	0	0	0	0	0	0	0	0	0	0	0	0	0	0	0	0	0	0	0	0	0	0	0	0	0	0	0	0
hsa-miR-5006-5p	0	0	0	0	0	0	0	0	0	0	0	0	0	0	0	0	0	0	1	0	0	0	0	1	0	0	0	0	0	0	0	0	0	0	1	0	0	0	3	0	0	0	0	1	0	0	0	0	0
hsa-miR-5007-5p	0	0	0	0	0	0	0	0	0	0	0	0	0	0	0	0	0	0	0	0	0	0	0	0	0	0	0	0	0	0	0	1	0	0	0	0	0	0	0	0	0	0	0	0	0	0	0	0	0
hsa-miR-5008-3p	0	0	0	0	0	0	0	0	0	0	0	0	0	0	2	0	0	0	0	0	0	0	0	0	0	0	0	0	0	0	0	0	0	0	0	0	0	0	0	0	0	0	0	0	0	0	0	0	0
hsa-miR-5009-5p	11	4	5	4	0	7	25	9	5	2	6	4	2	2	1	2	0	2	2	0	3	13	1	3	14	1	3	0	3	0	7	3	1	3	12	0	4	4	2	2	0	7	1	2	12	0	9	2	8
hsa-miR-500a-3p	37	50	83	50	11	147	191	23	27	5	37	37	25	26	25	81	8	16	8	7	24	30	29	18	151	88	39	27	35	43	77	61	21	133	72	23	21	57	23	18	39	42	42	44	97	10	168	42	130
hsa-miR-500a-5p	0	2	0	0	0	3	0	0	0	0	0	0	0	0	0	1	0	0	0	0	0	0	0	0	2	0	0	0	0	0	0	0	0	0	0	0	0	2	0	0	0	0	0	2	0	0	1	0	4
hsa-miR-500b-3p	0	0	6	0	4	0	8	0	0	1	0	1	0	0	0	1	0	2	0	0	0	2	0	0	1	0	1	0	1	1	3	1	0	5	2	3	1	1	0	0	7	0	1	0	3	0	1	3	1
hsa-miR-500b-5p	0	2	0	0	0	3	0	0	0	0	0	0	0	0	0	1	0	0	0	0	0	0	0	0	2	0	0	0	0	0	0	0	0	0	0	0	0	2	0	0	0	0	0	2	0	0	1	0	2
hsa-miR-5010-3p	4	22	3	5	0	1	9	12	1	2	0	2	0	12	0	11	0	2	0	1	3	1	0	2	16	8	6	2	3	2	0	5	2	6	5	6	0	2	0	1	5	2	0	7	5	0	3	10	14
hsa-miR-5010-5p	0	14	1	2	6	5	23	2	2	4	3	3	0	8	2	8	0	1	0	4	2	10	4	3	11	5	2	7	2	8	1	13	7	9	4	5	13	0	1	9	2	5	8	4	9	0	15	8	18
hsa-miR-5011-3p	0	0	0	0	0	0	0	0	0	0	0	0	0	0	0	0	0	0	0	0	0	0	0	0	0	0	0	0	0	0	0	0	0	0	0	0	0	0	0	0	0	0	0	0	0	0	0	0	0
hsa-miR-501-3p	246	194	314	179	95	418	1051	171	83	34	172	97	47	174	74	306	38	72	89	91	104	146	107	57	510	315	131	96	125	156	340	223	123	959	346	59	91	261	186	59	136	223	227	248	363	25	422	292	373
hsa-miR-501-5p	0	4	1	0	0	4	5	0	0	0	0	0	0	0	1	1	0	0	0	0	1	0	0	0	8	0	6	0	1	5	3	2	0	9	4	1	0	0	4	0	0	1	0	6	4	0	3	1	2
hsa-miR-502-3p	10	44	50	32	10	67	118	10	17	6	27	37	12	25	17	69	3	6	12	2	9	17	11	17	87	40	19	13	16	11	62	33	18	79	49	13	13	35	17	12	25	66	18	36	70	8	92	33	56
hsa-miR-503-3p	0	0	2	0	0	6	0	0	0	0	0	0	0	0	0	0	0	0	0	0	0	0	0	0	0	0	0	0	3	0	0	0	0	0	0	0	2	0	0	3	0	0	0	0	0	0	0	0	0
hsa-miR-503-5p	35	13	55	18	8	55	96	19	18	10	22	5	13	22	29	40	2	13	12	3	5	21	12	12	124	56	26	8	46	23	53	40	13	45	48	5	29	16	36	2	18	30	14	15	24	15	111	19	69
hsa-miR-504-3p	0	0	4	0	0	6	0	0	0	0	0	0	0	0	0	0	0	0	0	0	1	3	0	1	1	0	0	0	2	0	0	0	0	0	0	0	0	0	0	0	2	1	0	0	3	0	0	0	2
hsa-miR-504-5p	10	5	17	11	3	2	5	11	4	0	16	2	6	5	16	22	1	8	6	6	3	4	7	6	37	6	7	16	4	16	4	32	5	16	7	4	4	7	1	8	6	17	8	2	12	1	17	11	12
hsa-miR-5047	0	0	0	0	0	0	0	0	0	0	0	1	0	0	0	0	0	0	0	0	0	0	0	0	0	0	0	0	0	0	0	1	0	0	0	0	0	0	0	0	0	0	0	0	0	0	0	0	0
hsa-miR-505-3p	24	17	36	18	3	7	13	7	3	3	4	12	6	2	10	52	5	10	10	0	1	10	6	2	60	3	3	1	14	6	7	33	8	2	25	2	6	7	8	2	12	27	10	8	18	0	25	19	42
hsa-miR-505-5p	14	56	79	35	8	56	150	41	13	4	44	22	23	36	26	61	3	39	11	4	11	36	33	23	71	6	46	27	47	21	52	72	57	62	54	26	25	20	32	19	34	67	26	41	58	6	95	62	60
hsa-miR-506-3p	0	0	0	0	0	0	0	0	0	0	0	0	0	0	0	0	0	0	0	0	0	0	0	0	0	0	0	0	2	0	1	0	0	0	0	0	0	0	0	0	4	0	0	0	0	0	0	0	0
hsa-miR-507	0	0	0	0	0	0	0	0	0	0	0	0	0	0	0	0	0	0	0	0	0	0	0	0	0	0	0	0	0	0	0	0	0	0	0	0	0	0	0	0	0	0	0	0	0	0	0	0	0
hsa-miR-508-3p	0	0	1	0	0	0	1	3	0	0	0	0	0	0	1	2	0	0	1	0	0	2	0	0	3	0	8	1	0	0	2	0	0	3	0	0	0	0	0	0	0	2	0	4	0	1	5	0	7
hsa-miR-5087	0	0	0	0	0	0	1	0	0	1	0	0	0	0	0	0	0	0	0	1	0	0	0	0	0	0	0	1	0	0	0	0	0	0	0	0	0	0	0	0	0	0	0	0	0	0	0	1	3
hsa-miR-5088-5p	0	3	0	0	0	0	1	0	0	0	0	0	0	0	0	0	0	0	0	0	0	0	0	0	0	3	0	0	0	0	0	0	0	0	0	0	0	0	0	0	1	0	0	0	2	0	0	0	0
hsa-miR-5089-3p	0	0	0	0	0	0	0	0	0	0	0	0	0	0	0	0	0	0	0	0	0	0	0	0	0	0	0	0	0	0	0	0	0	0	0	0	0	0	0	0	0	0	0	0	0	0	1	0	0
hsa-miR-5089-5p	0	0	0	0	0	0	0	0	0	0	0	0	0	0	0	0	0	0	0	0	0	0	0	0	0	0	0	0	0	0	0	0	0	0	0	0	0	0	0	0	0	0	0	0	0	0	0	0	0
hsa-miR-5090	1	2	0	0	0	0	0	0	0	2	0	0	0	0	0	1	0	0	0	0	0	0	0	0	0	0	0	0	0	4	3	1	0	0	0	0	0	0	2	0	0	0	0	2	0	3	0	1	1
hsa-miR-5091	0	0	0	3	7	0	1	1	0	1	0	0	0	1	0	0	4	0	0	0	0	0	0	0	0	0	2	0	0	0	2	0	0	0	1	0	0	0	0	0	1	0	0	0	0	2	0	0	0
hsa-miR-5093	0	0	0	0	0	0	0	0	0	0	0	0	0	0	0	0	0	0	0	0	0	0	0	0	0	0	0	0	0	0	0	0	0	0	0	0	0	0	0	0	0	0	0	0	0	0	0	0	0
hsa-miR-509-3-5p	0	0	2	0	1	0	1	0	0	0	0	0	0	0	0	0	0	0	0	0	0	0	1	0	4	0	0	1	0	0	0	0	0	0	1	2	0	0	0	0	0	0	0	0	0	0	0	0	3
hsa-miR-509-3p	0	2	0	0	0	4	4	0	0	0	0	2	2	0	0	0	5	1	1	0	0	4	1	0	1	2	2	0	0	2	0	0	0	3	1	2	1	0	0	0	0	4	0	0	1	1	0	3	0
hsa-miR-5094	0	0	0	0	0	0	0	0	0	0	0	0	0	0	0	0	0	4	0	0	0	0	0	0	0	0	0	0	0	0	0	0	0	0	0	2	0	0	0	0	0	0	2	0	0	0	0	0	0
hsa-miR-509-5p	0	0	0	0	0	0	0	0	0	0	0	0	0	0	0	0	0	0	0	0	0	0	0	0	0	0	0	0	0	0	0	0	0	0	0	0	0	0	0	0	0	0	0	0	0	0	0	0	0
hsa-miR-5100	0	0	0	0	0	0	1	1	0	0	0	1	1	2	0	0	0	0	0	1	0	0	0	1	0	0	0	0	0	0	0	0	0	0	0	2	0	0	0	0	0	0	1	0	0	0	1	0	0
hsa-miR-510-5p	0	0	0	0	0	0	0	0	0	0	0	0	0	0	0	0	0	0	0	0	0	0	0	0	0	0	0	0	0	0	0	0	0	0	0	0	0	0	0	0	0	0	0	0	0	0	0	0	0
hsa-miR-511-3p	0	0	0	0	1	0	2	0	0	0	0	0	0	0	0	0	0	0	0	3	0	0	0	0	0	0	0	0	0	0	0	0	0	19	0	0	0	0	0	0	0	0	0	3	0	0	0	0	0
hsa-miR-511-5p	48	31	36	52	27	96	36	46	39	23	73	37	45	45	26	102	3	46	32	5	50	124	27	39	82	9	26	19	71	75	36	28	49	149	55	37	33	35	13	53	27	58	134	26	43	26	38	99	46
hsa-miR-512-3p	0	0	0	0	0	0	0	0	0	0	0	0	0	0	0	0	0	1	0	0	0	0	0	1	0	0	0	0	2	0	0	0	0	0	0	0	0	1	0	0	0	0	2	3	0	3	0	0	0
hsa-miR-512-5p	0	0	0	0	0	0	0	0	0	0	0	0	0	0	0	0	0	0	0	0	0	0	0	0	0	0	0	0	0	0	0	0	0	0	0	0	0	0	0	0	0	0	0	0	0	0	0	0	0
hsa-miR-513b-5p	0	0	0	0	0	0	0	0	0	0	0	0	0	0	0	0	0	0	0	0	0	0	0	0	0	0	0	0	0	0	0	0	0	0	0	0	0	0	0	0	0	0	0	0	0	0	0	0	0
hsa-miR-513c-5p	0	0	0	0	0	0	0	0	0	0	0	0	0	0	0	0	0	0	0	0	0	0	6	1	0	0	0	0	0	0	1	3	0	3	0	0	0	0	0	0	0	0	0	0	0	0	0	0	2
hsa-miR-514a-3p	1	0	0	0	1	0	0	2	0	6	0	0	0	0	3	0	0	0	2	0	0	0	0	0	3	0	4	0	0	0	0	0	0	3	0	0	0	0	2	0	2	0	0	0	3	0	4	2	8
hsa-miR-514a-5p	0	0	0	0	0	0	0	0	0	0	0	0	0	0	0	0	0	0	0	0	0	0	0	0	0	0	0	0	0	0	0	0	0	0	0	0	0	0	0	0	0	0	0	0	0	0	0	0	0
hsa-miR-514b-5p	0	0	0	0	0	0	0	0	0	0	0	0	0	0	0	0	0	0	0	0	0	0	0	0	0	0	0	0	0	0	0	0	0	0	0	0	0	0	0	0	0	0	0	0	0	0	0	0	0
hsa-miR-515-3p	0	0	0	0	0	0	0	0	0	0	0	0	0	0	0	0	0	0	0	0	0	0	0	0	0	0	0	0	0	0	0	0	0	0	0	0	0	0	0	0	0	0	0	0	0	0	0	0	0
hsa-miR-515-5p	0	0	0	0	0	0	0	0	0	0	0	0	0	0	0	0	0	0	0	0	0	0	0	0	0	0	0	0	0	0	0	0	0	0	0	1	0	0	0	0	0	0	0	0	0	0	0	0	0
hsa-miR-516a-5p	0	0	0	0	0	0	0	0	0	0	0	0	0	0	0	1	0	0	0	0	0	0	0	0	0	0	0	0	0	0	0	0	0	0	0	0	0	3	0	0	0	0	0	0	0	0	0	0	0
hsa-miR-516b-5p	0	0	0	0	0	0	0	0	0	0	0	0	0	0	0	1	0	0	0	0	0	2	0	0	1	0	0	0	0	0	2	0	5	3	0	0	0	2	0	0	0	4	5	1	0	0	0	2	1
hsa-miR-517a-3p	2	0	0	0	0	0	0	0	0	0	0	0	0	0	0	0	0	0	0	0	0	0	0	0	0	0	0	0	0	0	2	0	0	3	3	0	0	0	0	0	0	0	0	0	0	0	0	0	0
hsa-miR-517b-3p	2	0	0	0	0	0	0	0	0	0	0	0	0	0	0	0	0	0	0	0	0	0	0	0	0	0	0	0	0	0	2	0	0	3	3	0	0	0	0	0	0	0	0	0	0	0	0	0	0
hsa-miR-517c-3p	0	0	0	0	0	0	0	0	0	0	0	0	0	0	0	0	0	0	0	0	0	0	0	0	0	0	0	0	0	0	0	0	0	0	0	0	0	0	0	0	0	0	0	0	0	0	1	0	0
hsa-miR-5186	0	0	0	0	0	0	0	0	0	0	0	0	0	1	0	0	0	0	0	0	0	0	0	0	0	0	0	0	0	0	0	0	0	0	0	0	0	0	0	0	0	0	0	0	0	0	0	0	0
hsa-miR-5187-3p	0	0	0	0	0	0	0	0	0	0	0	3	1	2	0	0	0	0	0	0	0	0	0	0	0	0	0	0	0	0	0	0	0	0	0	0	0	0	0	0	0	0	0	0	0	0	4	0	0
hsa-miR-5187-5p	3	6	14	2	8	4	3	3	7	0	0	4	7	4	2	9	3	7	4	12	1	10	6	1	5	4	1	3	8	9	4	9	6	6	5	3	6	6	4	2	13	1	0	4	6	0	6	1	7
hsa-miR-5188	0	1	0	0	0	0	1	0	0	0	0	0	0	0	0	1	0	0	1	0	0	0	0	1	2	0	0	0	0	0	0	0	0	0	2	0	1	0	0	4	0	0	0	0	0	0	0	0	0
hsa-miR-5189-3p	1	2	12	1	1	2	16	0	3	0	1	0	6	2	0	15	0	5	6	1	0	0	11	5	6	7	0	0	0	2	4	1	4	13	2	1	2	3	4	3	13	8	0	0	5	6	1	7	0
hsa-miR-5189-5p	13	20	14	9	7	8	44	11	6	3	20	6	7	21	7	30	1	14	0	5	10	2	15	6	28	3	1	1	12	6	17	11	6	26	11	0	13	3	6	7	11	8	2	10	21	0	15	6	15
hsa-miR-518a-3p	0	0	0	0	0	0	0	0	0	0	0	0	0	1	1	0	0	0	0	0	0	0	0	0	0	0	0	0	0	0	0	0	0	0	0	0	0	0	0	0	0	0	0	0	0	0	0	0	0
hsa-miR-518a-5p	0	0	0	0	0	0	0	0	0	0	0	0	0	0	0	0	0	0	0	0	0	0	0	0	0	0	0	0	0	0	0	0	1	0	0	0	0	0	0	0	0	0	0	0	0	0	0	0	0
hsa-miR-518b	0	0	0	0	0	0	0	0	0	0	0	0	0	0	0	0	0	0	0	0	0	0	0	0	8	0	0	0	0	0	0	2	0	0	0	0	0	0	0	0	0	0	2	0	1	0	0	0	0
hsa-miR-518c-3p	0	0	0	0	0	0	0	0	0	0	0	0	0	0	0	0	0	0	0	0	0	0	0	0	0	0	0	0	0	0	0	0	0	0	0	0	0	0	0	0	0	0	0	0	0	0	0	0	0
hsa-miR-518d-5p	0	0	0	0	0	0	0	0	0	0	0	0	0	0	0	0	0	0	0	0	0	0	0	0	0	1	0	0	0	0	0	0	0	0	0	0	0	0	0	0	0	0	0	0	0	0	0	0	0
hsa-miR-518e-5p	0	0	0	6	0	0	0	0	0	0	0	0	0	1	0	0	0	0	0	1	0	0	0	0	0	0	0	0	1	0	0	0	0	0	0	0	0	0	0	0	0	0	0	0	0	0	0	0	0
hsa-miR-518f-5p	0	0	0	0	0	0	0	0	0	0	0	0	0	0	0	0	0	0	0	0	0	0	0	0	0	1	0	0	0	0	0	0	0	0	0	0	0	0	0	0	0	0	0	3	0	0	0	0	0
hsa-miR-5191	0	1	0	0	0	0	0	0	0	0	0	0	0	0	0	0	0	0	0	0	0	0	0	0	0	0	0	0	0	0	0	0	0	0	0	0	0	0	0	0	0	0	0	0	0	0	0	0	0
hsa-miR-5192	0	0	0	0	0	0	10	0	0	0	0	0	0	0	0	0	0	0	0	0	0	0	0	0	2	0	0	0	0	0	0	0	0	0	0	0	0	0	0	0	0	0	0	0	1	0	0	0	0
hsa-miR-5193	0	5	0	3	0	0	0	0	3	0	0	0	2	2	3	2	0	1	0	0	0	2	2	0	1	0	8	2	0	0	1	0	1	0	0	1	0	0	0	1	1	1	0	0	0	2	0	2	4
hsa-miR-5194	0	0	0	0	0	0	0	0	0	0	0	0	0	0	0	2	0	0	0	0	0	0	0	0	0	0	0	0	0	0	0	0	0	3	0	0	0	0	1	0	0	0	0	0	0	0	0	0	6
hsa-miR-5195-5p	2	0	0	0	0	0	0	0	0	6	0	4	0	0	0	0	0	0	0	0	0	0	0	1	0	0	11	0	0	10	0	0	0	0	0	0	0	0	0	0	0	0	0	3	0	0	0	0	0
hsa-miR-5196-3p	0	0	0	3	0	0	0	0	0	0	0	0	0	0	0	0	0	0	0	0	0	0	0	0	0	0	0	0	0	0	0	0	0	0	0	0	0	0	0	0	0	0	0	0	0	0	0	0	0
hsa-miR-5196-5p	0	0	0	0	0	0	0	0	0	0	0	0	0	0	0	0	0	0	0	0	0	0	0	0	0	0	0	0	0	0	0	0	0	0	0	0	0	0	0	0	0	1	0	0	0	0	0	0	0
hsa-miR-5197-3p	14	0	0	4	0	0	0	0	0	0	0	0	0	0	0	0	0	0	0	0	0	0	0	2	0	0	0	0	0	0	0	0	0	0	0	0	0	0	0	0	0	0	0	0	0	0	0	0	0
hsa-miR-519a-5p	0	0	0	0	0	0	0	0	0	0	0	0	0	0	0	0	0	0	0	1	0	0	0	0	0	0	0	0	1	0	0	0	0	0	0	0	0	0	0	0	0	0	0	0	0	0	0	5	0
hsa-miR-519b-5p	0	0	0	0	0	0	0	0	0	0	0	0	0	0	0	0	0	0	0	1	0	0	0	0	0	0	0	0	1	0	0	0	0	0	0	0	0	0	0	0	0	0	0	0	0	0	0	0	0
hsa-miR-519c-3p	0	0	0	0	0	0	0	0	0	0	0	0	0	0	0	0	0	0	0	0	0	0	0	0	0	0	0	0	0	0	0	0	0	0	0	0	0	0	0	0	0	0	0	0	0	0	0	0	0
hsa-miR-519c-5p	0	1	0	1	0	0	0	0	0	0	0	0	0	0	0	0	0	0	0	1	0	0	0	0	0	0	0	0	1	0	0	0	0	0	0	0	0	0	1	0	0	0	0	0	0	0	0	0	0
hsa-miR-519d-3p	0	0	0	0	0	0	0	0	0	0	0	0	0	0	0	0	0	0	0	0	0	0	0	0	0	0	0	0	0	0	0	0	0	0	0	0	0	0	0	0	0	0	0	1	0	0	0	0	0
hsa-miR-519d-5p	4	3	0	6	0	0	0	0	0	2	0	0	0	0	17	1	0	0	0	0	0	0	0	0	0	0	0	0	0	1	0	0	0	0	1	0	0	0	0	0	0	0	0	3	0	0	0	2	0
hsa-miR-520a-3p	0	0	0	0	0	0	0	0	0	0	0	0	0	0	0	0	0	4	0	0	0	0	0	2	0	0	0	0	0	0	0	0	0	1	0	0	0	0	0	0	0	3	3	0	0	0	0	2	0
hsa-miR-520c-5p	0	0	0	0	0	0	0	0	0	0	0	0	0	0	0	0	0	0	0	0	0	0	0	0	0	1	0	0	0	0	0	0	0	0	0	0	0	0	0	0	0	0	0	0	0	0	0	0	0
hsa-miR-520d-3p	0	0	0	0	0	0	0	0	0	0	0	0	0	0	0	0	0	0	0	0	0	0	0	0	0	0	0	0	0	0	0	0	0	0	0	0	0	0	0	0	0	0	0	0	0	0	0	0	0
hsa-miR-520f-5p	1	6	0	2	0	0	0	0	0	0	0	0	0	0	11	1	0	0	0	0	0	0	0	0	0	0	0	0	0	0	0	0	0	0	0	0	0	0	0	2	0	0	0	0	0	0	0	5	0
hsa-miR-520g-3p	0	0	0	0	0	0	0	0	0	0	0	0	0	0	0	0	0	0	0	0	0	0	0	0	0	0	0	0	0	0	0	0	0	0	0	0	0	0	0	0	0	0	0	0	0	0	0	0	0
hsa-miR-520g-5p	0	0	0	0	0	0	0	0	0	0	0	0	0	0	0	0	0	0	0	0	0	0	0	0	0	0	0	0	0	0	0	0	0	0	0	0	0	0	0	0	0	0	0	0	0	0	0	0	0
hsa-miR-520h	0	0	0	0	0	0	0	0	0	0	0	0	0	0	0	0	0	0	0	0	0	0	0	0	0	0	0	0	0	0	0	0	0	0	0	0	0	0	0	0	0	0	0	0	0	0	0	0	0
hsa-miR-521	0	0	0	0	0	0	0	0	0	0	0	0	0	0	0	0	0	0	0	0	0	0	0	0	0	0	0	0	0	0	0	0	0	0	0	0	0	0	0	0	0	0	0	0	0	0	1	0	0
hsa-miR-522-3p	0	0	0	0	0	0	0	0	0	0	0	0	0	0	0	3	0	1	0	0	0	0	0	0	0	0	0	0	0	0	0	0	0	0	0	0	0	0	0	0	0	0	0	0	0	0	0	0	0
hsa-miR-522-5p	2	0	0	0	0	0	0	0	0	0	0	0	0	0	0	0	0	0	0	1	0	0	0	0	0	0	0	0	1	0	0	0	0	0	0	0	1	0	0	0	0	0	0	0	0	0	0	0	0
hsa-miR-523-3p	0	0	0	0	0	0	0	0	0	0	0	0	0	0	0	0	0	0	0	0	0	0	0	0	0	0	0	0	0	0	0	0	0	0	0	0	0	0	0	0	0	0	0	0	0	0	0	0	0
hsa-miR-523-5p	0	0	0	0	2	0	0	0	0	0	0	0	0	0	0	0	0	0	0	1	0	0	0	0	0	0	0	0	1	0	0	0	0	0	0	0	0	0	0	0	0	0	0	0	0	0	0	0	0
hsa-miR-526a	0	0	0	0	0	0	0	0	0	0	0	0	0	0	0	0	0	0	0	0	0	0	0	0	0	1	0	0	0	0	0	0	0	0	0	0	0	0	0	0	0	0	0	0	0	0	0	0	0
hsa-miR-526b-5p	0	0	0	0	0	0	0	0	0	0	0	0	0	0	0	0	0	0	0	0	0	0	0	0	0	0	0	0	0	0	0	0	0	0	0	0	0	0	0	0	0	0	2	0	0	0	0	0	0
hsa-miR-532-3p	0	10	13	7	0	10	23	5	0	0	1	2	0	7	2	16	0	0	3	4	3	10	1	3	20	18	3	3	3	2	10	11	0	6	16	0	0	0	2	0	2	9	6	7	7	1	21	5	5
hsa-miR-532-5p	2111	2097	5970	3190	858	3894	8480	2558	1528	868	2695	2135	927	1999	1742	4860	363	1755	1113	414	1312	1910	1449	1054	7942	1902	2333	1244	2396	1921	2766	3743	2209	3336	4061	1330	1923	2169	1101	1094	2361	3323	2995	2727	5787	518	9391	3551	7369
hsa-miR-539-3p	0	0	2	0	0	1	0	0	3	0	0	0	2	3	2	0	0	0	0	0	0	1	0	1	3	0	0	0	0	0	0	4	0	0	0	0	2	0	0	0	0	0	0	0	0	0	0	2	0
hsa-miR-539-5p	0	0	0	1	0	0	0	0	0	0	0	0	1	0	0	0	0	0	0	0	0	1	0	0	4	0	0	0	0	0	0	4	2	0	0	0	0	0	0	0	0	0	0	1	0	0	0	0	0
hsa-miR-541-3p	0	1	7	4	0	4	0	0	0	0	0	0	0	3	4	0	0	0	1	0	0	1	4	4	7	0	0	0	0	3	1	2	0	0	0	0	0	3	0	0	1	4	0	0	1	0	2	0	0
hsa-miR-541-5p	0	0	0	0	0	0	0	0	3	2	0	0	0	0	0	0	0	0	0	0	1	0	0	0	0	0	0	0	0	1	0	0	1	0	0	0	0	1	0	0	1	0	0	0	0	0	0	0	0
hsa-miR-542-3p	13	13	30	9	3	3	32	12	26	6	14	12	8	7	8	39	7	8	19	5	9	13	4	12	59	14	4	8	27	41	16	19	7	3	24	3	8	9	5	7	14	57	13	9	31	1	88	26	47
hsa-miR-542-5p	0	0	0	0	0	2	0	0	0	0	0	0	0	0	0	0	0	0	0	0	1	0	0	1	1	0	0	0	0	0	2	0	0	0	3	0	0	0	0	0	0	0	0	0	1	0	3	0	0
hsa-miR-543	64	137	316	116	19	87	36	81	177	24	45	26	211	271	263	214	26	334	122	58	8	127	59	550	786	21	52	105	65	62	49	658	324	316	44	174	144	33	82	176	207	286	56	41	43	18	159	289	203
hsa-miR-544a	0	0	0	0	0	0	0	0	0	0	0	0	0	0	0	0	0	0	0	0	0	0	0	5	0	0	0	0	0	0	0	0	0	0	0	0	0	0	0	0	0	0	0	0	0	0	0	0	0
hsa-miR-544b	0	0	3	0	0	0	0	0	0	0	0	0	0	0	0	0	0	0	0	0	0	0	0	0	0	0	0	0	0	0	0	0	0	3	0	0	0	0	1	0	0	1	0	0	0	0	0	0	0
hsa-miR-545-3p	0	0	0	0	0	0	0	0	0	0	2	0	0	0	0	0	0	1	0	0	0	0	0	0	1	0	0	0	0	0	0	0	4	0	0	0	0	0	0	0	1	0	0	0	0	0	0	0	0
hsa-miR-545-5p	0	0	0	0	0	0	0	0	0	0	0	2	0	0	0	0	0	0	0	0	0	0	0	0	0	0	0	0	0	0	0	0	0	0	0	0	0	0	0	0	0	0	0	0	0	0	0	0	0
hsa-miR-548a-3p	0	0	2	0	0	0	1	1	6	0	0	0	0	0	0	1	0	0	1	0	0	2	0	0	1	0	0	0	1	0	1	2	2	0	0	0	1	1	4	0	0	1	0	0	0	5	0	0	0
hsa-miR-548a-5p	0	0	0	0	0	0	0	0	0	0	0	0	0	0	0	0	0	0	0	0	0	0	0	0	0	0	0	0	0	0	0	0	0	0	0	0	0	0	0	0	0	0	0	0	0	0	0	0	0
hsa-miR-548ab	0	0	0	0	0	0	2	0	0	0	0	0	1	0	0	0	0	0	3	0	0	0	0	0	2	0	1	0	2	0	0	0	0	0	0	0	0	0	0	0	0	0	0	0	4	0	0	0	1
hsa-miR-548ac	1	0	3	0	0	0	6	1	2	0	0	0	0	1	0	1	0	0	0	0	0	6	0	0	1	0	0	0	0	1	0	0	0	0	0	2	0	4	0	0	0	0	0	0	3	0	0	0	0
hsa-miR-548ad-5p	0	0	0	0	0	0	1	0	0	0	0	1	0	0	0	0	0	0	0	0	0	0	0	0	1	0	2	0	0	0	0	0	0	0	0	0	0	1	0	0	0	0	0	0	0	0	0	0	0
hsa-miR-548ag	0	0	0	0	4	0	0	0	0	0	0	0	0	0	1	4	0	1	0	0	0	0	0	0	0	0	0	0	0	0	0	4	0	0	0	0	0	0	0	0	0	0	0	3	2	0	0	0	0
hsa-miR-548ah-3p	0	3	0	0	0	0	0	0	0	0	0	0	3	0	0	0	0	0	0	0	0	5	0	0	0	0	0	0	1	0	1	0	0	0	0	0	0	0	1	0	0	0	0	1	0	0	0	0	1
hsa-miR-548ah-5p	0	0	0	0	0	0	0	0	0	0	0	0	0	0	0	0	0	0	0	0	0	0	0	0	0	0	0	4	0	0	0	0	0	1	0	0	0	1	0	0	0	0	0	0	0	0	0	0	0
hsa-miR-548al	0	0	0	0	0	0	0	0	0	0	0	0	0	0	0	0	0	0	0	0	0	2	0	0	0	0	0	0	0	0	0	0	0	0	0	0	0	0	0	0	0	0	0	0	0	0	0	0	0
hsa-miR-548am-3p	0	0	2	0	0	0	0	0	0	0	3	0	0	0	0	0	0	0	0	0	0	3	0	0	0	1	0	0	1	0	0	0	0	0	0	0	0	0	0	0	0	0	0	0	3	0	2	0	0
hsa-miR-548am-5p	0	0	0	0	0	0	0	0	0	0	0	0	0	0	0	0	0	0	0	0	0	0	0	0	0	0	0	0	0	0	0	0	0	0	0	0	0	0	0	0	0	0	0	0	0	0	1	0	0
hsa-miR-548an	0	0	0	0	0	0	0	0	0	0	0	0	0	0	0	0	0	0	0	0	0	0	0	0	0	0	0	0	0	0	0	0	0	0	0	0	0	0	0	0	0	0	0	0	0	0	0	0	0
hsa-miR-548ao-3p	0	0	0	0	0	0	0	0	0	0	0	0	0	0	0	0	0	0	0	0	0	0	0	0	0	0	0	0	0	0	0	0	0	0	2	0	0	0	0	0	0	0	0	0	0	0	0	0	0
hsa-miR-548ap-5p	0	0	0	0	0	0	0	0	0	0	0	0	0	0	0	6	0	0	0	0	0	0	0	0	0	0	0	0	0	0	0	0	1	0	0	0	0	0	0	0	0	0	0	0	0	0	0	0	0
hsa-miR-548aq-5p	0	0	0	0	0	0	0	0	0	0	1	0	0	0	0	0	0	0	0	0	1	0	0	0	0	0	0	0	0	0	0	0	0	0	0	0	0	0	0	0	0	0	0	0	0	0	0	0	0
hsa-miR-548ar-3p	0	0	0	0	0	0	0	0	0	0	0	0	0	0	0	0	0	0	1	0	0	0	0	0	0	0	0	0	0	0	0	0	0	0	1	0	2	0	0	0	0	0	3	0	0	0	0	0	0
hsa-miR-548as-5p	0	0	0	11	0	0	0	0	0	0	0	0	1	0	0	0	0	0	0	0	0	0	0	0	0	0	0	0	0	0	0	0	0	1	0	0	0	0	0	0	0	0	0	0	0	0	0	0	0
hsa-miR-548at-3p	0	0	0	0	0	0	0	0	0	0	0	0	0	0	0	0	0	0	0	0	0	0	0	0	2	0	0	0	0	0	0	2	0	0	0	0	0	0	0	0	0	0	0	0	0	0	0	0	0
hsa-miR-548at-5p	1	2	0	0	1	0	0	0	0	0	0	0	0	0	0	0	0	0	0	0	0	1	0	0	0	0	0	0	0	0	0	0	0	0	0	0	0	0	0	0	0	0	0	0	0	0	0	0	0
hsa-miR-548au-5p	0	0	0	0	0	0	0	0	0	0	0	0	0	0	0	0	0	0	0	0	0	0	0	0	0	0	0	0	0	0	0	0	0	0	0	0	0	0	0	0	0	0	0	0	0	0	0	0	0
hsa-miR-548av-3p	0	0	0	0	0	0	0	0	0	0	0	0	0	0	0	0	0	0	0	0	0	0	0	0	0	0	0	0	0	0	0	0	0	0	1	0	0	0	0	0	0	1	0	0	0	0	0	0	0
hsa-miR-548av-5p	0	0	0	0	0	0	0	0	0	0	0	0	0	0	0	0	0	0	0	0	0	0	0	0	0	0	0	0	0	0	0	0	0	0	0	0	0	0	0	0	0	0	0	0	1	0	0	0	1
hsa-miR-548aw	0	0	5	0	0	0	0	0	0	0	0	0	0	0	1	8	2	0	0	0	0	0	0	0	3	0	0	0	0	1	0	0	0	2	0	0	0	0	0	0	4	0	0	0	0	0	0	0	1
hsa-miR-548ay-3p	2	0	2	1	0	1	5	3	2	0	0	0	1	1	1	2	1	0	0	0	2	0	1	2	1	0	0	5	0	0	0	0	0	0	0	0	0	0	0	0	0	4	2	0	0	0	4	0	2
hsa-miR-548ay-5p	0	0	0	0	0	0	0	0	0	0	0	0	0	0	0	3	0	0	0	0	0	0	0	0	0	0	0	0	0	0	0	0	0	0	0	0	0	0	0	0	0	0	0	0	2	0	0	3	0
hsa-miR-548az-5p	0	0	0	0	0	4	0	0	0	0	0	0	0	0	0	0	0	0	0	0	0	0	0	0	1	2	0	0	0	3	0	0	1	0	0	0	0	0	0	0	0	0	0	0	0	0	0	0	2
hsa-miR-548b-5p	0	0	0	0	0	0	0	0	0	0	0	0	0	0	0	0	0	0	0	0	0	0	0	1	0	0	0	0	0	0	0	0	0	0	0	0	0	0	0	0	0	0	0	0	0	0	0	0	0
hsa-miR-548ba	0	0	0	0	0	0	0	0	0	0	0	0	0	0	0	0	0	0	0	0	0	0	0	0	0	0	0	0	0	0	0	0	0	0	0	0	0	0	0	0	0	0	0	0	0	0	0	0	0
hsa-miR-548c-5p	0	0	0	1	0	0	0	0	0	0	0	0	0	0	0	0	0	0	0	0	0	0	0	0	0	0	0	0	0	0	0	0	0	0	0	0	0	0	0	0	0	0	0	0	0	0	0	0	0
hsa-miR-548d-3p	0	0	0	0	0	0	0	0	0	0	0	0	0	0	0	0	0	0	0	0	0	0	0	0	0	0	0	0	0	0	0	0	0	0	0	0	0	0	0	0	0	0	0	0	0	0	0	2	0
hsa-miR-548d-5p	0	1	0	0	0	1	0	0	0	0	0	0	3	0	0	0	0	0	0	0	0	0	0	0	0	0	0	0	0	0	0	0	0	0	0	0	0	0	0	0	0	0	0	0	0	0	0	0	0
hsa-miR-548e-3p	4	4	3	4	0	0	20	4	2	1	6	0	7	6	3	16	0	1	7	4	1	12	3	3	31	0	5	0	13	19	12	13	4	13	11	3	11	3	2	4	5	14	6	5	9	2	19	10	36
hsa-miR-548e-5p	0	0	0	0	0	0	0	0	0	0	0	0	0	0	0	0	0	0	0	0	0	0	0	0	0	0	0	0	7	0	0	0	0	0	0	0	0	0	0	0	2	0	0	0	4	0	0	0	0
hsa-miR-548f-3p	7	0	0	9	0	0	10	0	5	2	0	2	0	2	4	0	0	3	0	2	0	4	0	0	0	7	0	0	2	7	4	9	2	5	14	1	9	0	5	0	6	9	0	7	3	0	0	1	21
hsa-miR-548f-5p	0	0	0	0	0	0	0	0	0	0	0	0	0	0	0	0	0	0	0	0	0	0	0	0	0	0	0	0	0	0	0	0	0	1	0	0	0	0	0	0	0	0	0	0	0	0	0	0	0
hsa-miR-548h-5p	34	26	11	9	3	16	3	4	8	23	2	9	3	0	0	0	7	5	0	1	10	9	6	0	0	0	1	1	9	6	6	1	0	4	2	1	0	2	3	0	12	19	0	1	14	0	3	71	1
hsa-miR-548i	0	2	0	0	0	0	0	0	0	0	1	0	0	0	0	0	0	0	0	0	0	0	0	0	0	0	0	0	0	0	0	0	0	1	0	0	0	0	0	0	0	0	0	0	0	0	0	0	0
hsa-miR-548j-3p	4	0	2	0	0	0	0	2	2	0	0	2	3	1	0	0	0	0	0	0	0	0	1	0	2	0	0	0	3	0	1	1	0	6	0	0	0	0	0	0	0	3	0	2	0	1	0	0	1
hsa-miR-548j-5p	0	8	36	11	6	5	8	4	1	4	13	0	19	6	13	50	1	10	10	5	0	24	14	14	27	7	18	13	5	7	14	25	16	19	1	8	20	21	4	2	3	21	8	8	24	0	8	24	32
hsa-miR-548k	0	0	4	0	0	2	22	3	0	0	3	0	0	3	0	3	0	0	0	0	3	0	2	1	11	5	0	0	0	1	1	2	5	2	6	0	4	2	0	0	0	4	1	1	11	2	18	3	12
hsa-miR-548l	0	2	5	10	0	0	10	5	2	0	4	0	0	0	2	8	4	6	0	1	2	0	6	2	4	0	0	0	2	0	10	3	4	0	1	2	0	0	1	0	0	1	0	3	6	1	12	2	7
hsa-miR-548n	0	0	0	0	0	0	2	0	0	0	0	0	1	0	0	0	0	0	3	0	0	0	0	0	3	0	1	0	1	0	0	0	0	0	1	4	0	0	0	0	3	1	0	0	4	0	0	0	1
hsa-miR-548o-3p	19	22	62	16	5	9	41	12	24	11	26	39	26	16	22	37	4	22	12	11	17	46	20	19	84	6	18	12	31	37	38	46	14	27	41	6	23	15	10	6	25	26	15	25	33	2	68	21	109
hsa-miR-548o-5p	0	0	0	0	0	0	0	0	0	0	0	0	0	0	0	0	0	0	0	0	0	0	0	0	0	0	0	0	0	0	0	0	0	0	0	0	0	0	0	0	0	0	0	0	0	0	0	0	0
hsa-miR-548p	0	0	0	5	0	0	0	0	0	0	0	5	0	0	0	0	0	0	0	0	0	3	0	3	0	0	0	0	0	0	0	0	0	0	0	0	0	0	0	0	0	0	0	0	2	0	0	1	0
hsa-miR-548q	3	2	2	1	0	0	8	5	0	0	0	6	3	0	0	1	0	4	0	0	0	3	0	2	9	0	1	1	5	3	1	1	0	5	3	1	0	1	0	1	0	0	0	2	4	0	5	2	2
hsa-miR-548s	0	0	0	0	0	0	0	0	0	0	0	0	0	0	0	0	0	0	0	0	0	0	0	0	0	0	0	0	0	0	0	0	0	0	0	0	0	0	0	0	0	0	0	0	0	0	0	0	0
hsa-miR-548t-5p	0	0	0	1	0	2	0	0	0	1	0	5	0	0	0	0	0	0	0	0	0	0	0	0	1	0	0	0	0	0	0	0	0	0	0	0	4	0	0	0	0	0	0	0	0	0	2	0	0
hsa-miR-548u	0	1	0	0	0	0	4	0	3	0	0	0	0	2	0	2	0	0	0	0	0	0	2	2	10	0	0	0	0	3	4	3	0	0	2	1	2	1	0	2	0	2	0	2	1	0	2	2	0
hsa-miR-548w	0	1	0	0	0	0	0	0	0	0	0	0	0	0	0	1	0	0	0	0	0	0	0	0	0	0	0	0	0	0	0	0	0	0	0	0	0	0	0	0	0	0	0	0	0	0	0	0	0
hsa-miR-548x-5p	0	0	0	0	0	0	0	0	0	0	0	0	0	0	0	0	0	0	0	0	0	0	0	0	0	0	0	0	0	0	0	0	0	0	0	0	0	0	0	0	0	0	0	0	0	0	0	0	0
hsa-miR-549a	0	0	0	0	0	8	0	0	0	0	2	0	0	0	0	0	0	0	0	0	0	0	0	0	1	15	0	0	0	0	0	0	0	0	0	0	0	0	0	0	0	0	0	0	0	0	0	0	4
hsa-miR-550a-3-5p	3	14	13	10	0	12	25	6	10	7	8	14	1	17	3	21	3	4	3	2	7	9	2	5	47	3	7	5	11	2	10	20	2	3	13	12	8	7	12	2	11	15	8	6	9	0	30	13	30
hsa-miR-550a-3p	0	6	2	2	3	0	1	1	0	1	0	4	0	0	0	0	0	0	0	0	0	0	0	0	11	0	1	0	2	0	0	4	0	0	0	0	1	0	0	0	0	0	0	1	0	0	14	1	3
hsa-miR-550a-5p	27	55	41	23	23	77	149	67	27	21	22	55	8	41	17	79	9	18	16	4	17	29	16	13	221	25	38	26	29	28	55	59	29	21	77	18	22	41	34	18	37	73	44	58	61	8	150	36	160
hsa-miR-550b-2-5p	1	2	0	1	0	0	1	0	0	0	0	0	0	5	0	2	0	0	0	0	0	0	0	0	4	2	4	0	0	0	0	0	1	0	3	0	0	3	0	1	0	1	0	1	3	0	1	1	3
hsa-miR-550b-3p	2	0	4	0	0	0	0	0	0	0	0	0	0	0	1	0	0	0	0	0	0	0	0	0	0	0	0	0	0	0	0	0	0	0	0	0	0	0	0	0	0	0	0	0	0	0	0	0	0
hsa-miR-551a	1	0	3	1	0	1	3	2	1	0	5	0	0	3	0	2	0	0	2	1	0	0	2	0	7	0	3	0	1	0	1	0	0	0	0	0	0	0	0	0	2	3	0	0	2	0	11	0	6
hsa-miR-551b-3p	0	0	0	0	0	0	0	0	0	0	0	0	0	0	0	0	0	0	0	0	0	0	0	0	0	0	0	0	0	0	0	0	0	0	0	0	0	0	0	0	0	0	0	0	0	0	0	0	0
hsa-miR-551b-5p	0	0	0	0	0	0	0	0	0	0	0	0	0	0	0	0	0	0	1	0	0	0	0	0	0	0	0	0	0	0	0	0	0	0	0	0	0	0	0	0	0	0	0	0	0	0	0	0	0
hsa-miR-552-3p	0	0	4	0	0	2	0	0	0	0	0	0	0	1	0	1	0	0	0	0	2	3	0	0	2	3	2	0	0	0	0	1	0	0	0	0	0	0	0	0	3	0	0	0	0	0	0	4	0
hsa-miR-552-5p	0	0	1	0	0	2	0	0	0	0	0	0	0	0	0	0	0	0	0	0	0	0	0	0	2	0	3	0	0	0	0	2	0	0	0	0	3	0	0	0	0	0	0	0	0	0	0	0	0
hsa-miR-553	0	0	0	0	0	0	0	0	0	0	0	0	0	0	0	0	0	0	0	0	0	0	0	0	0	0	0	0	0	0	0	0	0	0	0	0	0	0	0	0	0	0	0	0	0	2	0	0	0
hsa-miR-556-3p	0	0	1	0	0	0	0	0	1	0	0	0	0	0	0	0	0	0	0	0	0	0	0	0	1	0	0	0	0	0	0	0	0	0	1	0	0	0	0	0	0	0	0	0	0	0	0	0	0
hsa-miR-556-5p	0	1	0	0	0	0	0	0	0	0	2	0	1	2	2	1	0	3	1	0	0	2	0	2	0	0	0	3	1	0	0	0	4	4	0	1	2	0	0	0	2	0	2	1	1	0	0	1	1
hsa-miR-557	0	0	0	0	0	0	0	0	0	0	0	0	0	0	0	0	0	0	0	0	0	0	0	0	0	0	0	0	0	0	0	0	0	0	0	0	0	0	0	0	0	0	0	0	0	0	0	0	0
hsa-miR-5571-3p	0	0	0	0	0	0	0	5	0	0	0	0	0	0	0	0	0	0	0	0	0	0	0	0	0	0	0	0	0	0	0	0	0	2	1	0	0	0	0	0	0	0	0	0	0	0	0	0	0
hsa-miR-5572	0	0	0	0	1	0	0	0	0	0	0	0	0	0	0	0	0	0	0	0	0	0	0	0	0	0	0	0	0	0	0	0	0	0	0	0	0	0	0	0	0	0	0	0	0	0	0	0	0
hsa-miR-5580-5p	0	0	0	0	0	0	0	0	0	0	0	0	0	0	0	0	1	0	0	0	0	0	0	0	0	5	0	0	0	0	0	0	0	0	0	0	0	0	0	0	0	0	0	0	0	0	0	0	0
hsa-miR-5581-3p	1	0	0	0	0	0	0	0	0	0	0	1	0	0	0	4	2	1	0	0	0	0	0	2	2	0	0	0	0	2	3	1	3	4	1	0	0	0	0	0	0	0	0	0	1	2	4	0	1
hsa-miR-5582-3p	0	1	0	0	0	0	0	0	0	0	0	0	0	0	0	0	0	0	0	0	0	0	0	0	0	0	0	0	0	0	1	0	0	0	0	0	0	0	0	0	0	0	0	0	0	0	0	0	0
hsa-miR-5583-3p	0	0	0	0	0	0	0	0	0	0	0	0	0	0	0	0	0	0	0	0	0	0	0	0	0	0	0	0	0	0	0	0	0	0	0	0	0	0	0	0	0	0	0	0	0	0	0	0	0
hsa-miR-5583-5p	0	0	0	0	0	0	0	0	0	0	0	0	0	0	0	0	0	0	0	0	0	0	0	0	0	0	0	0	0	0	0	0	0	0	0	0	0	0	1	0	0	0	0	0	0	0	0	0	0
hsa-miR-5584-3p	0	0	0	0	0	0	0	0	0	0	0	0	0	0	0	0	0	0	0	0	0	0	0	0	0	0	0	0	0	0	0	0	0	0	0	0	0	0	0	0	0	0	0	0	0	0	0	0	0
hsa-miR-5584-5p	0	0	4	0	0	0	0	0	0	1	0	0	0	0	0	2	0	0	0	0	0	0	0	0	2	0	0	0	0	0	0	0	0	1	0	0	0	0	0	0	1	0	0	2	1	0	0	2	0
hsa-miR-5586-5p	0	0	0	0	0	0	0	0	0	0	0	0	0	0	2	0	0	0	0	0	0	0	0	0	0	0	0	0	0	0	0	0	0	0	0	0	0	0	0	0	0	0	0	0	0	0	0	0	0
hsa-miR-5587-3p	2	0	0	0	0	1	3	2	0	0	1	0	0	0	0	1	0	0	0	0	0	0	1	2	7	0	0	0	0	0	4	2	0	1	2	0	0	0	0	2	0	0	0	3	0	0	1	0	0
hsa-miR-5587-5p	0	0	0	0	0	0	0	0	0	0	2	0	0	0	0	0	0	0	0	0	0	0	0	0	0	0	0	0	0	0	0	0	0	0	0	0	0	0	0	0	0	0	0	0	0	0	0	0	0
hsa-miR-5588-3p	0	0	0	0	0	0	0	0	0	0	0	0	0	0	0	0	0	0	0	0	0	0	0	0	0	0	0	0	0	0	0	2	0	0	0	0	0	0	0	0	0	0	0	0	0	0	0	0	0
hsa-miR-5588-5p	0	0	0	0	1	1	0	0	1	0	5	1	0	0	0	5	0	0	0	0	0	1	4	0	15	6	0	0	5	2	3	1	0	5	4	0	3	0	0	0	0	2	0	0	1	0	3	3	3
hsa-miR-5589-3p	0	0	0	0	0	0	0	0	0	0	0	0	0	0	0	0	0	0	0	0	0	0	0	0	0	0	0	0	0	0	0	0	0	0	0	0	0	0	0	0	0	3	0	0	0	0	0	0	0
hsa-miR-5589-5p	0	0	0	0	0	4	0	0	0	0	0	0	0	0	0	0	0	0	2	0	0	0	0	0	0	1	0	0	5	0	0	0	0	0	0	0	0	0	0	0	0	1	1	0	0	0	0	0	0
hsa-miR-5590-5p	0	0	0	0	0	0	0	0	0	0	0	0	0	0	0	0	0	0	0	0	0	0	0	0	0	0	0	0	0	1	0	0	0	0	0	0	2	0	0	0	0	0	0	0	0	0	0	0	0
hsa-miR-5591-5p	0	0	0	0	0	0	0	0	0	0	0	0	0	0	0	0	0	0	0	0	0	0	0	0	0	0	0	0	0	0	0	0	0	0	0	0	0	0	0	0	0	0	0	0	0	0	0	0	0
hsa-miR-561-5p	0	0	0	0	0	0	2	0	1	0	0	0	0	0	0	0	0	0	0	0	0	0	0	0	0	0	0	0	0	0	0	0	0	0	4	0	0	0	0	2	0	0	0	0	0	0	1	0	0
hsa-miR-564	0	0	0	0	0	0	0	0	0	0	0	0	0	1	0	0	0	0	0	0	0	0	0	0	0	0	0	0	0	0	0	0	0	0	0	0	0	0	0	0	0	0	0	0	0	0	0	0	0
hsa-miR-567	0	0	0	0	0	0	0	0	0	0	0	0	0	6	0	0	0	0	0	0	0	0	0	0	0	0	0	0	0	0	0	0	0	0	0	0	0	0	0	0	0	0	0	0	0	0	0	0	0
hsa-miR-5680	0	0	0	0	0	0	0	0	0	0	0	0	0	0	0	0	0	0	0	0	0	0	0	0	0	0	0	0	0	0	0	0	0	0	0	0	0	0	0	0	0	0	3	10	0	0	0	0	0
hsa-miR-5682	0	0	0	0	0	0	0	0	0	0	0	0	0	0	0	0	0	0	0	0	0	0	0	0	0	0	0	0	0	0	0	0	0	0	0	0	0	0	0	0	0	0	0	0	0	0	0	0	0
hsa-miR-5683	0	0	0	1	0	0	0	0	0	0	0	0	0	3	1	0	0	0	0	0	0	0	0	0	0	0	0	5	0	0	0	0	0	6	0	1	0	0	1	0	0	0	14	0	0	0	0	0	1
hsa-miR-5684	0	0	0	0	0	0	0	0	0	0	0	0	0	0	0	0	0	0	0	0	0	0	0	0	3	0	0	0	0	0	0	0	0	0	2	0	0	0	0	0	0	0	0	0	0	0	0	0	0
hsa-miR-5687	0	0	0	0	0	0	0	0	0	0	0	0	1	0	0	0	0	0	0	0	0	0	0	0	0	0	0	0	0	0	0	0	0	0	0	0	0	0	0	0	0	0	0	0	0	0	0	0	0
hsa-miR-5690	0	0	0	0	0	0	0	0	0	0	0	0	0	0	0	0	0	0	0	0	0	0	0	0	0	0	0	0	0	0	0	0	0	0	0	0	0	0	0	0	0	0	0	0	0	0	0	0	1
hsa-miR-5691	0	0	0	0	0	0	0	0	0	0	0	0	0	0	0	0	0	0	0	0	0	0	0	0	0	0	0	0	0	0	0	0	0	0	0	0	0	0	0	0	0	0	0	0	0	0	0	0	0
hsa-miR-5692c	0	0	0	0	0	0	0	0	0	0	0	0	0	0	0	0	0	0	0	0	0	0	0	0	0	0	0	0	0	0	0	0	0	0	0	0	0	0	0	0	0	0	0	0	0	0	0	0	0
hsa-miR-5694	0	0	2	0	0	0	0	0	0	0	0	0	0	0	0	0	0	0	0	0	0	0	0	0	0	0	0	0	0	0	0	0	0	0	0	0	0	0	0	0	0	0	0	0	0	0	0	0	0
hsa-miR-5695	0	0	2	0	1	0	8	0	1	0	0	0	0	0	0	5	0	0	0	0	0	0	1	0	12	0	0	0	3	0	0	0	0	0	0	2	0	0	0	0	0	3	0	1	2	0	0	0	4
hsa-miR-5696	0	0	0	0	0	0	0	0	0	0	0	0	0	0	3	0	0	0	0	0	0	0	0	0	0	0	0	0	0	0	0	0	0	0	0	0	0	0	3	0	0	0	0	2	0	0	0	3	0
hsa-miR-5697	1	0	0	0	1	0	0	0	0	0	0	3	0	0	0	0	0	0	0	0	1	0	3	0	0	0	0	0	0	0	0	3	3	0	0	0	6	0	0	0	4	1	0	0	3	0	3	0	3
hsa-miR-5698	0	0	0	0	0	0	0	0	0	0	2	0	1	3	0	0	0	0	5	0	0	0	0	0	0	0	0	0	2	0	2	0	0	4	5	0	0	1	0	0	0	2	1	2	0	3	0	0	4
hsa-miR-5699-3p	0	0	0	0	0	0	0	0	0	0	0	0	0	0	0	0	0	0	0	0	0	0	0	0	0	0	0	0	0	0	0	0	0	1	0	4	0	0	0	0	0	0	0	0	0	0	0	0	0
hsa-miR-5699-5p	0	0	0	0	0	1	0	0	0	0	0	0	0	0	0	0	0	0	0	0	0	0	0	0	0	1	0	0	0	0	0	0	0	0	0	0	0	0	0	0	0	0	0	0	0	0	0	0	0
hsa-miR-5701	0	0	0	0	0	0	0	0	0	0	0	0	0	0	0	0	0	0	0	0	0	0	0	0	0	0	0	0	0	0	6	0	0	0	0	0	0	1	0	0	0	0	0	0	0	0	0	0	0
hsa-miR-5702	0	0	0	0	0	0	0	0	0	0	0	0	0	0	0	0	1	0	0	0	0	0	0	0	0	0	0	0	0	0	0	0	0	0	0	0	0	0	0	0	0	0	0	0	0	0	0	0	0
hsa-miR-5703	0	1	0	1	0	0	0	1	0	0	0	0	0	1	0	0	0	0	0	0	0	0	0	0	0	0	0	0	0	0	0	0	0	1	0	0	0	0	0	0	0	0	0	0	0	0	0	0	4
hsa-miR-570-3p	0	0	0	1	0	0	0	0	0	0	0	0	0	0	0	1	0	0	0	0	0	0	0	0	0	0	0	0	0	0	0	0	0	0	0	0	0	0	0	0	0	1	0	0	0	0	0	0	0
hsa-miR-5705	0	0	0	0	0	0	0	0	0	0	0	0	0	0	0	0	0	0	0	0	0	0	0	0	0	0	0	0	0	0	0	0	0	0	0	0	0	1	3	0	0	0	0	0	0	0	0	0	0
hsa-miR-5706	0	0	0	0	0	0	0	0	1	0	0	0	0	0	0	0	0	0	0	0	0	0	0	0	0	0	0	0	0	0	0	0	0	0	0	0	0	0	0	0	0	0	0	0	0	0	0	0	1
hsa-miR-5707	0	0	0	0	0	0	0	0	0	0	0	0	0	0	6	0	0	0	0	0	0	0	0	0	0	0	0	0	0	0	0	0	0	0	0	0	0	0	0	0	0	0	0	0	0	0	0	0	0
hsa-miR-5708	2	0	0	0	0	0	0	0	0	0	0	0	0	0	0	0	0	0	0	2	0	0	0	0	0	0	0	0	2	0	0	0	0	1	0	0	0	0	0	0	0	0	1	0	0	0	0	0	0
hsa-miR-571	0	0	0	0	0	0	0	0	0	0	0	0	0	1	0	0	0	0	0	0	0	0	0	0	0	0	0	0	0	0	0	0	0	0	0	0	0	0	0	0	0	0	0	0	0	0	0	0	0
hsa-miR-572	0	0	0	0	0	0	0	0	0	0	0	0	0	0	0	0	0	0	0	0	0	0	0	0	0	0	0	0	0	0	0	0	1	0	0	0	0	0	0	0	0	0	0	0	0	0	0	0	0
hsa-miR-573	0	0	0	0	0	0	0	0	0	0	0	1	0	0	0	0	0	0	0	0	0	0	0	0	0	0	0	0	0	0	0	0	0	0	0	0	0	0	0	0	0	0	0	0	0	0	0	0	0
hsa-miR-5739	0	0	0	0	0	0	0	0	0	0	0	0	0	0	0	0	0	0	0	0	0	0	0	0	0	0	0	0	0	0	0	0	0	0	0	0	0	0	0	0	0	0	0	0	0	0	0	0	0
hsa-miR-574-3p	10	9	16	28	0	9	9	19	10	7	9	8	2	0	9	32	3	17	15	0	3	21	8	7	90	4	3	4	13	10	1	27	4	10	11	13	11	9	8	18	23	21	13	7	16	1	31	27	17
hsa-miR-574-5p	0	8	7	0	18	27	77	39	6	8	31	5	62	1	77	15	1	9	1	0	62	36	5	15	13	5	52	44	2	8	2	62	74	22	25	12	27	3	1	0	57	234	23	23	187	23	4	32	41
hsa-miR-576-3p	6	16	40	18	10	25	87	3	9	11	21	18	21	22	9	53	5	9	10	16	18	19	4	4	59	27	8	3	15	21	43	27	26	58	16	7	28	25	11	5	18	38	15	15	31	2	56	19	48
hsa-miR-576-5p	11	22	6	13	0	1	21	5	7	10	24	10	4	8	8	34	0	8	0	1	1	9	0	4	54	0	10	16	5	7	15	15	3	13	49	2	0	3	2	3	1	16	0	6	29	0	60	16	49
hsa-miR-578	0	0	0	0	0	0	0	0	0	0	0	0	0	0	0	0	0	0	0	0	0	0	0	0	0	0	0	0	0	0	0	0	0	0	0	0	0	0	0	0	0	0	0	0	0	0	0	1	0
hsa-miR-5787	0	7	0	0	0	0	0	0	0	0	0	0	0	0	0	0	0	0	0	0	0	0	0	0	0	0	0	0	0	0	0	0	0	0	0	0	0	0	0	0	0	0	0	0	0	0	0	0	0
hsa-miR-579-3p	0	0	0	0	0	0	0	0	0	0	0	0	0	0	0	0	0	0	0	0	0	0	0	0	0	0	0	0	0	0	0	3	0	0	0	0	0	0	0	0	0	0	0	0	0	0	0	0	0
hsa-miR-579-5p	1	1	5	4	0	0	22	2	0	1	0	6	0	0	0	1	7	2	0	1	0	2	6	0	7	0	0	0	2	0	5	1	0	0	3	14	0	0	0	1	12	0	0	3	5	0	1	4	8
hsa-miR-580-3p	0	0	0	0	0	0	0	0	2	0	0	0	0	0	0	2	0	0	0	0	0	0	0	0	0	0	0	0	0	0	0	0	0	0	2	0	0	0	0	0	0	0	4	0	0	0	0	0	3
hsa-miR-581	0	5	3	7	0	5	7	2	0	2	0	3	1	0	3	5	0	1	1	0	0	3	0	0	11	4	4	0	4	0	0	1	0	4	1	1	1	0	0	0	0	6	0	0	2	2	10	3	6
hsa-miR-582-3p	57	21	122	41	31	13	39	19	29	29	38	73	68	14	56	106	9	10	29	1	56	82	21	16	244	26	30	26	81	89	75	84	51	10	128	9	21	53	11	20	41	63	23	43	65	5	403	45	194
hsa-miR-582-5p	0	0	0	0	0	0	0	0	0	1	0	0	0	0	0	0	0	0	0	0	0	0	0	0	1	1	0	0	1	0	0	0	0	0	0	0	0	0	0	0	0	3	0	0	0	0	0	0	0
hsa-miR-584-3p	0	0	0	0	0	3	0	1	0	0	0	0	0	0	0	1	0	0	0	0	2	0	0	0	1	0	0	0	0	0	0	1	0	0	2	0	0	1	0	0	0	0	0	0	0	0	4	0	2
hsa-miR-584-5p	1865	1495	2745	1966	1540	1818	6200	2000	1610	473	3634	901	2093	2186	1592	3370	379	3142	1538	917	361	2154	1564	2107	5408	1302	1724	1091	1844	1643	3337	4346	1241	3033	1737	1502	2543	1402	1614	883	3770	2443	1100	1710	3086	344	3223	2198	5830
hsa-miR-585-3p	0	0	0	1	2	0	0	0	0	0	0	0	0	0	0	0	0	0	0	0	0	0	0	0	7	0	0	4	0	0	0	0	0	0	0	0	0	0	0	0	1	0	0	0	0	0	1	0	2
hsa-miR-588	0	0	0	0	0	0	0	0	0	0	0	0	0	0	0	0	0	0	0	0	0	0	0	0	0	0	0	0	0	0	0	0	0	0	0	0	0	0	0	0	0	0	0	0	0	0	0	0	0
hsa-miR-589-3p	0	0	0	0	0	0	0	0	0	0	0	0	0	0	0	0	0	0	0	1	0	0	0	0	1	0	0	0	2	1	0	0	0	0	0	0	0	0	0	0	0	0	0	0	0	0	2	0	5
hsa-miR-589-5p	86	44	160	78	14	59	153	46	50	12	65	30	67	44	59	142	18	51	63	12	30	52	33	36	238	32	37	44	58	69	111	130	42	63	130	20	41	69	23	27	53	132	48	47	121	15	416	96	318
hsa-miR-590-3p	0	0	0	3	0	0	6	1	0	0	0	2	0	0	2	3	0	0	0	0	0	0	0	1	5	0	0	0	3	0	1	0	0	0	0	3	2	0	0	0	0	1	0	2	0	0	1	0	0
hsa-miR-590-5p	0	0	0	2	0	0	0	0	0	0	0	0	0	0	0	0	0	0	0	0	0	0	0	0	0	0	0	0	0	0	0	0	0	0	0	0	0	0	0	0	0	0	0	0	0	0	0	0	0
hsa-miR-592	0	0	0	0	0	0	0	0	0	0	0	0	0	0	0	0	0	0	0	0	0	0	0	0	0	0	0	0	0	0	0	1	0	0	0	0	0	0	0	0	0	0	0	0	0	0	0	0	0
hsa-miR-593-5p	0	0	0	0	0	0	0	0	0	0	0	0	0	0	0	0	0	0	0	0	0	0	0	0	0	0	0	0	0	0	0	0	0	0	0	0	0	0	0	0	0	0	0	0	0	0	0	0	0
hsa-miR-596	0	0	0	0	0	0	0	0	0	0	0	0	0	0	0	0	0	0	0	0	0	0	0	0	0	0	0	0	0	0	0	0	0	0	0	0	0	0	0	0	0	0	0	0	0	0	0	0	0
hsa-miR-597-3p	0	1	0	0	0	1	0	0	0	0	1	0	0	3	0	1	1	0	3	0	0	2	0	0	2	3	0	0	2	0	3	3	0	0	3	0	0	0	0	0	5	0	0	0	0	0	4	1	2
hsa-miR-597-5p	0	0	0	0	0	0	0	0	0	0	0	0	0	0	0	0	0	0	0	0	0	0	0	0	0	0	0	0	0	0	0	0	0	0	0	0	0	0	0	0	0	0	0	0	0	0	0	0	0
hsa-miR-598-3p	1	20	11	2	0	3	35	16	7	1	6	5	1	7	10	23	0	14	0	0	0	13	0	4	30	2	7	7	9	4	12	22	2	3	16	0	13	4	1	2	4	12	6	7	19	0	24	11	15
hsa-miR-598-5p	0	1	0	0	0	0	0	0	1	0	0	0	0	0	0	0	0	0	0	0	0	1	0	0	0	0	0	0	3	0	0	0	0	0	0	0	0	0	0	0	3	0	0	0	0	0	0	0	0
hsa-miR-600	0	0	0	0	0	0	0	0	0	0	0	0	0	0	0	0	0	0	0	0	0	0	0	0	0	0	0	0	0	0	0	0	0	0	1	0	0	0	0	0	0	0	0	0	0	0	0	0	0
hsa-miR-601	0	0	0	0	0	0	0	0	0	0	0	0	0	0	12	0	0	0	0	0	0	0	0	0	0	0	0	0	0	0	0	0	0	0	0	0	0	0	0	0	0	0	0	0	0	0	0	0	0
hsa-miR-602	0	0	0	1	0	0	0	0	0	0	0	0	0	0	0	0	0	0	0	0	0	0	0	0	0	0	0	0	0	0	0	0	0	0	0	0	0	0	0	0	0	0	0	0	0	0	0	0	0
hsa-miR-605-3p	0	0	0	0	0	0	0	0	0	0	0	2	0	0	3	2	0	1	0	0	0	0	0	4	5	0	0	2	1	0	0	0	1	5	0	8	0	0	0	0	3	3	0	0	2	0	1	0	0
hsa-miR-605-5p	0	0	0	0	0	0	0	0	0	0	0	1	0	0	0	0	0	0	0	0	0	0	0	0	2	0	0	0	0	0	0	2	0	0	0	0	0	0	0	0	1	0	0	0	0	0	0	2	0
hsa-miR-6068	0	0	1	2	0	0	0	0	0	0	0	0	0	0	1	0	0	0	0	0	0	0	0	0	0	0	0	0	2	0	0	0	4	0	0	0	0	0	0	0	0	0	0	0	1	0	0	0	0
hsa-miR-6069	0	0	0	0	0	1	0	0	0	0	0	0	0	0	0	0	0	0	0	0	0	0	0	0	0	0	0	0	0	0	0	0	0	0	0	0	0	0	0	0	0	0	0	0	0	0	0	0	0
hsa-miR-607	1	0	0	7	0	4	23	3	7	0	5	5	1	6	0	9	1	2	0	0	2	0	1	0	4	4	3	0	0	7	22	6	1	3	5	0	1	8	16	2	0	0	3	0	6	0	9	3	12
hsa-miR-6070	0	0	0	0	0	0	0	0	0	0	0	0	0	0	0	0	0	0	0	0	0	0	1	0	0	0	0	0	0	0	0	0	0	0	0	0	0	0	0	0	0	0	0	0	0	0	0	0	0
hsa-miR-6071	0	0	0	0	0	0	0	0	0	0	0	0	0	0	0	0	0	0	0	0	0	0	0	0	0	0	0	0	0	0	0	0	0	0	0	0	0	0	0	0	0	0	0	0	0	0	0	0	0
hsa-miR-6073	0	0	0	0	0	0	0	0	0	58	0	0	0	0	0	0	0	0	0	0	0	0	0	0	0	2	0	0	0	0	1	0	0	0	0	0	0	0	0	0	0	0	0	0	0	0	0	0	0
hsa-miR-6074	0	0	0	0	0	0	0	0	0	0	0	0	0	0	0	0	0	0	0	0	0	0	0	0	0	0	0	0	0	0	0	0	0	0	0	0	0	0	0	0	0	0	0	0	0	0	0	0	0
hsa-miR-6075	0	0	0	0	0	1	1	0	0	0	0	0	0	0	0	0	0	0	0	0	0	0	0	0	0	0	0	0	0	0	0	0	0	0	0	0	0	0	0	0	0	0	0	1	0	0	3	0	0
hsa-miR-6076	0	0	0	0	0	0	0	0	0	0	0	0	0	0	0	0	0	0	0	0	0	0	0	0	0	0	0	0	0	0	0	0	0	0	0	0	0	0	0	0	0	0	0	0	0	0	0	0	0
hsa-miR-6077	0	0	0	0	0	1	0	0	0	0	0	0	0	0	0	0	0	0	0	0	0	0	0	0	0	0	0	0	0	0	0	0	0	0	0	0	0	0	0	0	0	0	0	0	0	0	0	0	0
hsa-miR-6078	0	0	0	0	0	0	0	0	0	0	0	0	0	0	0	0	0	0	0	0	0	0	0	0	0	0	0	0	0	0	0	0	0	1	0	0	0	0	0	0	0	0	0	0	0	0	0	0	0
hsa-miR-6079	0	0	0	0	0	0	0	0	0	0	0	0	0	0	0	0	0	0	0	0	0	0	0	0	0	0	0	0	1	0	0	0	0	0	0	0	0	0	0	0	0	0	0	0	0	0	0	0	0
hsa-miR-608	0	0	0	0	0	0	0	0	0	0	1	0	0	0	0	0	0	0	0	0	0	0	0	0	0	0	0	0	0	0	0	0	0	0	0	0	0	0	0	0	0	0	0	0	0	0	0	0	0
hsa-miR-6080	4	10	0	3	0	0	10	1	0	0	3	0	0	0	1	0	0	0	0	0	0	0	0	0	0	0	0	1	0	0	0	0	0	2	0	0	0	0	0	0	3	0	0	0	0	1	0	0	0
hsa-miR-6081	0	0	0	0	0	0	0	0	0	0	0	0	0	0	0	0	0	0	0	0	0	0	0	0	0	0	0	0	0	0	0	0	0	2	0	0	2	0	0	0	0	0	0	0	0	0	0	0	0
hsa-miR-6082	0	0	0	0	0	0	0	0	0	1	3	0	0	0	0	5	0	0	0	0	0	0	0	0	0	0	0	0	0	0	0	0	0	0	0	0	0	0	0	0	0	0	0	0	0	0	0	0	0
hsa-miR-6083	0	0	0	0	0	0	0	0	0	0	0	0	0	0	0	0	0	3	0	0	0	0	0	0	0	0	0	0	0	0	0	0	0	0	0	0	0	0	0	0	0	0	0	0	0	0	0	0	0
hsa-miR-6084	0	0	0	0	1	0	0	0	0	3	0	0	0	0	0	0	0	0	0	0	0	0	1	0	0	0	0	0	0	0	0	0	0	0	0	3	1	0	0	0	0	0	0	0	0	0	2	0	0
hsa-miR-6085	0	0	0	0	0	2	0	0	0	0	0	0	0	0	0	0	0	0	0	0	0	0	0	0	0	0	0	0	0	0	0	0	0	0	0	0	0	0	0	0	0	0	0	0	0	0	0	0	1
hsa-miR-6087	202	340	625	58	47	647	69	55	114	160	395	256	70	264	258	683	68	141	149	26	137	328	231	98	404	1585	43	35	206	328	320	540	44	148	206	26	85	33	121	161	113	467	263	124	3453	30	81	313	893
hsa-miR-6088	0	0	0	0	0	0	0	0	0	0	0	0	0	0	0	4	0	0	0	0	0	0	0	0	1	0	0	0	0	0	0	0	0	0	0	0	0	0	0	0	0	0	0	0	0	0	0	0	0
hsa-miR-6089	1	1	0	0	0	0	0	1	0	0	0	0	1	0	0	0	0	0	0	0	0	0	1	0	0	0	0	0	0	3	0	1	0	0	0	2	0	0	0	0	0	0	0	1	0	0	21	0	0
hsa-miR-609	0	0	0	0	0	0	0	0	0	0	0	0	0	0	0	0	0	0	0	0	0	0	0	0	0	0	0	0	0	0	0	0	0	0	0	0	0	0	0	0	0	0	0	0	0	0	0	0	0
hsa-miR-6090	1	0	0	0	2	0	0	0	0	0	0	0	0	0	0	0	0	0	0	0	0	0	0	0	0	0	0	0	0	0	0	0	0	0	0	0	0	0	0	0	1	0	0	0	0	0	0	0	2
hsa-miR-610	3	1	0	1	0	3	17	1	0	0	5	0	0	3	0	7	0	0	0	0	0	0	0	0	3	0	4	0	3	0	0	5	0	4	0	0	4	0	0	0	0	3	2	3	2	0	1	6	10
hsa-miR-611	0	0	2	0	0	0	0	0	0	0	0	0	0	0	0	0	0	0	0	0	0	0	0	0	0	0	0	0	0	0	0	0	0	0	1	0	0	0	0	0	0	0	0	0	0	0	0	0	0
hsa-miR-612	0	0	0	0	0	0	0	0	0	0	0	0	0	0	0	0	0	0	0	0	0	0	0	0	0	0	0	0	0	0	0	0	0	0	0	0	0	0	0	0	0	0	0	0	8	0	0	0	0
hsa-miR-6124	0	0	0	0	0	0	0	0	0	0	0	0	0	0	0	0	0	0	0	0	0	0	0	1	0	0	0	0	0	0	0	0	0	0	0	0	0	0	0	0	0	0	0	0	0	0	0	0	0
hsa-miR-6125	0	0	2	2	0	0	0	0	0	0	0	0	0	3	1	4	0	0	0	0	0	0	0	0	0	0	0	0	0	0	6	0	0	0	0	0	0	0	0	0	2	0	1	0	0	1	0	1	0
hsa-miR-6126	0	0	8	32	80	80	5	13	0	65	9	9	0	14	1	3	3	0	19	7	4	2	0	7	1	39	0	16	0	0	3	8	0	16	0	10	0	0	4	47	0	9	0	5	1	0	0	0	3
hsa-miR-6127	0	0	0	0	0	0	0	0	0	0	0	0	0	0	0	0	0	0	0	0	0	0	0	0	0	0	0	0	0	0	0	0	0	0	0	0	0	0	0	0	0	0	0	0	0	0	0	0	0
hsa-miR-6128	0	0	0	0	0	0	0	0	0	0	0	0	0	0	0	0	0	0	0	0	0	0	0	0	0	0	0	0	0	0	0	0	0	0	0	0	0	0	0	0	0	0	0	0	0	0	0	0	0
hsa-miR-6129	0	0	0	0	0	0	0	0	0	0	0	0	0	0	0	2	3	0	0	0	0	0	0	0	0	0	0	0	0	0	0	0	0	0	0	0	0	0	0	0	0	1	0	0	0	0	0	0	0
hsa-miR-6130	0	0	0	1	0	0	0	0	0	0	0	0	0	0	0	0	0	0	0	0	0	0	0	0	0	0	0	0	0	0	0	0	0	0	1	0	0	0	0	0	0	0	0	0	0	0	0	0	0
hsa-miR-6131	0	0	0	0	0	0	0	0	0	0	0	0	0	0	0	0	0	0	0	0	0	0	0	0	0	0	0	0	0	0	0	0	0	0	0	0	0	0	0	0	0	0	0	0	0	0	0	0	0
hsa-miR-6134	0	0	0	0	0	0	0	0	0	0	0	0	0	0	0	0	0	0	0	0	0	0	0	0	0	0	0	0	0	0	0	0	1	0	0	0	0	0	0	0	0	0	0	0	0	0	0	0	0
hsa-miR-614	0	0	0	0	0	0	0	0	0	0	0	0	0	7	0	0	0	0	0	0	0	0	0	0	0	0	0	0	0	0	0	2	0	0	0	0	6	0	0	0	0	4	0	0	0	0	0	0	0
hsa-miR-615-3p	4	10	1	17	0	0	11	3	2	0	13	5	0	5	3	0	4	20	5	3	2	10	3	4	7	114	8	7	12	1	21	3	0	76	2	3	7	5	0	7	24	3	11	7	0	0	0	13	0
hsa-miR-615-5p	0	0	0	0	9	0	0	0	1	1	0	0	0	0	4	1	0	0	0	0	0	0	0	1	0	5	0	0	0	0	2	0	3	7	0	0	0	1	0	0	0	0	0	0	1	0	14	0	0
hsa-miR-616-3p	0	2	3	0	0	0	2	3	4	0	0	0	2	6	1	3	0	0	0	0	0	0	0	0	3	0	0	0	0	0	0	1	2	0	0	0	0	0	0	0	0	1	0	0	0	2	1	0	2
hsa-miR-616-5p	0	0	0	0	0	0	0	0	0	0	0	1	0	0	0	0	0	0	0	0	0	0	0	0	0	0	0	0	3	0	0	2	0	0	0	0	0	0	0	0	0	0	0	0	4	0	0	0	1
hsa-miR-618	6	4	6	8	2	6	4	10	3	4	0	27	2	3	17	17	0	4	6	0	4	12	0	0	36	4	1	2	11	11	15	55	11	0	39	0	3	9	2	13	8	60	5	0	64	3	149	22	69
hsa-miR-619-3p	0	0	0	0	0	0	0	0	0	0	0	0	0	0	0	0	0	0	0	0	0	0	0	0	0	0	0	0	0	0	0	0	0	0	0	0	0	0	0	0	0	0	0	0	0	0	0	0	0
hsa-miR-622	0	0	0	0	0	0	0	0	0	0	0	0	0	0	0	0	0	0	0	0	0	0	0	0	1	0	0	0	0	0	0	0	0	0	0	0	0	0	0	0	0	0	0	0	0	0	0	0	0
hsa-miR-624-5p	0	0	0	0	0	0	0	4	0	0	6	2	0	0	0	0	0	2	0	0	0	1	0	0	2	0	0	0	2	0	0	0	0	0	0	0	0	0	0	1	0	2	0	0	1	0	6	5	8
hsa-miR-625-3p	189	614	261	183	275	143	301	97	174	97	227	149	377	273	141	337	27	328	260	40	68	204	187	330	531	61	79	205	289	255	179	411	262	292	116	201	464	126	225	370	397	261	121	102	190	62	368	587	700
hsa-miR-625-5p	0	7	0	2	0	5	0	3	8	0	0	2	4	4	2	1	0	0	1	0	2	2	0	0	9	0	1	3	3	0	1	0	0	2	3	0	1	1	0	1	2	2	2	1	1	0	2	1	9
hsa-miR-627-3p	0	0	1	0	0	0	0	0	0	0	0	0	0	0	0	0	0	0	0	0	0	2	0	0	3	3	0	0	1	0	0	0	0	0	3	0	0	0	0	0	0	0	0	0	4	0	2	2	5
hsa-miR-627-5p	0	0	0	0	1	0	0	0	0	0	0	0	2	2	0	0	0	0	0	0	1	0	0	0	0	2	0	1	0	0	0	0	0	0	0	0	0	0	0	0	0	0	0	0	0	0	0	0	1
hsa-miR-628-3p	21	14	18	16	5	20	46	13	10	2	36	20	12	10	27	76	5	22	5	7	1	25	9	13	92	3	11	16	43	29	10	40	26	22	22	20	15	14	11	13	28	43	7	13	56	7	70	41	87
hsa-miR-628-5p	3	0	1	1	0	0	0	0	0	2	1	1	0	0	0	5	0	0	0	2	1	3	0	0	2	0	4	0	2	0	1	0	0	0	2	1	0	0	0	0	7	14	0	0	2	0	13	0	5
hsa-miR-629-3p	0	0	0	0	0	0	3	0	0	1	0	3	6	4	0	6	0	0	2	1	0	7	2	0	3	3	0	0	2	0	1	3	0	2	0	0	0	0	2	0	0	0	3	1	1	0	2	5	0
hsa-miR-629-5p	1013	711	1695	813	422	1831	4630	1115	698	377	804	752	934	1030	544	2204	122	522	419	720	956	743	453	401	3378	1772	836	570	871	1144	1869	1702	658	2075	1628	347	649	525	954	356	978	1374	607	847	2165	258	5704	1011	3582
hsa-miR-630	0	0	0	0	0	0	0	0	0	0	0	0	0	0	0	0	0	0	0	0	0	0	0	0	0	0	0	0	0	0	0	0	0	0	0	0	0	0	0	0	0	0	0	0	0	0	0	0	0
hsa-miR-632	0	0	1	0	0	0	0	0	0	0	6	1	0	0	1	0	0	0	0	0	0	0	0	0	0	0	0	0	0	0	0	4	0	2	1	0	0	0	2	0	0	0	0	0	1	0	3	0	0
hsa-miR-635	0	0	0	0	0	0	0	0	0	0	0	0	0	0	2	0	0	0	0	0	0	0	0	0	0	0	0	0	0	0	0	0	0	0	0	0	0	0	0	0	0	0	0	0	0	0	0	0	0
hsa-miR-636	2	2	4	2	0	1	14	0	0	0	1	1	0	3	0	3	0	0	0	0	0	0	0	1	4	6	0	0	2	0	0	0	0	0	4	0	0	1	0	4	0	0	6	1	3	0	0	2	0
hsa-miR-637	0	0	0	0	0	0	0	0	0	0	0	0	0	1	0	0	0	0	0	0	0	0	0	0	0	0	0	0	0	0	0	0	0	0	0	0	0	0	0	0	0	0	2	0	0	0	0	0	0
hsa-miR-638	1	130	0	77	2	0	0	0	0	5	0	0	0	1	70	0	0	0	0	0	0	0	0	0	2	1	2	0	0	3	0	0	0	0	0	1	0	0	0	12	1	0	0	0	0	0	0	2	0
hsa-miR-639	0	0	0	0	0	0	0	0	0	0	0	0	0	0	0	0	0	0	0	0	0	0	0	0	0	2	0	0	0	0	0	0	0	0	0	0	0	0	0	0	0	0	0	0	0	0	0	0	0
hsa-miR-641	0	3	4	0	0	0	5	0	2	2	6	1	14	0	4	12	0	7	0	1	0	1	2	0	13	0	5	4	2	0	2	2	4	0	0	1	10	5	2	0	1	12	0	1	1	0	0	32	4
hsa-miR-642a-3p	5	4	13	13	5	26	8	0	0	6	22	4	0	11	1	4	4	10	5	5	2	5	16	2	21	3	8	12	2	13	10	11	1	80	12	7	0	4	4	0	11	33	6	5	17	0	7	3	20
hsa-miR-642a-5p	0	0	0	0	0	0	0	0	0	4	0	0	0	0	0	2	0	0	0	0	0	0	0	0	0	0	0	0	0	0	0	0	0	0	0	0	0	0	0	0	0	0	1	0	0	0	0	0	2
hsa-miR-642b-3p	0	0	0	0	0	0	0	0	0	0	0	1	0	0	0	0	0	0	1	0	0	0	0	0	0	0	0	0	0	0	0	0	1	4	0	0	0	0	0	0	0	0	0	0	0	0	0	0	0
hsa-miR-643	0	0	2	0	0	0	4	1	0	0	0	0	0	0	0	1	0	0	0	0	0	2	0	0	0	0	0	0	0	0	0	2	0	0	2	0	0	0	0	0	0	2	0	0	0	0	0	3	0
hsa-miR-645	0	0	0	0	0	0	0	0	0	0	0	0	0	0	0	0	0	0	0	0	0	0	0	0	0	0	0	0	2	0	0	0	0	0	0	0	0	0	0	0	0	0	0	0	0	0	0	0	0
hsa-miR-646	0	0	0	0	0	0	0	0	0	0	1	0	0	0	0	0	0	0	0	0	0	0	0	0	0	0	0	0	0	0	0	0	0	0	0	0	0	0	0	0	0	0	0	0	0	0	0	0	0
hsa-miR-647	0	0	0	0	0	0	0	0	0	0	0	0	0	0	0	0	0	0	0	0	0	0	0	0	0	0	0	0	0	0	0	0	0	0	0	0	0	0	0	0	0	0	0	0	0	0	0	0	0
hsa-miR-6499-5p	0	3	0	0	0	3	0	0	0	0	0	0	0	0	0	0	0	0	0	0	0	0	0	0	0	0	0	0	0	0	0	0	0	0	0	0	0	0	0	5	0	0	0	0	0	0	0	0	0
hsa-miR-650	0	0	0	0	0	0	0	0	0	0	0	0	0	0	0	0	0	0	0	0	0	0	0	0	0	0	0	0	0	0	0	0	0	0	0	0	0	0	0	0	0	0	0	0	0	0	0	0	0
hsa-miR-6500-3p	2	0	0	0	0	0	0	0	0	0	1	2	0	0	0	0	0	0	0	0	0	0	0	0	0	0	0	0	0	0	0	5	0	0	0	0	0	2	0	0	0	0	0	0	0	0	1	0	1
hsa-miR-6501-3p	0	0	0	0	0	0	0	0	0	0	0	0	0	0	0	0	0	0	0	0	0	0	0	0	0	0	0	0	0	0	0	0	0	0	0	0	0	0	0	0	0	0	0	0	0	0	0	0	0
hsa-miR-6501-5p	1	2	5	0	0	3	6	0	2	0	1	0	0	2	0	5	0	0	0	0	1	0	0	1	2	3	0	0	0	0	1	3	0	3	2	1	0	0	0	1	0	9	5	2	8	0	12	3	1
hsa-miR-6502-5p	0	0	0	0	0	0	0	0	0	0	0	0	0	2	0	3	0	1	0	0	0	0	0	0	2	0	0	0	0	0	0	0	0	0	3	0	0	0	0	0	0	0	0	0	3	0	2	1	3
hsa-miR-6503-3p	2	1	13	2	1	1	1	2	4	0	1	6	7	2	4	10	4	1	0	0	2	3	1	0	5	0	6	1	3	0	5	4	0	3	8	2	4	2	0	5	4	6	9	6	11	0	17	3	16
hsa-miR-6503-5p	0	0	0	0	0	0	1	0	0	0	0	0	0	0	0	0	0	0	0	0	0	0	0	0	0	0	0	0	0	0	0	0	0	0	0	0	0	0	0	0	4	0	0	0	8	0	0	0	2
hsa-miR-6504-5p	0	0	0	0	0	0	0	3	0	0	0	0	0	0	0	0	0	0	4	0	0	0	0	0	0	0	0	0	0	0	0	0	0	0	2	0	0	0	0	0	0	0	0	0	0	0	0	0	0
hsa-miR-6505-3p	0	0	0	0	0	0	3	0	0	0	0	0	0	0	0	0	0	0	0	0	0	0	0	0	0	0	0	0	2	0	0	0	0	0	1	0	0	0	3	0	0	1	0	0	0	0	2	0	0
hsa-miR-6505-5p	0	0	0	2	0	0	0	0	0	0	0	0	0	2	0	3	0	0	0	0	2	0	0	0	0	0	0	4	0	0	0	2	0	0	1	0	0	0	0	0	0	2	0	0	0	0	2	0	0
hsa-miR-6506-3p	0	0	0	0	0	0	2	0	0	0	0	0	0	0	0	0	0	0	0	0	0	0	0	0	0	0	0	0	0	0	0	0	0	0	0	0	0	0	0	0	0	0	0	0	0	0	0	0	0
hsa-miR-6506-5p	0	4	0	0	0	0	0	0	0	0	0	0	0	0	0	0	0	0	1	0	0	0	0	0	0	0	0	0	0	0	0	0	0	0	0	0	0	0	3	0	0	0	0	0	0	0	0	0	0
hsa-miR-6507-5p	0	0	0	0	0	0	0	0	0	0	0	0	0	0	0	0	0	0	0	0	0	0	0	0	0	0	0	0	0	0	0	0	0	0	2	0	0	0	0	0	0	0	0	0	0	0	0	0	0
hsa-miR-6508-3p	0	0	0	0	0	0	0	0	0	0	0	0	0	0	0	0	0	0	2	0	0	0	0	0	0	0	0	0	0	0	0	1	0	0	0	0	0	0	0	0	0	0	0	0	2	0	4	0	0
hsa-miR-6508-5p	0	0	0	0	0	0	0	0	0	0	0	0	0	0	0	0	0	0	0	0	0	0	0	0	0	0	0	0	0	0	2	0	0	0	0	0	0	0	0	0	0	0	0	0	0	0	0	0	0
hsa-miR-6509-3p	0	0	0	0	0	0	5	3	0	0	1	0	0	5	0	0	0	2	0	0	0	0	1	0	0	0	3	0	0	0	0	0	1	5	0	0	0	0	0	0	0	1	1	2	0	0	0	0	2
hsa-miR-6509-5p	0	0	3	1	2	4	12	1	3	3	3	2	5	6	4	10	1	4	2	0	2	5	5	2	5	7	0	1	4	2	4	10	0	17	6	3	0	1	4	0	1	1	6	4	8	0	8	6	1
hsa-miR-6510-3p	0	0	0	0	0	0	0	0	0	0	0	0	0	0	0	0	0	0	0	0	0	0	0	0	0	0	0	0	0	0	0	0	0	2	0	0	0	0	0	0	0	0	0	0	0	0	0	0	0
hsa-miR-6510-5p	0	0	0	4	0	0	0	0	0	0	0	0	0	0	0	0	0	0	0	0	0	0	0	0	0	0	0	0	0	0	0	0	0	0	0	0	0	0	0	0	0	0	0	0	0	0	0	0	0
hsa-miR-6511a-3p	3	3	2	4	4	0	14	0	0	0	2	0	0	3	0	2	2	5	3	2	1	6	0	1	6	2	5	0	5	0	3	4	3	0	0	7	2	0	0	3	6	0	8	0	0	0	0	2	2
hsa-miR-6511a-5p	0	0	3	1	0	7	3	4	0	4	8	0	0	3	0	0	0	2	1	0	0	0	2	0	7	4	1	0	1	4	1	2	0	5	1	2	0	6	4	3	2	0	3	0	5	0	3	0	2
hsa-miR-6511b-3p	0	0	0	0	0	0	3	0	0	1	0	0	0	9	0	0	4	0	0	0	0	0	1	0	0	0	3	1	0	0	0	0	0	3	0	0	0	0	2	0	0	0	1	0	0	0	0	2	0
hsa-miR-6511b-5p	0	0	3	4	0	7	3	4	0	4	6	0	0	3	0	0	0	2	1	0	0	0	2	0	7	4	1	0	1	4	1	3	0	5	1	2	0	6	3	3	2	0	3	0	5	0	2	0	2
hsa-miR-6512-5p	0	0	0	0	0	0	0	0	0	0	0	0	0	0	0	0	0	0	0	0	0	0	0	0	0	0	0	0	0	0	0	0	0	0	0	0	0	0	0	0	0	0	0	0	0	0	0	0	0
hsa-miR-6513-3p	1	0	2	6	0	0	5	0	0	0	0	2	0	1	0	4	0	2	0	2	0	5	2	1	3	0	0	0	1	1	0	0	3	0	2	0	5	0	2	0	0	0	1	1	0	0	3	0	10
hsa-miR-6513-5p	0	0	0	0	0	0	1	0	0	0	2	0	0	0	0	6	0	0	0	0	0	0	0	0	3	0	1	0	0	0	0	1	0	0	0	0	0	0	0	0	0	0	0	0	0	0	0	2	0
hsa-miR-6514-3p	0	0	0	0	2	1	0	0	0	0	0	0	0	0	2	0	0	0	0	0	0	0	0	0	0	0	0	0	0	0	0	0	3	0	2	0	0	1	2	0	0	2	0	0	0	0	0	0	0
hsa-miR-6514-5p	4	6	0	2	0	6	7	1	3	0	0	0	0	4	0	3	0	0	2	0	0	2	0	0	8	0	7	0	6	1	3	0	3	8	5	0	1	0	0	2	0	1	0	0	0	0	1	1	8
hsa-miR-6515-3p	0	0	0	0	0	0	0	0	0	0	0	0	0	0	0	0	0	0	0	0	0	0	0	0	0	0	0	0	0	0	0	0	4	0	0	0	0	0	0	0	0	0	0	0	0	0	0	0	0
hsa-miR-6515-5p	0	2	5	2	1	8	5	1	0	0	9	4	5	2	5	5	0	5	7	1	4	6	0	1	21	19	3	3	6	4	5	13	2	21	5	4	6	4	3	1	15	3	5	6	4	0	7	4	14
hsa-miR-651-5p	17	1	27	14	1	13	77	7	12	0	13	8	12	3	6	23	4	6	4	3	6	9	6	13	52	24	12	1	7	11	18	12	7	34	8	9	7	12	6	1	7	13	3	20	13	0	65	12	42
hsa-miR-6516-3p	0	0	0	0	0	1	0	0	0	0	0	0	0	3	0	2	0	1	0	0	0	2	0	0	5	0	0	0	5	0	0	1	0	0	0	0	0	1	0	0	0	0	0	0	0	0	0	3	0
hsa-miR-6516-5p	2	0	2	1	0	0	0	0	0	0	0	0	0	0	5	6	0	0	0	1	0	1	0	1	0	0	4	0	2	5	1	1	1	0	0	0	3	3	4	1	0	0	4	1	0	0	2	4	3
hsa-miR-652-3p	37	63	140	49	10	77	246	54	20	17	27	33	21	39	35	159	2	22	18	5	8	34	13	17	427	9	50	21	54	45	74	113	31	22	79	13	28	59	37	15	44	97	29	56	145	10	430	99	228
hsa-miR-652-5p	2	0	0	0	0	0	0	0	0	0	0	0	0	0	0	0	0	0	0	0	0	0	0	0	0	0	0	0	0	0	0	0	0	0	0	0	0	0	0	0	0	0	0	0	0	0	0	0	0
hsa-miR-653-3p	0	0	0	0	0	0	0	0	0	0	0	0	0	0	0	0	0	0	0	0	0	0	0	0	0	0	0	0	0	0	0	0	0	2	0	0	0	0	0	0	0	0	0	0	0	0	0	0	0
hsa-miR-653-5p	0	0	0	0	0	0	0	0	0	1	0	0	0	0	0	2	0	0	0	0	0	0	0	2	2	0	0	0	0	0	0	0	0	0	5	0	0	0	0	0	0	0	0	2	0	0	0	1	0
hsa-miR-654-3p	9	63	217	59	16	97	18	34	111	1	23	16	85	72	130	61	9	138	87	27	3	82	29	180	538	18	9	36	63	35	33	382	96	135	27	77	97	20	15	48	125	165	10	8	38	16	221	200	203
hsa-miR-654-5p	21	87	175	78	18	63	9	15	88	4	28	23	129	121	130	49	7	235	79	39	6	59	31	238	308	29	21	53	41	43	35	400	147	311	20	97	39	13	16	62	118	118	24	16	25	25	186	122	195
hsa-miR-655-3p	0	0	0	0	0	0	0	0	0	0	0	0	0	0	0	0	0	0	0	0	0	0	0	0	0	0	0	0	0	0	0	0	0	0	0	0	0	0	0	0	0	0	0	0	0	0	0	0	0
hsa-miR-655-5p	0	0	0	0	0	0	0	0	0	0	0	0	0	0	0	0	0	0	0	0	0	0	0	0	0	0	0	0	0	0	0	0	0	0	1	0	0	0	0	0	0	0	0	0	0	0	0	0	0
hsa-miR-656-3p	0	0	7	0	0	0	0	0	0	0	0	0	0	0	0	2	0	3	0	0	0	0	0	0	5	0	0	0	0	0	0	2	0	0	0	0	2	0	0	0	0	0	0	0	0	1	8	0	2
hsa-miR-658	8	2	0	2	1	15	1	0	2	4	0	1	20	2	3	5	7	0	1	8	0	2	3	9	15	158	3	0	5	4	9	43	7	6	0	11	4	19	8	7	0	3	3	12	1	3	10	6	33
hsa-miR-659-5p	3	0	5	2	0	9	15	4	1	7	5	8	2	6	2	0	0	2	0	2	4	6	0	9	16	6	1	3	3	1	0	5	7	2	5	0	10	3	9	1	0	1	1	2	14	0	10	6	12
hsa-miR-660-3p	0	2	0	0	0	0	0	0	0	0	0	0	0	0	0	0	0	0	0	0	0	0	0	0	2	0	0	0	0	0	0	0	0	1	3	0	0	0	0	0	0	0	0	3	0	0	0	2	0
hsa-miR-660-5p	19	26	41	21	13	32	98	15	17	0	6	22	18	17	14	52	8	4	8	7	16	12	21	4	116	19	15	9	15	25	39	34	5	46	40	12	10	14	15	5	12	62	42	15	59	6	98	24	80
hsa-miR-661	0	0	0	0	0	0	0	0	0	0	0	0	0	0	0	0	0	0	0	0	0	0	0	0	0	0	0	0	0	0	0	0	0	0	0	0	4	0	0	0	0	0	0	0	0	0	0	0	0
hsa-miR-662	0	0	0	2	0	0	0	0	0	0	0	0	0	0	0	0	0	0	0	0	0	0	0	0	0	0	0	0	0	0	0	0	0	0	0	0	0	0	0	0	0	0	0	0	0	0	0	0	0
hsa-miR-663a	0	1	0	0	0	0	0	0	0	0	0	0	0	0	0	0	1	0	0	0	1	0	0	1	0	7	0	0	0	0	0	0	0	0	0	0	0	0	0	1	0	1	0	1	0	0	0	0	2
hsa-miR-663b	0	0	0	0	0	0	0	2	0	0	0	0	0	0	0	0	0	0	0	0	0	0	0	0	0	0	0	0	0	0	0	0	0	0	0	0	0	2	0	0	0	0	0	0	0	0	0	0	0
hsa-miR-664a-3p	0	8	6	2	3	4	6	2	1	0	8	0	0	2	4	10	0	6	5	0	1	4	2	5	15	0	9	5	7	1	3	7	4	2	14	0	0	0	0	2	4	4	2	0	3	0	6	9	1
hsa-miR-664a-5p	46	50	120	59	16	71	189	67	28	28	61	71	37	60	37	161	17	58	20	13	36	56	47	56	275	22	54	31	55	77	120	159	59	141	83	35	59	42	36	37	77	107	40	62	122	13	165	85	211
hsa-miR-664b-3p	0	1	0	0	0	0	2	0	0	0	0	0	0	0	0	0	0	0	0	0	0	0	0	0	3	0	0	0	0	0	0	0	0	0	0	2	0	0	0	0	0	0	0	0	4	0	0	0	6
hsa-miR-664b-5p	1	4	11	3	0	6	21	3	0	0	8	2	3	15	7	14	2	4	1	1	2	8	2	2	11	3	0	6	6	3	17	5	3	17	5	7	10	7	3	1	7	5	9	9	12	1	19	6	14
hsa-miR-665	0	0	0	0	0	0	0	0	0	0	0	0	0	0	0	0	0	1	0	0	0	0	0	0	4	0	0	0	0	0	0	0	0	0	0	0	0	0	0	0	0	0	1	0	0	0	0	0	0
hsa-miR-668-3p	0	7	2	1	0	1	0	2	2	0	1	3	1	2	3	0	0	3	1	0	6	0	0	4	10	2	0	2	0	0	1	2	4	2	1	0	1	0	0	0	0	0	3	3	2	0	2	7	3
hsa-miR-668-5p	0	0	0	0	0	0	0	0	0	0	0	0	0	0	1	0	0	0	0	0	0	0	0	0	0	0	0	0	0	0	0	0	0	0	0	0	0	0	0	0	0	0	0	0	0	0	0	0	0
hsa-miR-671-3p	38	69	86	66	23	24	84	41	53	17	81	41	109	36	104	119	36	102	73	34	28	91	74	72	99	41	93	59	93	58	54	108	83	105	41	96	93	32	25	49	132	44	63	28	56	20	43	80	54
hsa-miR-6715a-3p	0	0	0	2	0	0	0	0	0	0	0	0	0	0	0	0	0	1	2	0	0	1	0	0	4	0	2	0	0	0	0	0	0	2	0	0	0	1	0	0	0	0	0	0	1	0	0	55	0
hsa-miR-6715b-3p	0	2	1	0	0	3	0	0	0	0	0	0	0	0	0	0	0	1	0	0	0	0	0	0	1	0	0	0	4	0	0	0	0	0	0	0	0	0	2	0	0	0	0	0	0	0	0	0	0
hsa-miR-6715b-5p	0	0	0	0	0	0	0	0	0	0	0	0	0	1	0	0	0	0	0	0	0	0	0	0	0	0	0	0	0	0	0	0	0	0	0	0	0	0	0	0	0	0	0	0	0	0	0	0	0
hsa-miR-671-5p	0	4	0	3	0	4	5	2	3	0	12	3	0	1	0	1	0	0	0	0	0	1	2	5	2	1	1	0	2	1	1	1	1	6	0	0	7	0	2	0	2	3	0	1	0	0	1	2	5
hsa-miR-6716-3p	6	11	2	3	2	1	0	0	3	4	2	1	0	3	3	0	0	1	0	0	2	2	5	0	2	3	1	1	1	0	0	4	5	7	0	3	5	2	2	5	0	1	3	0	1	1	4	5	2
hsa-miR-6716-5p	0	0	0	0	1	0	0	0	0	0	0	0	0	0	0	2	0	0	0	0	0	0	0	0	0	0	1	3	0	0	0	1	3	0	0	1	0	0	0	0	0	0	0	5	0	0	0	0	0
hsa-miR-6717-5p	0	2	1	0	0	1	1	0	3	0	0	0	3	0	1	0	0	3	0	0	1	0	0	0	0	0	0	0	0	0	1	0	0	0	0	2	0	0	0	1	0	0	0	0	2	1	0	1	0
hsa-miR-6718-5p	0	0	2	0	0	0	0	0	0	0	0	0	0	0	0	0	0	0	0	0	0	1	0	0	1	0	0	0	0	0	0	0	3	0	0	0	0	0	0	0	0	0	0	0	2	0	0	0	0
hsa-miR-6719-3p	0	0	0	0	0	0	0	0	0	0	0	0	0	0	0	0	0	0	0	0	0	0	0	0	0	0	0	0	0	1	0	0	0	0	0	0	0	0	0	0	0	0	0	0	0	0	0	0	0
hsa-miR-6720-5p	0	0	0	1	0	0	0	0	0	0	0	0	0	0	0	0	0	0	0	0	0	0	0	0	0	0	0	1	0	0	0	0	0	0	0	0	0	0	0	0	0	0	0	0	0	0	0	0	0
hsa-miR-6721-5p	3	21	20	6	15	2	21	10	6	7	18	4	22	21	17	12	2	19	10	7	6	25	20	15	10	4	12	14	22	9	13	30	4	32	0	17	29	13	2	17	20	18	4	10	4	2	4	16	25
hsa-miR-6722-3p	0	0	0	2	0	0	0	0	0	0	0	0	0	0	0	0	0	0	0	0	0	0	0	0	0	0	0	0	0	0	0	0	0	0	0	0	0	0	0	0	0	0	0	0	0	0	0	0	0
hsa-miR-6723-5p	5	0	1	3	1	5	1	0	0	0	0	0	0	0	5	3	0	0	0	0	0	0	0	0	0	0	0	0	0	0	1	0	0	0	0	2	1	0	0	0	0	0	0	0	0	0	0	0	1
hsa-miR-6724-5p	0	142	4	1	3	2	5	2	0	1	4	5	1	1	5	10	0	9	3	3	0	3	1	0	27	28	3	3	0	3	1	1	0	0	10	3	1	5	5	1	1	0	11	4	12	0	3	0	7
hsa-miR-6726-3p	0	4	0	0	0	0	0	0	0	0	0	0	0	0	0	0	0	0	0	0	1	0	0	0	0	0	0	0	0	0	0	1	0	1	2	0	0	0	0	0	0	0	0	1	0	0	0	0	0
hsa-miR-6726-5p	0	0	0	0	0	0	0	4	0	0	0	0	0	0	0	0	0	2	2	2	0	0	0	0	0	0	0	0	0	0	0	0	0	0	0	0	0	0	0	0	0	0	0	0	0	1	0	1	0
hsa-miR-6727-3p	0	0	0	0	0	0	0	0	0	0	0	0	0	0	0	0	0	0	0	0	0	0	0	0	0	0	0	0	0	0	0	0	0	0	0	0	0	0	0	0	0	0	0	0	0	0	2	0	0
hsa-miR-6727-5p	0	0	1	0	0	1	0	0	0	0	0	0	0	0	0	0	0	0	0	0	0	0	0	0	0	0	0	0	0	0	1	0	0	3	0	0	0	0	0	0	0	0	0	0	0	0	0	0	0
hsa-miR-6728-3p	0	0	0	0	0	0	0	1	0	0	0	0	0	0	0	0	0	0	0	0	0	0	0	0	0	0	0	0	0	0	0	0	0	0	0	0	0	0	0	0	0	0	0	0	0	0	0	0	0
hsa-miR-6728-5p	0	0	0	0	0	3	0	0	0	2	0	0	0	0	0	0	0	0	0	0	0	0	0	0	0	2	0	0	0	0	0	0	0	0	0	3	0	0	0	0	0	0	0	0	0	1	0	0	0
hsa-miR-6729-3p	0	0	0	0	0	0	0	0	0	0	0	0	0	0	0	0	0	0	0	0	0	0	2	0	0	0	0	0	2	0	0	0	0	0	0	0	0	0	0	0	0	0	0	0	0	0	0	0	0
hsa-miR-6729-5p	0	0	7	0	1	2	1	3	0	1	0	1	0	0	0	0	0	0	0	0	0	0	0	0	2	0	0	0	3	0	4	0	0	0	3	0	0	2	0	0	0	0	0	0	2	0	2	0	0
hsa-miR-6730-3p	0	0	0	0	0	0	0	0	0	0	0	0	0	0	0	0	0	0	0	0	0	0	0	0	0	0	0	0	0	0	0	0	0	0	0	0	0	0	0	0	0	0	0	1	0	0	0	0	0
hsa-miR-6730-5p	0	0	0	0	0	2	0	0	0	0	0	0	0	0	0	0	0	0	0	0	0	0	0	0	0	0	0	0	0	0	0	0	0	0	0	0	0	0	0	0	0	0	0	0	0	0	0	0	0
hsa-miR-6731-3p	0	0	0	0	0	0	0	0	0	0	0	0	0	0	0	0	0	0	0	0	0	0	0	0	0	0	0	0	0	0	0	0	0	0	0	0	0	0	0	0	0	0	0	0	0	0	0	0	0
hsa-miR-6731-5p	0	0	0	0	0	0	0	0	0	0	0	0	0	0	0	0	0	0	0	0	0	0	0	0	0	0	0	0	0	0	0	0	0	0	0	0	0	0	0	0	0	0	0	0	0	0	0	0	0
hsa-miR-6732-3p	0	0	0	0	0	0	0	0	0	0	0	0	0	0	0	0	0	0	0	0	0	0	0	0	0	0	0	0	0	0	0	0	0	0	0	0	0	0	0	0	0	0	0	0	0	0	0	0	0
hsa-miR-6732-5p	0	0	2	0	0	0	0	0	0	0	0	0	0	0	0	0	0	0	0	1	0	0	0	0	0	0	0	0	0	0	0	0	0	0	0	0	0	0	0	0	0	0	0	0	0	0	0	0	1
hsa-miR-6733-3p	1	1	0	0	0	0	0	0	0	0	0	0	0	0	2	2	0	0	0	0	0	0	0	0	0	0	4	0	0	0	0	0	0	0	0	0	0	0	0	0	0	2	0	0	2	0	0	0	0
hsa-miR-6733-5p	0	0	0	0	0	0	0	0	0	0	0	0	0	0	0	0	0	0	0	0	0	5	0	0	1	0	0	0	1	0	0	0	1	0	6	0	0	2	0	0	0	0	0	0	0	0	0	0	0
hsa-miR-6734-3p	0	0	0	0	0	0	0	0	0	0	0	0	0	0	0	0	0	0	0	0	0	0	1	0	0	0	0	0	0	0	0	0	0	0	0	0	0	0	0	0	0	0	0	0	0	0	0	3	0
hsa-miR-6734-5p	5	6	15	5	4	8	69	4	13	11	15	2	4	25	9	26	0	5	6	3	5	7	20	5	23	8	23	1	8	4	10	13	12	26	5	6	7	9	2	7	12	17	1	3	13	2	30	4	6
hsa-miR-6735-3p	0	0	0	0	0	0	3	0	0	0	4	0	3	0	0	0	0	0	0	0	0	0	0	0	0	0	0	0	0	0	0	1	0	0	0	0	0	0	0	0	0	0	0	0	0	0	0	3	3
hsa-miR-6735-5p	2	0	4	0	0	2	2	7	0	0	0	0	0	0	2	1	2	1	0	2	0	0	0	0	5	0	3	2	2	0	3	0	0	3	0	1	0	0	2	2	3	0	2	0	0	0	0	1	0
hsa-miR-6736-5p	0	1	0	1	0	0	0	0	0	0	0	0	0	0	0	2	0	2	0	0	0	0	0	1	0	3	0	0	0	0	0	0	0	0	0	0	0	0	2	0	0	0	0	0	0	0	1	101	0
hsa-miR-6737-3p	0	0	0	0	0	0	0	1	0	0	0	0	0	0	0	0	0	0	0	0	0	0	0	0	2	0	0	0	0	0	0	0	0	0	0	0	0	0	0	0	0	0	0	0	0	0	0	0	0
hsa-miR-6737-5p	0	0	0	0	0	0	0	0	0	0	1	0	0	0	0	0	0	0	0	0	0	0	0	0	0	0	0	1	2	0	0	0	0	0	0	1	0	0	3	0	0	0	0	0	0	0	0	0	0
hsa-miR-6738-3p	2	2	4	0	0	0	3	0	0	0	4	0	0	0	0	0	2	1	0	0	0	1	1	0	0	0	2	0	0	0	0	0	0	0	0	0	0	0	0	0	1	1	0	0	0	2	0	0	0
hsa-miR-6738-5p	0	0	0	0	2	0	0	0	0	0	0	0	0	0	0	0	0	0	0	0	0	0	0	0	0	0	0	0	0	0	0	0	0	0	0	0	0	0	0	0	0	0	0	0	0	0	0	0	0
hsa-miR-6739-3p	0	0	0	0	0	0	0	0	0	0	0	0	0	0	0	1	0	0	0	0	0	0	0	0	0	0	0	0	0	0	0	0	0	0	0	0	3	5	0	0	0	0	0	0	0	0	0	0	0
hsa-miR-6740-3p	0	0	0	0	0	0	0	0	0	0	0	0	0	0	0	0	0	0	0	0	0	0	0	1	0	0	0	0	0	0	0	0	0	0	0	0	0	0	0	0	0	0	0	0	0	0	0	0	0
hsa-miR-6740-5p	0	2	0	5	0	17	0	0	0	3	1	0	1	0	0	0	0	1	0	0	0	0	0	0	1	12	2	0	0	0	0	0	0	11	1	0	0	0	0	0	0	0	3	0	2	0	2	0	4
hsa-miR-6741-3p	4	23	2	25	1	0	14	1	11	5	15	13	7	17	3	12	5	22	15	5	0	16	10	5	6	0	12	4	12	0	10	4	4	26	1	14	7	1	14	6	12	12	0	5	6	4	2	13	1
hsa-miR-6741-5p	11	1	18	9	6	19	15	6	4	4	6	6	13	8	6	18	4	5	13	4	0	5	6	3	18	3	9	11	7	6	9	7	9	14	5	12	9	4	6	0	16	14	7	10	6	2	24	14	20
hsa-miR-6742-3p	0	0	0	0	0	0	0	0	0	0	0	0	0	0	0	0	0	0	0	0	0	0	0	0	0	0	0	0	0	0	1	0	0	0	0	0	0	0	0	0	0	0	0	0	0	0	0	1	0
hsa-miR-6742-5p	0	0	0	0	0	0	0	0	0	0	0	0	0	0	0	0	0	0	0	0	0	0	0	0	0	0	0	0	0	0	0	0	0	0	0	0	0	0	0	0	1	0	0	0	0	0	0	0	0
hsa-miR-6743-3p	0	0	0	0	0	0	0	0	0	1	0	0	0	0	1	0	0	0	0	0	0	0	0	0	0	0	0	0	0	0	0	0	0	0	0	0	0	0	0	0	0	0	0	0	0	0	0	0	0
hsa-miR-6743-5p	0	0	0	0	0	3	0	0	0	0	2	0	0	0	0	0	0	2	0	0	0	0	0	0	0	7	0	0	0	0	0	0	0	0	0	0	0	0	0	0	0	0	0	0	0	0	0	0	0
hsa-miR-6744-3p	0	0	0	0	0	0	0	0	0	0	0	0	0	0	0	0	0	0	0	0	0	0	0	0	0	0	0	0	0	0	0	0	0	0	0	0	0	0	0	0	0	0	0	0	0	0	0	0	0
hsa-miR-6744-5p	0	0	0	0	0	7	0	0	0	0	0	0	0	0	0	0	0	0	0	0	0	0	0	0	0	0	0	0	0	0	0	0	0	0	0	0	0	0	0	0	0	0	0	0	0	0	0	0	0
hsa-miR-6745	0	0	1	0	0	0	0	0	0	0	0	0	0	0	0	0	0	0	0	0	0	0	0	0	2	1	0	0	0	0	0	0	0	0	0	0	0	4	0	0	0	0	4	0	0	0	0	0	0
hsa-miR-6746-3p	0	0	0	0	0	0	4	0	0	0	0	3	0	2	0	0	0	0	0	1	0	2	0	0	0	0	0	0	0	0	0	0	0	0	0	0	0	0	0	0	0	0	0	0	0	0	0	0	0
hsa-miR-6746-5p	0	0	0	0	2	0	0	0	0	0	0	0	0	0	0	0	0	0	0	0	0	0	0	1	0	0	0	0	0	0	0	0	2	1	0	0	0	0	0	0	0	0	0	0	0	0	0	0	4
hsa-miR-6747-3p	5	18	19	10	0	3	36	9	6	8	13	8	4	6	2	4	1	3	0	5	0	7	2	7	9	8	11	3	6	1	5	3	8	6	4	3	3	9	2	6	12	3	3	7	4	0	1	3	16
hsa-miR-6747-5p	0	3	0	0	0	0	0	0	0	0	0	0	0	0	0	0	0	0	0	0	0	0	0	0	1	0	0	0	0	0	0	0	0	0	0	1	0	0	0	0	0	0	0	0	0	0	0	0	0
hsa-miR-6748-3p	0	0	0	0	0	0	1	0	0	0	0	0	0	0	0	0	0	0	0	0	0	0	0	0	2	0	0	0	0	0	0	0	0	0	0	0	0	0	0	0	0	0	0	0	0	0	0	0	0
hsa-miR-6748-5p	0	0	0	0	0	0	0	0	0	0	0	0	0	0	0	2	0	0	0	0	3	0	0	0	0	1	0	0	0	2	0	1	3	0	0	0	0	0	0	0	0	0	0	0	0	0	0	0	0
hsa-miR-6749-3p	0	0	0	0	0	0	0	0	0	0	0	0	0	0	0	0	0	0	0	0	0	0	0	0	0	0	0	0	0	0	0	0	0	0	0	0	0	0	0	0	0	0	0	1	0	0	0	0	0
hsa-miR-6749-5p	0	0	0	0	0	0	5	4	0	0	2	0	0	0	0	0	0	0	0	0	0	0	0	0	1	2	0	0	0	0	0	0	0	2	0	0	0	0	1	0	0	0	0	0	2	0	0	0	0
hsa-miR-6750-3p	0	0	0	0	0	0	0	0	0	0	0	0	0	0	0	0	0	0	0	0	0	0	0	0	0	0	0	1	0	0	0	0	0	0	0	0	0	0	0	0	0	0	0	0	0	0	4	0	0
hsa-miR-6750-5p	0	0	0	0	0	2	4	5	0	0	0	1	0	0	0	3	0	0	0	0	1	0	0	0	9	0	0	3	2	0	0	2	1	3	1	0	3	0	3	2	0	0	0	0	0	0	0	1	2
hsa-miR-6751-3p	0	0	0	0	0	0	0	0	0	0	0	0	0	0	0	0	0	0	0	0	0	0	0	0	0	1	0	0	0	0	0	0	0	0	0	0	0	3	0	0	0	0	0	0	0	0	0	0	0
hsa-miR-6751-5p	0	0	0	0	0	0	0	0	0	0	0	0	0	0	0	0	0	0	0	0	0	0	0	0	0	0	0	0	0	0	0	0	0	0	0	0	0	0	0	0	0	0	0	0	0	0	0	0	0
hsa-miR-6752-5p	0	0	0	0	0	0	0	0	0	0	0	0	0	0	0	0	0	0	0	0	0	0	0	0	0	0	0	0	0	0	0	0	0	0	0	0	0	0	0	0	4	0	0	0	0	0	0	0	0
hsa-miR-6753-3p	0	1	0	0	0	0	1	0	2	0	0	1	0	1	0	0	1	0	0	0	0	0	0	0	5	0	0	0	1	0	4	1	0	2	1	0	0	0	0	0	0	0	0	0	0	0	0	0	0
hsa-miR-6753-5p	0	0	0	0	0	0	0	0	0	0	0	0	0	0	0	0	0	0	0	0	0	0	0	0	0	0	0	0	0	0	0	3	0	2	0	0	0	0	0	0	0	0	0	0	0	0	0	0	0
hsa-miR-675-3p	1	2	3	2	0	0	0	0	0	0	0	2	0	0	0	0	0	0	1	0	0	0	3	0	0	36	0	0	0	0	0	0	1	1	0	0	1	0	0	0	11	0	2	0	0	0	0	0	1
hsa-miR-6754-3p	0	0	0	1	0	0	3	0	0	0	0	0	0	0	0	0	4	0	0	0	0	0	0	0	0	0	0	0	1	0	0	0	1	0	0	0	0	0	0	0	0	0	0	0	0	0	2	0	0
hsa-miR-6754-5p	0	0	0	0	0	0	0	0	0	0	2	0	0	0	0	0	0	0	0	0	0	0	0	0	0	0	0	0	0	0	0	3	0	0	0	0	0	0	0	0	0	0	2	0	1	0	0	0	0
hsa-miR-6755-3p	0	0	0	0	0	0	0	0	0	0	0	0	0	0	1	0	0	0	0	0	0	0	0	0	0	0	0	0	0	0	0	0	0	0	0	0	0	0	0	0	0	0	1	0	0	0	0	2	0
hsa-miR-6755-5p	0	0	0	0	0	0	0	0	0	0	0	0	4	0	4	0	0	0	0	0	0	0	0	6	0	0	0	0	0	0	0	0	0	0	2	2	0	3	0	0	0	5	0	0	3	0	5	0	0
hsa-miR-675-5p	0	1	0	0	1	4	0	0	0	0	5	0	0	2	0	0	11	3	0	0	0	0	0	0	1	3821	0	0	0	1	2	2	1	8	0	0	0	3	0	0	31	1	6	1	0	0	0	1	1
hsa-miR-6756-5p	0	0	0	0	0	0	0	0	0	0	0	0	0	0	0	0	0	0	0	0	0	0	0	0	0	0	0	0	0	0	0	0	2	0	0	0	6	0	0	0	1	0	0	0	0	0	0	0	0
hsa-miR-6757-3p	0	0	0	0	0	0	0	0	0	0	0	0	0	0	0	0	0	0	0	0	0	0	0	0	0	0	0	0	0	0	0	0	0	0	0	0	0	0	0	0	0	0	0	2	0	0	0	0	0
hsa-miR-6757-5p	0	0	0	0	0	0	0	0	0	0	0	0	0	0	0	0	0	0	0	0	0	0	0	0	0	0	1	0	2	0	0	0	0	0	0	0	0	0	0	0	0	0	0	0	0	0	0	0	1
hsa-miR-6758-3p	2	0	0	0	1	0	0	0	0	0	0	0	0	0	3	1	0	3	0	0	0	0	1	0	0	7	0	0	0	0	0	0	0	5	0	0	3	0	0	1	0	3	5	1	0	0	2	0	0
hsa-miR-6758-5p	0	0	0	0	0	0	0	0	0	0	0	0	0	0	0	0	0	0	0	0	0	0	0	0	2	0	0	0	0	0	0	0	0	0	0	0	0	0	0	0	0	0	0	0	0	0	0	0	0
hsa-miR-6759-3p	0	0	0	0	0	0	0	0	0	0	0	0	0	0	0	0	0	0	0	0	0	0	0	0	0	0	0	0	0	0	0	0	0	0	0	0	0	0	0	0	0	0	0	0	0	0	0	0	0
hsa-miR-6759-5p	0	0	0	0	0	0	0	0	0	0	0	0	0	0	0	0	0	0	0	0	0	0	0	0	0	0	0	0	2	0	0	0	0	0	0	0	0	0	0	0	0	0	0	0	0	2	0	0	1
hsa-miR-6760-5p	0	0	0	0	0	0	0	0	0	0	0	0	0	0	0	0	0	0	0	0	0	0	0	0	0	0	0	0	0	0	0	0	0	0	0	0	0	0	0	0	0	0	0	0	0	0	0	0	0
hsa-miR-6761-3p	0	0	0	0	0	0	0	0	0	0	0	0	0	0	0	0	0	0	0	0	0	0	0	0	0	0	0	0	0	0	0	0	0	0	0	0	0	0	0	6	0	0	0	0	0	0	0	3	0
hsa-miR-6761-5p	3	0	0	0	0	2	1	0	0	0	0	0	0	0	0	0	0	0	0	3	0	0	0	2	0	4	0	1	0	0	2	2	0	3	0	3	0	0	0	0	0	0	2	0	2	0	2	0	0
hsa-miR-6762-3p	0	0	0	0	0	3	6	0	0	2	0	0	0	0	0	0	0	0	0	0	0	0	0	0	1	0	0	0	0	0	0	0	0	0	0	0	0	0	0	0	0	0	0	0	0	0	0	0	0
hsa-miR-6762-5p	2	0	1	0	0	0	0	0	0	2	2	0	0	0	0	0	0	0	0	0	0	0	0	0	0	0	0	0	0	0	0	0	0	0	0	0	0	0	0	0	0	0	2	0	0	0	0	0	0
hsa-miR-6763-3p	0	0	0	0	0	0	0	0	0	0	0	0	0	0	0	0	0	0	0	0	0	0	3	0	0	0	0	0	0	0	0	0	0	0	0	0	0	0	0	0	0	0	0	0	0	0	0	0	0
hsa-miR-6763-5p	2	1	0	0	7	10	0	1	0	0	2	0	3	6	0	2	0	0	0	2	1	1	0	1	2	15	0	0	0	0	7	0	1	24	0	0	1	2	5	0	0	0	3	0	6	0	1	1	1
hsa-miR-676-3p	0	4	0	0	0	1	0	0	1	0	0	0	0	0	0	0	0	0	0	0	0	0	0	0	0	1	0	0	0	1	0	0	3	9	0	0	0	0	0	0	0	0	0	3	0	0	0	0	0
hsa-miR-6764-3p	0	0	0	0	0	0	0	0	0	0	0	0	0	0	0	0	0	0	0	0	0	1	0	0	0	0	0	0	0	0	0	0	2	0	1	0	0	0	0	0	0	0	0	0	0	0	0	0	0
hsa-miR-6764-5p	0	0	0	1	0	0	8	0	0	0	0	2	0	0	0	0	0	0	1	0	0	0	2	1	1	0	0	0	1	1	0	5	0	1	1	0	0	0	1	0	0	1	7	4	1	0	4	2	4
hsa-miR-6765-3p	0	0	0	0	0	0	0	0	0	0	0	0	0	0	0	0	0	0	0	0	0	0	0	0	0	0	0	0	0	0	0	0	0	0	0	0	0	0	0	0	0	0	0	0	0	0	0	0	0
hsa-miR-6765-5p	0	1	0	0	0	1	0	0	0	0	1	0	2	0	0	0	0	0	0	0	0	0	2	3	0	8	0	0	0	0	0	0	0	2	0	0	0	0	0	1	0	0	0	0	0	0	0	1	0
hsa-miR-676-5p	2	0	0	0	0	0	3	0	0	0	0	0	0	1	1	0	0	0	0	0	0	0	0	0	0	2	0	0	0	0	2	0	1	0	0	2	0	0	0	0	0	0	0	1	0	0	0	0	2
hsa-miR-6766-3p	0	0	0	0	0	0	0	0	0	0	0	0	0	0	0	0	0	0	0	1	0	1	0	0	1	0	0	0	0	0	0	0	0	0	0	0	0	0	0	0	0	1	0	0	0	0	0	0	0
hsa-miR-6766-5p	2	0	0	0	0	0	0	0	0	0	0	0	0	0	0	0	0	1	0	0	0	0	0	0	0	0	0	0	0	0	0	0	3	0	0	0	0	0	0	0	0	0	0	0	0	0	0	0	2
hsa-miR-6767-5p	0	3	2	4	0	1	14	9	2	0	0	1	0	0	0	0	0	3	0	1	1	3	0	1	7	0	1	0	1	0	5	0	2	0	6	0	0	4	0	0	2	0	0	2	1	0	12	3	2
hsa-miR-6768-5p	7	0	1	8	0	0	0	0	0	0	0	0	2	0	0	0	6	0	0	2	0	0	0	0	0	1	6	0	0	0	3	0	0	0	9	0	0	0	0	0	0	0	0	0	0	0	1	0	0
hsa-miR-6769a-3p	0	0	0	0	0	0	0	0	0	0	0	0	0	0	0	0	0	0	0	0	0	0	0	0	0	0	0	0	0	0	0	0	0	0	0	0	0	0	0	0	0	0	0	0	0	0	0	0	0
hsa-miR-6769a-5p	0	0	0	0	0	0	0	0	0	0	0	0	0	0	0	0	0	0	0	0	0	0	0	0	0	0	0	0	0	0	0	0	0	0	0	0	0	0	0	0	0	0	0	0	0	0	0	0	2
hsa-miR-6769b-3p	0	0	0	0	0	0	0	0	0	0	0	0	0	0	0	0	0	0	0	0	0	0	0	0	0	0	0	2	0	0	2	0	0	3	0	0	0	0	0	0	0	0	0	0	0	0	0	0	0
hsa-miR-6769b-5p	0	0	0	0	0	0	0	0	0	0	0	0	0	0	0	0	0	0	0	0	0	0	0	0	0	1	0	0	0	0	0	0	0	0	0	0	0	0	0	0	0	0	0	0	0	0	0	0	0
hsa-miR-6770-3p	0	1	6	0	0	4	0	0	0	0	6	0	0	2	4	1	0	5	0	9	2	3	1	11	3	0	4	0	2	0	0	0	0	5	0	0	0	0	0	0	0	3	0	0	0	0	0	4	2
hsa-miR-6770-5p	0	0	0	1	0	0	0	0	0	5	0	0	0	0	0	0	0	0	0	0	0	0	0	0	0	0	0	0	0	0	0	0	0	0	0	0	0	0	0	0	0	0	0	0	0	0	0	0	0
hsa-miR-6771-3p	0	0	0	0	0	0	0	0	0	0	0	0	0	0	0	0	0	0	0	0	0	0	0	0	0	0	0	0	0	0	0	0	0	0	0	0	0	0	0	0	0	0	0	0	0	0	0	0	0
hsa-miR-6771-5p	0	0	0	0	0	0	0	0	0	0	0	0	0	0	0	0	0	0	0	0	0	0	0	0	0	0	0	0	0	0	0	0	0	0	0	0	0	0	0	0	0	0	0	0	0	0	0	0	0
hsa-miR-6772-3p	2	0	2	6	1	0	4	0	0	0	0	6	0	0	13	3	0	4	4	0	1	3	7	3	1	0	3	4	0	1	3	2	2	2	0	3	18	11	3	0	2	3	0	5	0	0	2	1	5
hsa-miR-6772-5p	0	1	4	0	0	0	0	0	0	0	0	0	0	0	1	0	0	1	1	0	0	0	0	0	3	0	0	0	0	0	1	1	0	1	0	0	0	0	0	0	1	0	0	0	0	0	0	0	2
hsa-miR-6773-5p	0	0	0	0	0	0	0	0	0	0	0	0	0	0	0	0	0	0	0	0	0	0	0	0	0	0	0	0	0	0	0	0	0	0	0	0	0	0	0	0	0	0	0	0	0	0	0	0	0
hsa-miR-6774-3p	0	0	0	0	0	1	0	0	0	0	0	0	0	0	0	1	0	0	0	0	0	0	0	0	0	1	0	0	0	0	0	0	0	0	0	0	0	0	0	0	0	0	5	0	2	0	0	0	3
hsa-miR-6774-5p	0	0	0	0	0	0	0	3	0	3	0	0	0	0	0	0	0	0	1	0	0	0	0	0	0	3	0	2	0	0	0	0	0	0	3	0	0	0	0	0	0	0	0	0	0	0	0	0	0
hsa-miR-6775-3p	0	0	0	0	0	0	0	3	0	0	0	0	0	0	0	0	0	0	0	0	0	1	0	0	1	2	2	0	0	0	0	0	0	0	1	1	0	0	0	0	0	3	0	0	0	0	0	0	0
hsa-miR-6775-5p	0	0	0	0	0	0	0	0	0	0	0	0	0	0	0	0	0	0	0	0	0	0	0	0	0	0	0	0	0	0	0	0	0	0	0	0	0	0	0	0	0	0	0	0	0	0	0	0	0
hsa-miR-6776-3p	0	0	0	13	0	0	0	0	0	0	0	0	0	0	0	0	0	0	0	0	0	0	0	0	0	0	0	0	0	0	0	0	0	0	0	0	0	0	0	0	0	0	0	0	2	0	0	0	0
hsa-miR-6776-5p	0	0	0	0	0	0	0	0	0	0	0	0	0	0	0	0	0	0	0	0	0	0	0	0	0	0	0	0	0	0	0	0	0	0	0	0	0	0	0	0	0	0	0	0	0	0	0	0	0
hsa-miR-6777-3p	0	0	0	0	0	0	0	0	0	0	0	0	0	0	0	0	0	0	0	0	0	0	0	0	0	0	0	0	0	0	0	0	0	0	0	0	0	0	0	0	0	0	0	0	0	0	0	0	0
hsa-miR-6777-5p	3	0	0	4	0	0	0	0	0	3	1	0	2	2	0	0	0	0	0	0	0	0	0	0	0	2	0	0	0	1	0	0	0	1	0	0	0	0	0	0	0	0	0	0	9	0	0	0	0
hsa-miR-6778-5p	0	0	0	0	0	0	0	0	0	1	0	0	0	0	0	0	0	0	1	0	0	0	0	0	0	0	0	0	0	0	0	0	0	0	0	0	0	0	0	0	0	0	0	0	0	0	0	0	0
hsa-miR-6779-3p	0	0	0	0	0	0	0	0	0	0	0	0	0	0	0	0	1	0	0	0	0	0	0	0	0	0	0	0	0	0	0	0	0	0	0	0	0	0	0	0	0	0	0	0	0	0	0	0	0
hsa-miR-6779-5p	2	0	3	0	0	0	0	0	0	0	0	0	0	1	0	3	0	0	0	0	0	0	0	0	0	1	0	0	1	0	0	0	0	6	2	0	0	0	0	0	0	0	0	0	2	0	5	0	0
hsa-miR-6780a-3p	0	0	0	7	0	0	0	0	0	0	0	0	0	0	0	1	0	0	0	0	0	0	0	0	0	0	0	0	0	0	0	0	0	0	0	0	0	0	0	0	0	0	0	0	0	0	0	0	0
hsa-miR-6780a-5p	3	2	0	0	0	5	20	11	5	0	1	4	2	7	2	25	3	1	0	2	2	4	7	0	5	3	8	0	5	0	7	10	10	2	11	2	5	0	0	8	6	3	1	4	7	0	0	0	15
hsa-miR-6780b-3p	0	0	0	0	0	0	0	0	0	0	0	0	0	0	0	0	0	0	0	0	0	0	0	0	0	0	0	0	0	0	0	0	0	0	0	0	0	0	0	2	0	0	0	0	0	0	0	0	0
hsa-miR-6780b-5p	0	0	0	0	0	2	5	0	0	0	0	0	0	0	0	0	0	0	0	0	0	0	0	0	0	0	0	0	0	0	0	0	0	0	0	0	0	0	0	0	0	0	0	0	0	0	0	0	0
hsa-miR-6781-3p	0	0	0	0	0	0	0	0	0	0	1	0	0	0	0	0	0	0	0	2	0	0	0	0	0	0	0	0	0	0	0	0	0	0	0	0	0	0	0	0	0	0	0	0	0	0	0	0	0
hsa-miR-6781-5p	0	0	6	2	0	0	3	0	0	0	0	0	0	0	0	1	0	0	0	0	0	5	0	2	0	1	0	0	0	1	0	1	0	1	0	0	0	0	1	4	0	0	0	1	0	0	4	0	0
hsa-miR-6782-3p	0	0	0	0	0	0	0	0	0	0	0	0	0	0	0	0	0	0	0	0	0	0	0	0	0	0	0	0	0	0	0	0	0	0	0	0	0	0	0	0	0	0	0	0	0	0	0	0	0
hsa-miR-6782-5p	2	0	0	1	0	1	0	0	0	0	5	0	0	0	1	0	0	0	0	0	0	0	3	0	0	5	0	0	0	0	0	0	0	4	0	0	0	0	0	0	0	0	0	0	0	0	0	5	0
hsa-miR-6783-3p	2	0	11	5	0	0	6	2	4	0	1	4	0	3	5	0	0	6	0	0	2	2	0	0	14	0	4	0	1	0	0	8	2	2	4	0	1	0	3	8	3	0	3	2	0	0	2	5	6
hsa-miR-6783-5p	0	0	4	0	0	3	0	0	0	0	0	0	0	0	1	0	0	0	0	0	0	0	0	0	0	0	1	0	0	2	0	0	0	0	0	0	0	1	0	0	0	0	0	0	2	0	3	0	0
hsa-miR-6784-3p	0	0	0	0	0	0	0	0	0	0	0	0	0	0	0	0	0	0	0	0	0	0	0	0	0	0	0	0	0	0	0	0	0	0	0	0	0	0	0	0	0	0	1	0	0	0	0	0	0
hsa-miR-6784-5p	0	0	0	0	0	0	0	0	0	0	0	0	0	0	0	0	0	0	0	0	0	0	0	0	0	1	0	0	0	0	0	0	0	0	0	0	0	0	0	0	0	0	0	0	0	0	0	0	0
hsa-miR-6785-3p	0	0	0	0	0	0	0	0	0	0	0	0	0	0	0	0	0	0	0	0	0	0	0	0	0	0	0	0	0	0	0	0	0	0	0	0	0	0	0	0	0	0	0	0	0	0	0	0	0
hsa-miR-6785-5p	0	0	1	0	18	0	0	0	2	0	0	0	0	0	0	0	0	0	0	0	2	0	0	9	1	0	0	0	0	0	0	0	0	1	0	0	0	0	0	0	0	0	0	0	0	0	0	4	0
hsa-miR-6786-3p	3	5	5	0	0	4	11	11	0	1	3	0	0	0	2	0	1	2	0	2	3	1	2	2	3	4	1	0	0	0	3	6	0	4	1	3	1	0	0	3	0	0	0	0	3	0	0	0	1
hsa-miR-6786-5p	0	0	0	0	0	0	2	0	0	0	0	0	0	0	0	0	0	0	0	0	0	0	0	0	0	0	0	0	0	0	0	0	1	0	0	0	0	0	0	0	0	0	0	0	0	0	0	0	0
hsa-miR-6787-3p	0	0	0	2	0	2	0	0	0	0	0	0	0	0	0	1	0	0	0	0	0	0	6	0	0	0	0	0	0	0	0	0	0	1	1	0	0	0	2	0	0	0	0	0	0	1	4	2	0
hsa-miR-6787-5p	20	21	0	2	14	4	0	12	16	17	1	2	8	0	0	4	13	4	20	0	0	6	13	2	1	20	0	0	0	2	4	0	4	0	4	5	7	4	0	2	0	0	8	3	0	1	0	4	9
hsa-miR-6788-3p	0	0	0	0	1	0	0	0	0	0	0	0	0	0	1	0	0	0	0	0	0	0	0	0	0	0	0	0	0	0	0	0	0	0	0	1	0	0	0	0	0	0	0	0	0	0	0	0	0
hsa-miR-6788-5p	1	0	0	15	0	0	0	1	0	0	0	11	0	0	0	0	0	0	0	0	0	0	0	0	2	1	0	0	0	0	0	0	0	0	0	0	0	1	0	0	0	0	2	0	0	0	0	7	0
hsa-miR-6789-3p	0	1	3	0	0	0	2	0	0	0	0	0	0	0	0	0	0	0	0	0	0	0	0	0	0	0	0	0	0	0	0	0	1	1	0	0	0	0	0	0	0	0	0	0	0	1	0	0	0
hsa-miR-6789-5p	0	0	0	1	0	6	0	0	0	0	0	0	0	0	1	0	0	0	0	0	2	0	0	0	0	0	0	0	0	1	0	0	1	0	0	0	0	0	0	0	0	0	0	0	2	0	0	0	0
hsa-miR-6790-3p	0	0	0	0	0	1	0	0	0	0	0	0	0	0	2	0	0	0	0	0	0	0	0	0	0	0	0	0	0	0	0	0	0	0	1	0	0	0	0	0	0	0	0	0	0	0	0	0	0
hsa-miR-6790-5p	0	0	0	0	0	0	0	0	1	0	0	0	0	0	1	0	0	0	0	0	0	0	0	0	0	0	1	0	0	0	0	2	0	0	0	0	0	0	0	0	0	0	0	0	0	0	0	0	0
hsa-miR-6791-3p	0	0	0	0	0	0	0	0	0	0	0	0	0	0	0	0	0	0	0	0	0	0	0	0	0	0	0	0	1	0	0	0	0	0	0	0	0	0	0	0	0	2	0	0	0	0	0	0	1
hsa-miR-6791-5p	1	1	0	1	1	0	0	0	0	0	0	0	0	0	0	0	0	0	0	0	0	0	0	0	0	0	0	0	0	0	0	0	0	0	0	0	0	0	0	0	5	0	0	1	0	0	5	0	0
hsa-miR-6792-5p	0	0	0	0	0	0	0	0	0	0	0	0	0	0	0	0	0	0	0	0	0	0	0	0	0	1	0	0	0	0	0	0	0	0	0	0	0	0	0	0	0	0	0	0	0	0	0	0	0
hsa-miR-6793-3p	0	0	0	0	0	0	0	0	0	0	0	0	0	0	0	0	0	0	0	0	0	0	0	0	0	0	0	3	0	0	0	0	0	0	0	0	0	0	0	0	0	0	0	0	0	0	0	0	0
hsa-miR-6793-5p	3	7	7	2	9	7	3	3	13	8	5	0	1	5	10	9	0	5	0	0	0	0	1	3	7	13	1	1	7	11	0	6	1	6	0	5	2	14	1	0	8	11	8	2	3	0	25	2	8
hsa-miR-6794-3p	0	0	0	0	0	0	0	0	1	0	0	0	0	0	0	0	0	0	0	0	0	0	0	0	0	0	0	0	0	0	0	0	0	0	0	0	0	0	0	0	0	0	0	0	0	0	0	0	0
hsa-miR-6794-5p	0	3	0	0	0	1	0	0	0	0	0	0	0	0	0	0	0	0	0	0	0	0	0	0	0	0	0	0	0	0	1	0	0	0	0	0	0	0	0	0	0	0	0	0	0	0	0	0	0
hsa-miR-6795-3p	0	0	0	0	0	0	0	0	0	0	0	0	0	0	0	0	0	0	0	0	0	0	0	0	0	0	0	0	0	0	0	0	0	0	0	0	0	0	0	0	0	0	0	0	0	0	0	0	0
hsa-miR-6795-5p	0	0	0	0	0	0	0	0	0	0	0	0	0	0	0	0	0	0	0	0	0	0	0	0	0	0	0	0	0	0	0	0	0	4	0	0	0	0	0	0	0	0	0	0	0	0	0	0	0
hsa-miR-6796-3p	0	6	0	0	0	0	0	0	0	0	0	0	0	0	0	3	0	0	0	0	0	0	0	0	0	0	0	0	0	0	0	0	0	0	0	0	0	0	0	0	0	0	0	0	0	0	0	0	0
hsa-miR-6796-5p	0	2	3	0	0	2	1	0	0	0	0	0	0	0	0	0	0	0	0	0	0	0	0	0	0	0	0	0	0	0	0	0	0	0	0	0	0	0	0	0	0	0	0	0	1	0	0	0	0
hsa-miR-6797-3p	0	0	0	0	0	0	0	0	0	0	0	0	0	0	0	0	0	0	0	0	0	0	0	0	0	3	0	0	0	0	0	0	0	0	0	0	0	0	0	0	0	0	0	0	0	0	0	0	0
hsa-miR-6797-5p	0	0	0	0	0	0	0	0	0	0	0	0	0	0	0	0	0	0	0	0	0	0	0	0	0	0	0	2	0	0	0	0	0	0	0	0	0	0	0	0	0	0	0	0	0	6	0	0	0
hsa-miR-6798-3p	0	0	0	0	0	1	9	1	0	0	0	2	0	0	0	0	0	0	0	1	0	2	0	0	2	1	0	1	0	0	5	0	0	0	0	0	0	0	0	0	0	2	0	0	0	0	1	0	1
hsa-miR-6798-5p	2	0	0	0	1	1	0	0	0	0	0	0	0	0	0	0	0	0	2	0	0	0	0	0	0	0	0	0	0	0	0	0	0	1	0	0	0	0	0	0	0	0	0	0	0	0	0	0	0
hsa-miR-6799-3p	0	0	0	0	0	0	0	0	0	0	2	0	0	0	0	0	0	0	0	0	1	0	0	0	0	0	0	1	0	0	0	0	0	0	0	0	0	0	0	0	0	0	0	0	0	0	0	0	0
hsa-miR-6799-5p	0	0	0	2	0	0	0	0	0	0	0	0	0	0	0	0	0	0	0	0	0	0	0	0	0	0	0	0	0	0	0	0	0	0	0	0	33	0	0	0	0	0	0	0	0	0	0	0	0
hsa-miR-6800-3p	0	0	0	0	0	0	0	0	0	0	0	0	0	0	0	0	0	0	0	0	0	0	0	0	0	0	4	0	0	0	0	1	0	0	0	0	0	0	0	0	0	0	0	0	0	0	0	0	0
hsa-miR-6800-5p	2	0	0	0	0	1	0	0	0	0	0	0	0	0	0	1	0	0	0	0	0	0	1	0	0	19	0	0	0	0	0	0	0	3	0	0	0	0	0	0	4	0	0	0	3	0	4	0	0
hsa-miR-6801-5p	0	0	0	0	0	0	0	0	0	0	0	0	0	0	0	0	0	0	0	0	0	0	0	0	0	0	0	0	0	0	0	0	0	0	0	0	0	0	0	0	0	0	0	0	0	0	0	0	0
hsa-miR-6802-3p	0	2	0	0	0	0	2	0	0	0	0	0	1	0	0	0	0	0	0	0	0	0	0	0	0	0	0	0	0	0	2	2	0	0	0	0	0	0	0	0	0	0	0	0	0	0	0	0	0
hsa-miR-6802-5p	0	1	0	0	0	0	0	0	0	0	0	0	0	0	3	5	0	1	2	0	0	0	0	0	0	0	0	2	2	1	7	2	0	2	1	3	0	2	0	0	8	0	0	1	1	0	0	0	0
hsa-miR-6803-3p	1	1	0	0	4	2	2	0	0	0	0	0	0	1	1	0	0	1	0	0	0	0	1	3	1	1	7	5	0	0	0	1	0	3	2	2	0	0	4	0	1	2	0	1	2	0	0	3	0
hsa-miR-6803-5p	0	0	0	0	0	0	0	0	0	0	0	0	3	0	0	0	0	0	0	0	0	0	0	0	0	1	0	0	0	0	0	0	0	0	0	0	2	0	0	0	0	0	1	0	3	0	0	0	0
hsa-miR-6804-3p	0	2	0	0	0	0	0	0	0	0	1	0	0	0	0	0	0	0	0	0	0	0	0	1	0	0	0	0	0	0	0	0	0	0	0	0	0	0	0	0	0	0	0	0	0	0	0	0	0
hsa-miR-6804-5p	0	0	0	0	0	2	1	0	0	0	3	0	0	3	0	3	0	0	1	0	3	4	0	1	4	0	0	0	1	0	3	1	1	1	0	0	0	0	1	0	0	0	0	0	0	0	3	0	2
hsa-miR-6805-3p	0	0	0	0	0	0	0	0	0	0	0	0	0	0	0	0	0	0	0	0	0	0	0	0	0	0	0	0	0	0	0	0	0	0	0	0	0	0	0	0	0	0	0	0	0	0	0	0	0
hsa-miR-6805-5p	4	8	16	8	2	18	61	6	2	2	12	1	3	2	2	10	1	5	0	2	7	4	1	0	8	4	2	6	2	1	15	6	4	9	6	6	5	4	3	4	4	11	1	8	4	0	19	8	8
hsa-miR-6806-3p	1	8	3	0	0	2	15	1	0	0	0	3	4	2	0	5	0	0	0	0	0	0	1	0	11	1	1	0	2	2	3	4	0	2	6	2	2	0	1	1	0	0	0	1	4	0	6	3	1
hsa-miR-6806-5p	0	0	0	0	0	0	0	0	0	0	0	0	0	0	0	0	1	0	0	0	0	0	0	0	0	0	0	0	0	0	4	0	0	0	0	0	0	0	0	0	0	0	0	0	0	0	0	0	0
hsa-miR-6807-3p	0	0	0	0	0	2	0	0	0	0	0	0	0	0	0	0	0	0	0	0	0	0	0	0	0	0	0	0	0	0	0	0	0	0	0	0	0	0	0	0	0	0	0	0	0	0	0	0	0
hsa-miR-6807-5p	1	0	0	0	0	3	0	0	0	0	0	0	0	2	0	2	0	1	2	0	0	0	0	0	0	15	0	0	0	0	0	2	0	0	0	0	0	0	0	0	0	0	4	0	0	0	16	0	0
hsa-miR-6808-3p	1	0	0	1	0	2	0	3	0	0	6	0	0	0	0	0	0	0	0	0	0	0	0	0	0	1	1	0	1	0	0	1	0	3	0	0	0	0	2	0	0	5	0	0	0	0	1	0	0
hsa-miR-6809-5p	2	0	0	3	2	3	1	0	0	0	0	0	0	0	0	0	0	0	0	0	0	0	0	0	2	2	0	0	1	0	0	0	0	4	0	0	2	0	0	1	0	0	0	0	4	0	2	3	6
hsa-miR-6810-3p	0	0	0	1	0	0	2	0	0	0	0	0	0	0	0	0	2	0	1	0	0	0	0	0	0	0	0	0	0	0	0	1	0	0	0	7	0	0	0	0	0	0	0	0	0	0	0	0	0
hsa-miR-6810-5p	0	0	0	0	0	0	0	0	0	0	0	0	0	0	1	0	2	0	0	0	0	0	0	0	0	0	0	2	0	0	0	0	0	0	0	3	0	4	0	0	0	0	2	0	0	0	0	0	0
hsa-miR-6812-3p	0	0	0	0	0	0	0	0	0	1	0	0	0	0	0	0	0	2	0	0	0	0	1	0	0	0	0	0	1	0	0	1	0	0	0	0	0	1	0	0	0	0	2	0	0	0	1	0	0
hsa-miR-6812-5p	0	0	0	0	0	0	0	0	3	0	0	0	0	0	0	0	0	0	0	0	0	0	0	0	1	2	0	0	0	0	0	0	0	0	0	0	0	0	0	0	0	0	0	0	0	0	0	0	0
hsa-miR-6813-3p	0	0	0	0	0	0	0	0	0	0	0	0	0	0	0	0	0	0	0	0	0	0	0	0	1	0	0	0	0	0	0	1	0	0	0	0	0	0	0	0	0	0	3	0	0	0	0	0	0
hsa-miR-6813-5p	4	0	6	2	1	0	1	3	0	0	0	1	1	0	0	8	0	0	0	3	0	8	0	2	3	0	0	0	2	6	7	3	0	5	4	0	0	1	0	0	3	4	0	0	3	0	6	4	2
hsa-miR-6815-3p	0	0	0	0	0	0	0	0	0	0	0	0	0	0	0	0	0	0	0	0	0	0	0	0	0	0	0	0	0	0	0	0	0	0	0	0	0	1	0	0	0	0	0	0	0	0	0	0	0
hsa-miR-6815-5p	4	7	6	4	9	1	23	4	2	1	4	0	0	2	0	17	3	1	1	6	8	2	7	1	6	2	5	2	5	1	6	2	3	21	8	0	2	1	8	1	11	4	2	1	2	2	8	3	5
hsa-miR-6816-3p	0	0	0	0	0	1	0	0	0	0	0	0	0	0	0	0	0	0	0	0	0	0	0	0	2	1	0	0	0	0	0	0	0	0	0	0	0	0	0	0	0	0	0	2	0	0	0	0	0
hsa-miR-6816-5p	0	0	0	0	0	3	0	1	0	0	0	0	0	0	0	0	0	0	0	0	0	0	0	0	5	3	0	0	0	0	0	0	0	1	0	0	0	0	0	0	0	0	0	0	0	0	0	0	0
hsa-miR-6817-3p	0	1	0	0	0	0	0	0	0	0	0	0	0	0	0	5	0	0	0	0	0	0	0	0	0	0	1	0	0	0	0	0	0	0	0	0	0	0	1	0	0	0	0	0	0	0	0	0	0
hsa-miR-6817-5p	0	0	0	0	0	0	0	0	0	0	0	0	0	0	0	0	0	0	0	0	0	1	0	0	0	0	0	0	0	0	0	0	0	0	0	0	0	0	0	0	0	0	0	0	0	0	0	0	0
hsa-miR-6818-3p	0	0	3	2	0	1	10	6	1	0	2	0	0	3	1	0	0	1	0	0	0	5	0	0	7	1	0	0	4	2	2	6	0	0	1	0	2	0	0	0	4	5	0	6	3	0	14	7	11
hsa-miR-6818-5p	1	0	0	0	0	0	0	0	0	0	0	0	1	0	0	0	0	0	0	0	0	1	0	0	3	1	0	0	0	0	0	0	0	1	0	0	0	0	1	0	0	0	0	0	0	0	1	0	1
hsa-miR-6819-3p	2	0	0	0	0	0	0	0	0	0	0	0	0	0	0	1	4	0	0	0	0	0	0	0	2	0	0	0	0	0	0	0	1	0	0	0	0	0	0	0	0	1	0	0	0	0	0	0	0
hsa-miR-6819-5p	0	0	0	0	0	0	0	0	0	0	0	0	0	0	0	2	0	0	0	2	1	0	0	1	0	0	0	0	0	0	0	3	1	0	0	0	3	0	0	0	2	0	0	0	0	0	3	0	4
hsa-miR-6820-3p	0	0	1	0	0	0	1	1	0	0	0	1	0	0	0	0	0	0	0	0	0	0	0	0	1	0	0	0	0	0	0	1	0	0	0	0	0	0	0	0	3	0	0	0	0	0	0	0	0
hsa-miR-6820-5p	0	0	0	0	0	3	0	0	0	0	0	0	1	0	0	2	0	0	0	2	0	0	0	0	1	4	0	0	0	1	0	1	0	0	1	2	0	0	0	0	1	0	0	0	1	0	0	3	4
hsa-miR-6821-5p	0	0	2	0	0	2	0	1	1	0	0	0	1	5	0	4	0	1	0	0	0	0	0	1	1	6	0	0	3	0	5	0	0	6	2	6	0	2	2	0	3	0	5	3	6	0	3	0	1
hsa-miR-6823-5p	0	0	1	0	0	0	0	0	0	0	0	0	0	0	0	0	4	0	0	0	0	0	0	0	0	0	0	0	0	0	0	0	0	0	0	0	0	0	0	0	0	0	0	0	0	0	0	0	0
hsa-miR-6824-3p	0	0	0	0	0	0	0	0	2	0	0	0	0	0	0	1	0	0	0	0	0	0	2	0	0	0	0	0	0	0	0	0	0	0	0	0	0	0	0	0	0	0	2	0	0	0	0	0	0
hsa-miR-6824-5p	0	2	0	0	0	0	0	0	0	0	0	0	0	0	0	0	0	0	0	0	0	0	0	0	0	3	0	0	0	0	0	0	0	0	0	0	0	0	0	0	0	0	0	0	0	0	0	0	0
hsa-miR-6825-3p	0	0	0	0	0	0	0	0	0	0	0	0	0	0	0	0	0	0	0	0	0	0	0	0	0	0	0	0	0	0	0	0	0	0	0	0	0	0	0	0	0	0	0	0	0	0	0	0	0
hsa-miR-6825-5p	0	3	2	0	0	0	6	2	6	0	0	0	0	0	0	3	0	0	0	0	0	0	0	0	0	3	0	0	0	2	0	0	0	0	0	0	2	0	0	0	0	0	0	0	1	0	2	0	0
hsa-miR-6826-3p	0	0	0	0	0	0	0	0	0	0	0	0	0	0	0	0	0	0	0	0	0	0	0	0	0	0	0	0	0	0	0	0	0	0	0	0	0	0	0	1	0	0	0	0	0	0	0	0	0
hsa-miR-6826-5p	0	0	0	0	0	0	0	0	0	0	0	0	0	0	0	0	0	0	0	0	0	0	0	0	0	4	0	0	0	0	0	1	0	3	0	0	0	0	0	0	0	0	0	0	0	0	2	0	0
hsa-miR-6827-5p	0	0	0	0	0	0	0	0	0	0	0	0	0	6	0	0	0	1	0	0	0	0	0	0	0	0	0	0	1	0	0	0	0	0	0	0	0	0	0	0	0	1	0	0	0	0	0	0	0
hsa-miR-6828-3p	0	0	0	0	0	0	0	0	0	0	0	0	0	0	0	0	0	0	0	0	0	0	0	0	0	0	0	0	0	0	0	0	0	0	0	0	0	0	0	0	0	0	0	0	0	0	0	0	0
hsa-miR-6829-3p	0	0	0	0	0	0	0	0	0	6	0	0	0	0	0	0	0	0	0	0	0	0	0	0	0	0	0	0	0	0	0	0	0	0	0	0	0	0	0	0	0	0	0	0	0	0	0	0	0
hsa-miR-6829-5p	0	0	0	0	0	3	0	0	0	0	0	0	0	0	0	0	0	0	0	0	0	0	0	0	0	1	0	0	0	0	0	0	0	2	0	0	0	0	1	0	0	0	2	0	0	0	6	0	1
hsa-miR-6831-3p	0	0	0	0	0	0	0	0	0	0	0	0	0	0	0	0	0	0	0	0	0	0	0	0	0	0	0	0	0	0	0	0	0	0	0	0	0	0	4	0	0	0	0	0	0	0	0	0	0
hsa-miR-6831-5p	0	0	0	0	0	0	0	0	0	0	0	0	0	0	0	0	0	1	0	0	0	0	0	0	0	2	0	0	0	0	0	0	0	0	0	0	0	0	0	0	0	0	0	0	0	0	0	0	0
hsa-miR-6832-3p	0	0	0	0	0	0	0	0	0	0	0	0	0	0	0	0	0	0	0	0	0	0	0	0	0	0	0	0	0	0	0	0	0	0	0	0	0	0	0	0	0	0	0	0	0	0	0	0	0
hsa-miR-6832-5p	0	0	0	0	0	0	0	0	0	0	0	0	0	0	2	0	0	0	0	0	0	0	0	0	0	0	0	0	0	1	0	0	0	0	0	0	0	0	0	0	0	0	0	0	0	0	0	1	0
hsa-miR-6833-3p	0	0	1	0	0	0	3	0	0	0	0	0	0	0	0	0	0	0	2	0	1	2	0	0	0	1	0	0	2	0	0	0	0	0	0	0	0	2	0	0	0	0	0	1	0	0	0	0	0
hsa-miR-6833-5p	0	0	0	0	0	0	0	0	0	0	0	1	0	0	0	0	0	0	0	0	0	0	0	0	0	0	0	0	0	0	0	0	0	0	0	0	0	0	0	0	0	0	0	0	0	0	0	0	0
hsa-miR-6834-3p	0	0	0	0	0	0	0	0	0	0	0	0	0	0	0	0	0	0	3	0	0	0	0	0	0	0	0	0	0	0	0	0	0	0	0	0	0	0	0	0	0	0	0	0	0	0	0	0	0
hsa-miR-6834-5p	0	0	0	0	0	0	0	0	0	0	0	0	0	2	0	0	0	0	0	0	0	0	0	0	0	2	0	0	0	0	0	0	0	0	0	0	0	0	0	0	0	0	0	0	0	0	0	0	1
hsa-miR-6835-5p	0	0	0	0	0	0	0	0	0	0	0	0	0	0	0	0	0	0	0	0	0	0	0	0	0	0	0	0	0	0	0	0	0	0	0	0	0	0	1	0	0	0	0	0	0	0	0	0	0
hsa-miR-6836-3p	0	0	0	0	0	0	0	1	0	0	0	0	0	0	0	0	0	0	0	0	0	0	0	0	0	0	0	0	0	0	0	0	0	0	0	0	0	0	0	0	0	0	0	0	0	0	0	0	0
hsa-miR-6836-5p	0	0	0	1	0	0	0	0	0	0	0	0	0	0	0	1	0	0	0	0	1	0	0	0	0	0	0	0	0	0	0	0	0	0	0	0	0	0	0	0	0	0	0	0	0	0	0	0	0
hsa-miR-6837-3p	4	2	16	5	9	11	7	0	8	3	6	8	2	2	12	7	0	6	6	1	0	10	3	5	22	0	5	0	3	5	9	11	0	12	6	4	1	1	1	8	3	5	0	0	5	1	6	5	16
hsa-miR-6837-5p	0	0	0	0	0	0	0	0	0	0	0	1	1	0	0	0	0	0	3	0	0	0	0	0	0	0	2	0	0	0	0	0	0	1	1	0	0	0	2	0	0	1	2	2	0	0	0	1	1
hsa-miR-6838-5p	0	0	0	0	0	3	0	0	0	0	0	0	0	0	0	0	0	0	0	0	0	0	0	0	0	0	0	0	0	0	0	0	0	0	0	0	0	0	0	0	0	0	0	0	0	0	0	0	0
hsa-miR-6839-3p	0	0	0	0	0	0	0	0	0	0	0	0	0	0	0	0	0	0	0	0	1	0	0	0	0	0	0	0	0	0	0	0	0	0	0	0	0	0	0	0	0	0	0	0	0	0	0	0	0
hsa-miR-6839-5p	0	0	1	0	1	0	0	0	0	0	0	0	2	0	0	0	0	0	0	0	0	0	0	0	1	0	0	0	0	0	0	0	0	0	0	0	0	0	0	0	0	0	0	0	4	0	3	0	0
hsa-miR-6840-3p	0	0	0	0	0	0	0	0	0	0	0	0	0	0	0	0	0	0	0	0	0	0	0	0	0	0	0	0	0	0	1	0	0	0	0	0	2	0	0	0	0	0	0	0	2	0	0	0	0
hsa-miR-6840-5p	0	0	0	0	0	0	5	0	0	0	0	0	0	0	0	0	0	0	0	0	0	0	0	0	0	1	0	0	0	0	0	0	0	3	0	0	0	0	2	0	3	1	0	0	0	0	0	0	0
hsa-miR-6841-5p	0	0	0	0	0	0	0	0	0	0	0	0	0	1	0	0	0	0	0	0	0	0	0	0	0	0	0	0	0	0	0	0	0	0	0	0	0	0	0	0	0	0	0	0	0	0	0	0	0
hsa-miR-6842-3p	46	32	131	45	14	60	99	45	27	26	56	46	62	43	41	78	8	47	28	13	26	48	13	29	182	26	27	26	55	51	37	91	46	53	80	27	44	22	31	40	57	68	28	49	88	4	164	79	156
hsa-miR-6842-5p	2	18	24	6	2	4	33	18	1	10	7	4	12	15	7	16	0	4	9	3	5	19	14	1	40	0	4	13	28	8	11	9	11	4	22	10	11	10	2	6	14	26	5	3	28	6	47	20	33
hsa-miR-6843-3p	0	1	0	0	0	3	2	4	2	1	0	0	9	0	5	0	0	0	1	0	0	0	1	1	4	0	0	0	1	0	3	2	1	1	0	0	9	0	0	0	0	9	0	0	0	1	0	2	14
hsa-miR-6845-5p	0	2	0	0	0	0	0	0	0	0	0	0	0	0	0	0	0	1	0	0	0	0	0	0	0	7	0	1	0	0	0	0	1	0	0	0	0	0	0	1	0	0	0	0	0	0	0	0	0
hsa-miR-6846-5p	0	0	0	0	0	0	0	0	0	0	0	0	0	0	0	0	0	0	0	0	0	0	0	0	0	1	0	0	0	0	0	0	0	0	0	0	0	0	0	0	0	0	0	0	0	0	0	0	0
hsa-miR-6847-3p	0	0	0	0	0	0	0	0	0	0	0	1	1	0	0	0	0	0	0	0	0	0	0	0	0	0	0	0	0	0	0	0	0	0	0	0	0	0	0	0	0	0	0	0	0	0	0	0	0
hsa-miR-6847-5p	1	0	6	5	0	0	1	0	1	0	3	0	2	6	5	1	0	7	0	0	0	4	3	0	9	0	0	0	0	0	4	4	4	1	0	0	0	0	1	0	0	2	0	7	0	0	2	1	1
hsa-miR-6848-3p	0	0	1	0	0	0	0	0	0	0	0	0	0	0	1	0	0	0	0	0	0	0	0	0	0	0	0	0	0	0	0	0	0	0	0	0	0	0	0	0	0	0	0	0	0	0	0	0	0
hsa-miR-6848-5p	2	0	0	0	0	0	0	0	0	1	0	0	0	0	0	0	0	0	0	0	0	0	0	0	4	0	0	0	0	0	4	0	0	3	0	0	0	0	0	0	0	1	0	0	0	0	0	0	3
hsa-miR-6849-3p	0	0	0	0	0	0	0	0	0	0	0	0	0	0	0	0	0	0	0	0	0	0	0	0	0	0	0	0	0	0	0	0	0	0	0	0	0	0	0	0	0	0	0	0	0	0	0	0	0
hsa-miR-6849-5p	0	2	0	0	0	0	0	0	0	0	0	0	0	7	0	0	0	0	0	0	0	0	0	0	0	0	0	0	0	0	0	0	0	0	0	0	0	0	0	0	0	0	0	0	0	0	0	0	0
hsa-miR-6850-3p	0	0	0	0	0	0	0	0	0	0	0	0	0	3	0	0	0	0	3	0	0	0	0	0	0	0	0	0	0	0	2	0	3	0	0	0	0	0	1	0	0	0	0	0	0	0	0	0	0
hsa-miR-6850-5p	2	2	0	7	0	12	9	3	16	0	0	1	0	1	0	1	0	0	1	3	0	0	5	0	1	11	1	0	3	0	6	0	1	0	18	1	2	4	0	0	7	0	2	3	1	0	1	6	1
hsa-miR-6851-5p	0	0	0	0	0	0	0	0	0	0	0	0	0	0	0	0	0	0	0	0	0	0	0	0	0	3	0	0	0	0	0	0	0	1	0	0	0	0	0	0	0	0	0	0	0	0	0	0	0
hsa-miR-6852-3p	0	0	0	2	0	0	1	0	0	0	0	1	0	0	0	0	0	0	2	0	0	2	0	4	2	0	0	1	0	0	0	1	0	0	0	0	0	1	0	0	4	0	0	0	0	3	0	1	2
hsa-miR-6852-5p	10	52	92	46	25	12	44	14	30	11	42	9	53	33	32	61	8	59	31	17	6	33	45	34	156	4	32	15	42	26	47	57	27	61	30	32	64	39	9	8	124	75	34	47	33	12	51	58	70
hsa-miR-6853-3p	0	2	4	0	0	0	0	0	2	0	0	0	0	0	0	2	0	0	0	0	1	0	0	0	0	0	0	0	2	0	0	0	0	0	0	0	0	0	0	1	0	0	0	0	3	0	0	0	0
hsa-miR-6853-5p	0	0	0	0	0	0	0	0	0	0	0	0	0	0	0	0	0	0	0	0	0	0	0	0	0	0	0	0	0	0	0	0	0	0	0	0	0	0	0	2	0	0	0	0	0	0	0	0	0
hsa-miR-6854-3p	0	0	0	0	0	0	0	3	0	0	0	0	4	0	0	0	0	0	0	0	0	0	0	0	0	0	0	0	0	0	0	0	0	0	0	0	0	0	0	0	0	1	1	0	2	0	0	0	0
hsa-miR-6854-5p	0	0	0	0	0	0	0	0	0	0	0	0	0	0	0	0	0	0	0	0	0	0	0	0	0	0	0	0	4	0	0	0	0	0	5	0	0	0	0	3	0	0	0	0	0	0	0	0	0
hsa-miR-6855-3p	0	2	0	0	0	1	0	0	0	0	2	1	0	0	0	0	0	0	0	0	0	0	0	0	2	0	0	0	0	0	0	0	0	3	0	3	6	0	0	1	5	0	0	0	0	0	5	2	0
hsa-miR-6855-5p	8	7	8	0	4	10	32	13	5	5	12	1	4	19	3	5	0	2	0	0	10	1	3	0	38	1	9	5	15	4	2	11	2	19	12	3	0	2	2	3	3	4	9	1	13	2	28	4	9
hsa-miR-6856-3p	0	0	0	0	0	0	0	0	0	0	0	0	0	0	0	0	0	0	0	0	0	0	0	0	0	0	0	0	0	0	2	0	0	0	0	0	0	0	0	0	0	0	0	0	0	0	0	0	0
hsa-miR-6856-5p	0	0	0	0	0	0	0	0	0	0	0	0	0	0	0	0	0	0	0	2	0	0	0	0	0	0	0	0	0	0	0	1	0	0	0	0	0	0	0	0	0	0	0	0	0	0	0	0	0
hsa-miR-6857-3p	0	0	2	0	0	1	0	1	3	0	0	1	0	1	0	0	0	2	31	12	0	0	0	0	5	0	1	0	1	0	0	0	0	3	0	0	1	0	0	0	6	0	0	3	0	0	3	19	2
hsa-miR-6857-5p	0	0	0	0	0	0	0	0	0	0	0	0	0	0	0	0	0	0	0	0	0	0	0	0	0	1	0	0	0	0	0	0	0	0	0	0	0	0	0	0	0	0	0	0	0	0	0	0	0
hsa-miR-6858-3p	0	0	0	0	1	0	0	0	0	0	1	1	0	0	0	0	0	0	0	0	0	0	0	0	1	0	0	0	0	0	0	0	0	0	0	0	0	0	0	0	0	1	0	0	0	0	0	0	0
hsa-miR-6858-5p	0	0	2	0	0	0	3	0	0	0	1	0	0	2	1	0	5	1	0	1	1	2	0	0	2	1	0	2	0	3	0	4	3	1	2	0	0	0	0	0	0	0	0	0	2	0	2	0	1
hsa-miR-6859-3p	0	3	0	0	0	0	0	0	0	0	2	0	0	17	0	0	0	2	0	0	0	1	0	0	0	1	5	1	0	0	0	0	0	0	3	0	0	0	0	0	0	0	0	0	3	0	0	0	0
hsa-miR-6859-5p	6	3	4	3	1	5	10	4	5	0	7	2	5	3	0	1	1	1	5	0	0	5	2	0	17	5	3	0	0	4	0	7	3	1	2	11	4	0	0	4	4	4	0	9	14	0	9	3	5
hsa-miR-6861-3p	0	0	0	0	0	0	0	0	0	0	0	0	0	0	0	0	0	0	0	0	0	0	0	0	0	0	0	0	0	0	0	0	0	0	0	0	0	0	0	0	0	0	0	0	3	0	0	0	0
hsa-miR-6861-5p	1	0	1	0	0	1	0	0	3	0	6	0	0	0	0	1	0	0	0	0	0	0	0	0	0	0	0	0	0	0	2	2	0	0	0	0	0	0	0	0	0	0	6	0	1	0	0	1	0
hsa-miR-6862-3p	0	0	0	0	0	0	0	0	0	0	0	0	0	0	0	0	0	0	0	0	0	0	0	0	0	0	0	0	0	0	0	0	0	0	0	0	0	0	0	0	0	0	0	0	0	0	0	0	0
hsa-miR-6862-5p	2	2	9	8	2	21	4	0	1	5	12	0	0	9	3	8	3	2	4	4	2	3	0	0	11	42	1	4	0	4	8	3	2	7	1	2	12	8	0	4	6	7	0	6	4	0	13	5	26
hsa-miR-6863	0	0	0	0	0	0	0	0	0	0	0	0	0	0	0	0	0	0	0	0	0	0	0	0	0	0	0	0	0	0	0	0	0	0	0	0	0	0	0	0	0	0	0	0	0	0	0	0	0
hsa-miR-6864-3p	0	0	0	0	0	1	4	0	0	0	0	0	0	0	0	0	0	0	0	0	0	0	0	0	0	0	0	0	0	0	0	0	0	0	0	0	0	0	0	0	0	0	0	0	0	0	0	0	0
hsa-miR-6864-5p	0	0	1	0	0	0	0	0	0	0	0	0	0	0	2	0	0	0	0	0	0	0	0	0	0	0	0	0	0	0	0	0	0	0	0	0	0	0	0	0	0	0	0	0	0	0	0	0	0
hsa-miR-6865-5p	0	0	0	0	0	0	0	0	0	0	2	0	0	0	0	0	0	0	0	0	0	0	0	0	0	0	0	0	0	0	0	0	0	0	0	0	0	0	0	0	0	0	0	4	0	0	0	0	0
hsa-miR-6866-3p	0	0	0	0	0	0	0	0	0	0	0	0	0	0	0	0	0	0	0	0	0	0	0	0	0	0	0	0	0	0	0	0	3	0	0	0	0	0	0	0	1	0	0	0	2	0	0	0	0
hsa-miR-6866-5p	4	0	9	4	0	10	12	1	4	2	1	4	4	6	3	12	2	1	0	0	12	6	3	1	18	3	3	4	6	0	9	9	3	2	11	2	3	2	6	0	14	5	3	8	7	0	36	7	13
hsa-miR-6867-5p	0	0	0	0	0	3	0	0	0	0	0	1	0	0	0	0	0	0	0	0	0	0	0	0	0	16	0	0	0	0	0	0	0	0	0	0	0	0	0	0	0	0	0	0	0	0	0	0	0
hsa-miR-6868-3p	1	2	19	0	0	0	2	0	1	0	2	0	4	8	1	0	0	1	1	0	0	0	2	0	1	0	0	0	2	4	0	3	0	0	1	0	6	1	0	0	1	4	0	4	0	4	0	0	0
hsa-miR-6868-5p	0	0	0	0	0	0	0	0	0	0	0	0	0	0	0	0	0	0	0	0	0	0	0	0	0	0	0	0	0	0	0	0	0	0	0	0	0	0	0	0	0	0	0	0	0	0	0	0	0
hsa-miR-6869-3p	0	0	0	0	0	0	0	0	0	0	0	0	0	0	0	0	0	0	0	0	0	0	0	0	0	0	0	0	0	0	0	0	0	0	0	0	0	0	0	1	0	0	0	0	0	0	1	0	0
hsa-miR-6869-5p	1	1	0	0	0	0	0	0	0	0	0	1	0	0	0	0	0	0	1	0	0	0	0	0	0	0	0	0	0	0	0	0	0	0	0	1	0	0	0	1	0	0	0	2	0	0	0	0	1
hsa-miR-6870-3p	0	0	0	0	0	0	0	0	0	0	0	0	0	0	0	0	0	0	0	0	0	0	0	0	0	0	0	0	0	0	0	0	0	0	0	0	0	0	0	0	0	0	2	0	0	0	0	0	0
hsa-miR-6871-3p	0	0	0	0	0	0	0	0	0	0	0	0	0	0	0	0	0	0	0	0	0	0	0	0	0	1	0	0	0	0	0	0	0	0	0	0	0	0	0	0	0	0	0	0	0	0	0	0	0
hsa-miR-6871-5p	1	0	0	0	0	3	0	0	0	0	0	0	0	0	0	0	0	0	0	0	0	0	0	0	1	3	0	0	0	0	0	0	0	0	0	0	0	0	0	0	0	0	0	0	0	0	0	0	0
hsa-miR-6872-3p	0	0	0	0	0	0	0	0	0	0	0	0	0	0	0	0	0	0	0	0	0	0	0	0	0	0	0	0	0	0	0	0	0	0	0	0	0	0	0	0	0	0	0	0	0	0	0	1	0
hsa-miR-6872-5p	2	1	0	0	0	0	0	0	0	0	0	0	0	0	0	0	0	0	0	0	0	0	0	0	0	0	0	0	0	0	0	0	0	0	0	0	0	0	0	0	0	0	0	0	0	0	0	0	0
hsa-miR-6873-3p	1	3	4	4	2	0	6	1	1	2	3	0	2	2	0	5	0	9	0	0	2	2	0	4	1	0	0	13	0	4	7	6	5	1	8	0	2	4	0	4	4	1	0	5	0	0	0	0	5
hsa-miR-6873-5p	0	0	0	0	0	0	0	0	0	0	0	0	0	0	0	0	0	0	0	0	0	0	0	0	0	2	0	0	0	0	0	0	0	0	0	0	0	0	0	0	0	0	0	0	0	0	0	0	0
hsa-miR-6874-3p	0	0	3	0	0	0	0	0	0	0	0	5	0	0	0	0	0	0	0	0	0	0	0	0	0	0	0	0	3	0	0	0	0	1	0	0	2	0	0	0	0	0	0	0	0	0	0	0	0
hsa-miR-6875-5p	0	0	2	0	0	9	4	0	0	0	2	2	0	2	0	0	0	1	1	0	0	0	0	0	0	6	1	0	0	0	0	0	0	3	0	0	0	2	0	0	0	0	0	0	0	0	0	0	0
hsa-miR-6876-3p	0	0	0	0	0	0	0	0	0	0	0	1	0	0	0	0	0	0	1	0	0	0	2	0	0	0	0	0	0	4	0	0	0	0	0	0	0	0	0	0	0	0	0	0	0	0	0	0	0
hsa-miR-6876-5p	0	0	2	0	0	0	0	0	0	0	0	0	0	0	0	0	0	0	0	0	0	0	2	0	0	0	0	0	0	0	0	0	0	0	2	0	0	0	0	0	0	0	0	0	0	0	0	0	0
hsa-miR-6877-5p	0	0	5	7	0	11	5	2	0	0	5	0	0	1	0	2	0	2	1	0	0	4	0	3	7	9	3	0	1	2	2	6	0	1	3	1	5	1	0	0	14	2	7	1	3	0	0	15	5
hsa-miR-6878-3p	0	0	0	0	0	0	0	0	0	0	0	0	0	0	1	0	0	0	0	0	0	0	0	0	0	0	0	0	0	0	0	0	0	0	0	0	0	0	0	0	0	0	0	0	0	0	0	0	0
hsa-miR-6878-5p	0	0	0	0	0	0	0	0	0	0	0	0	0	0	2	0	0	0	0	0	0	0	0	0	0	0	0	0	0	0	0	0	0	0	0	0	0	0	0	0	0	0	0	0	0	0	0	0	0
hsa-miR-6879-3p	0	0	0	0	0	5	0	0	0	0	0	0	0	0	0	0	2	0	0	0	0	0	0	0	0	0	0	0	0	0	0	0	0	0	0	0	0	0	0	0	0	0	0	0	0	0	2	0	0
hsa-miR-6879-5p	0	0	0	0	0	0	0	0	0	0	0	0	0	0	0	2	0	0	0	0	0	0	0	0	0	0	0	0	0	0	0	0	0	0	0	0	0	0	0	0	0	0	0	0	0	0	0	0	0
hsa-miR-6880-3p	0	0	0	0	0	0	0	0	0	0	0	0	0	0	0	0	0	0	0	0	0	0	0	0	0	0	0	0	0	0	0	0	1	0	0	0	0	0	0	0	0	0	0	0	0	0	0	0	0
hsa-miR-6880-5p	0	0	0	0	0	2	0	0	0	0	0	0	0	0	0	0	0	0	0	0	0	0	0	0	0	0	0	0	0	0	0	0	0	0	0	0	0	0	0	0	0	0	0	0	0	0	0	0	0
hsa-miR-6881-3p	0	0	0	0	0	0	0	1	0	0	0	0	0	0	0	0	0	0	0	0	0	0	0	0	0	0	0	0	0	0	0	0	0	2	0	5	0	0	0	0	4	0	0	0	0	0	0	0	0
hsa-miR-6881-5p	0	0	0	0	0	0	4	0	0	0	0	0	0	0	0	0	0	0	0	0	0	0	0	0	0	0	0	0	0	0	0	0	0	0	0	0	0	0	0	1	0	0	0	1	0	0	1	0	0
hsa-miR-6882-3p	0	0	0	0	0	0	0	0	0	0	0	0	0	0	0	0	0	0	0	0	0	0	0	0	3	0	0	0	0	0	0	0	0	0	0	0	0	0	0	1	0	0	0	0	0	0	0	0	0
hsa-miR-6882-5p	0	0	1	3	0	1	0	0	0	0	0	0	0	0	4	0	0	0	0	0	0	2	0	0	3	0	0	0	2	2	0	2	1	3	2	4	0	4	0	2	2	0	0	4	2	0	0	0	4
hsa-miR-6883-3p	0	0	0	0	0	0	0	0	0	0	0	0	0	0	0	0	0	0	0	1	0	0	0	0	0	0	0	0	0	0	0	2	0	0	0	0	2	0	0	0	0	0	0	0	2	0	0	0	0
hsa-miR-6883-5p	0	0	0	0	0	0	0	0	0	0	0	0	0	0	0	0	0	0	0	0	0	0	0	0	0	0	0	0	0	0	0	0	0	0	0	0	0	0	0	0	0	0	0	0	0	0	0	3	0
hsa-miR-6884-3p	0	0	0	0	0	0	0	0	0	0	0	0	0	0	0	0	0	0	0	0	0	0	0	0	0	0	0	0	0	0	0	0	0	0	0	0	0	0	0	0	0	0	0	0	0	0	0	0	0
hsa-miR-6884-5p	2	0	7	2	0	5	24	5	0	1	2	0	0	4	5	3	0	0	2	0	4	0	2	0	10	2	5	1	3	2	0	0	2	7	3	1	4	2	9	0	11	0	2	8	8	0	8	4	7
hsa-miR-6885-3p	0	0	0	0	0	0	2	0	0	0	3	0	0	0	0	0	0	0	0	0	0	0	0	0	1	0	0	0	0	0	0	0	0	1	0	0	0	0	3	0	0	0	4	0	0	0	0	2	0
hsa-miR-6885-5p	0	0	0	0	0	0	0	0	0	0	0	0	0	0	0	0	0	0	0	0	0	0	0	0	0	0	0	0	0	0	0	0	0	0	0	0	0	0	0	0	0	0	0	0	0	0	0	0	0
hsa-miR-6886-3p	0	0	0	0	0	0	0	0	0	6	0	0	0	0	0	0	0	0	0	0	0	0	0	0	0	0	1	0	0	0	0	0	0	0	0	0	0	0	0	0	0	0	0	0	0	0	0	0	0
hsa-miR-6886-5p	0	0	0	0	0	0	0	0	0	0	0	0	0	0	0	0	0	0	0	1	0	0	0	0	0	0	0	0	0	0	0	0	0	0	0	0	0	0	0	0	0	0	0	0	0	0	0	0	0
hsa-miR-6887-3p	0	0	0	0	0	0	0	0	0	0	0	0	0	0	0	0	0	0	0	0	0	0	0	0	0	0	0	0	0	0	0	0	0	0	0	0	0	0	0	0	0	0	0	0	0	0	0	0	0
hsa-miR-6887-5p	0	0	0	0	0	0	0	0	0	0	0	0	0	0	1	0	0	0	0	0	0	0	0	0	0	0	3	0	0	0	2	0	0	0	0	0	0	0	0	0	0	0	0	0	0	0	0	0	0
hsa-miR-6889-5p	0	0	0	1	2	1	0	0	0	0	0	0	0	0	0	0	0	0	0	0	0	0	0	0	0	3	0	0	0	17	0	0	5	0	0	0	0	0	0	0	2	1	0	0	0	0	0	0	3
hsa-miR-6890-3p	0	0	0	0	0	0	0	0	0	0	0	0	0	0	0	0	0	0	0	0	0	0	0	0	0	0	0	0	0	0	0	0	0	0	0	0	0	0	0	0	0	0	0	0	0	0	0	0	0
hsa-miR-6890-5p	0	0	0	0	0	0	2	0	0	1	0	0	0	1	0	0	0	0	0	0	0	0	0	1	1	0	0	0	0	0	0	0	0	0	0	0	0	0	0	0	0	0	0	0	0	0	0	0	0
hsa-miR-6891-3p	0	0	0	0	0	0	0	0	0	0	0	0	0	0	0	0	0	0	0	0	0	0	0	0	0	0	0	0	0	0	0	0	0	0	0	0	0	0	0	0	0	0	0	0	0	0	0	0	0
hsa-miR-6891-5p	5	0	0	4	0	5	2	10	5	1	12	2	6	34	11	5	43	20	5	6	7	5	2	3	0	12	1	5	5	5	3	3	2	184	4	13	8	5	5	2	21	2	45	8	2	1	0	1	7
hsa-miR-6892-5p	0	1	0	0	0	0	0	0	0	0	0	0	6	0	0	1	1	0	0	0	0	3	0	0	0	1	0	0	0	0	0	0	0	0	0	0	2	0	0	0	3	0	0	0	1	0	2	0	0
hsa-miR-6893-5p	0	0	0	0	0	0	0	0	0	0	0	0	0	0	0	0	0	0	0	0	0	0	0	1	0	2	0	0	0	1	1	0	0	0	0	0	0	0	0	0	0	0	0	0	0	0	0	1	0
hsa-miR-6894-3p	0	2	0	0	0	0	2	0	0	0	0	0	0	0	0	0	3	0	0	0	0	0	0	0	1	0	0	0	0	0	0	0	0	0	0	1	0	0	2	0	0	0	0	0	0	0	0	0	2
hsa-miR-6894-5p	2	0	1	0	2	0	0	0	0	0	4	0	2	4	0	0	0	0	1	0	0	0	0	1	0	0	0	0	0	0	0	0	0	1	0	0	0	0	0	0	0	2	0	0	4	0	0	0	0
hsa-miR-6895-3p	0	0	0	0	0	0	0	0	0	0	0	0	0	0	0	0	0	0	0	0	0	1	0	0	0	0	0	0	0	0	0	0	0	0	0	0	0	0	0	0	0	0	0	0	0	0	0	0	0
hsa-miR-6895-5p	0	0	0	0	0	0	0	0	0	0	0	0	0	0	0	0	0	0	1	0	0	0	0	0	0	0	0	0	0	0	0	0	0	0	0	0	0	2	1	0	0	0	0	0	0	0	0	1	0
hsa-miR-708-3p	0	2	4	7	0	0	2	6	2	4	3	1	0	6	0	5	0	5	5	3	3	7	2	0	2	8	4	3	4	6	4	0	0	41	8	0	0	1	3	1	2	11	3	7	8	1	0	4	0
hsa-miR-708-5p	0	0	0	0	0	0	0	0	0	0	0	0	0	0	0	0	0	0	0	0	0	0	0	2	0	0	0	0	0	0	0	0	0	0	0	0	0	0	0	1	0	0	0	0	1	0	0	0	0
hsa-miR-7106-5p	13	0	0	0	2	1	0	0	0	0	0	0	0	0	0	0	0	0	0	0	0	0	0	0	0	0	0	0	0	0	0	0	0	0	0	0	0	0	0	0	0	0	0	0	0	0	2	0	2
hsa-miR-7107-3p	0	0	0	0	0	5	0	0	0	0	0	0	0	0	0	0	0	0	0	0	0	0	0	0	0	0	0	0	0	0	0	0	0	0	0	0	0	0	0	0	0	0	0	0	0	0	0	0	0
hsa-miR-7107-5p	0	0	0	0	0	0	0	0	0	0	0	0	0	0	0	0	0	0	0	0	0	0	0	0	0	4	0	0	0	0	0	0	0	0	0	0	0	0	0	0	0	0	0	0	0	0	0	0	0
hsa-miR-7108-3p	0	0	0	0	0	0	0	0	0	0	0	0	0	0	0	0	0	0	0	0	0	0	0	0	0	0	0	0	0	0	2	0	0	0	0	0	0	0	0	0	0	0	0	0	0	0	0	0	0
hsa-miR-7108-5p	0	0	0	0	0	0	0	0	0	0	0	0	0	0	0	0	0	0	0	0	0	0	0	0	0	4	0	0	0	0	0	0	0	0	0	0	0	0	0	2	0	0	0	0	0	0	0	0	0
hsa-miR-7109-3p	0	0	0	0	0	0	0	0	0	0	0	0	0	0	0	0	0	0	0	0	0	0	0	0	0	0	0	0	0	0	0	0	0	0	0	0	0	0	0	0	0	0	0	0	0	0	0	0	0
hsa-miR-711	0	0	0	0	0	0	0	0	0	0	0	0	0	0	0	0	0	0	0	0	0	0	0	1	0	0	0	0	0	0	0	0	0	0	0	0	0	0	0	0	0	0	0	0	0	0	0	0	0
hsa-miR-7110-3p	0	4	0	0	0	0	0	0	0	2	9	2	2	0	1	0	1	0	0	0	0	0	1	0	3	0	4	0	1	0	1	2	0	0	0	0	0	1	1	0	0	0	1	0	0	0	0	1	0
hsa-miR-7110-5p	0	0	0	0	0	0	0	0	0	0	0	0	0	0	0	3	0	0	0	2	0	0	0	2	0	0	0	0	0	0	2	0	3	0	0	0	0	0	3	0	0	1	0	0	0	0	0	0	1
hsa-miR-7111-3p	0	5	0	0	0	0	0	0	0	0	3	0	0	0	0	0	0	0	0	0	0	0	0	3	0	0	0	0	2	0	0	0	0	0	0	0	0	0	0	0	0	0	0	0	0	0	0	0	7
hsa-miR-7111-5p	0	0	4	0	0	0	0	0	0	0	0	0	0	0	0	0	0	0	0	0	0	0	0	0	0	0	0	0	0	0	0	0	0	0	0	0	0	0	0	0	0	0	0	0	0	0	0	0	0
hsa-miR-7112-5p	0	0	0	0	0	0	0	0	0	0	0	0	0	0	0	0	0	0	0	0	0	2	0	0	0	1	0	0	0	0	0	0	0	0	0	0	0	0	0	0	0	0	0	0	0	0	0	0	0
hsa-miR-7113-3p	0	0	0	0	0	0	0	0	0	0	0	0	0	0	0	0	0	0	0	0	0	0	0	0	0	0	0	0	0	0	0	0	0	0	0	0	0	0	0	0	0	0	0	0	0	0	0	3	0
hsa-miR-7113-5p	0	0	0	0	0	0	0	3	0	0	0	0	0	1	1	0	0	0	1	0	0	0	0	1	2	0	0	0	0	0	0	0	0	0	0	0	0	0	0	0	0	0	0	0	0	0	0	1	0
hsa-miR-7114-5p	0	0	0	1	0	17	1	0	0	1	0	0	0	0	0	0	0	0	0	0	0	0	0	0	0	0	0	0	0	0	0	1	4	0	0	0	0	0	0	0	0	0	0	0	1	0	0	2	0
hsa-miR-7-1-3p	0	0	0	0	0	0	5	0	0	0	0	0	0	0	3	0	0	0	0	0	0	0	0	0	0	0	0	0	0	0	0	2	0	0	0	0	0	0	0	0	3	0	0	0	0	0	0	0	4
hsa-miR-7151-3p	0	0	0	0	0	0	0	0	0	0	0	0	0	0	0	0	0	0	0	0	0	0	0	0	0	0	0	0	0	0	0	0	0	0	0	0	0	0	0	0	0	1	3	0	0	0	0	1	1
hsa-miR-7151-5p	0	0	0	4	0	0	0	0	0	0	0	0	0	0	0	0	0	0	0	0	0	0	0	0	0	0	0	0	0	0	0	0	0	0	0	0	0	0	0	0	0	1	0	0	0	0	0	0	0
hsa-miR-7152-3p	0	0	0	0	0	1	0	0	0	0	0	0	0	0	0	0	0	0	0	0	0	0	0	0	0	0	0	0	0	0	0	0	0	0	0	0	0	0	0	0	0	1	0	0	0	0	0	0	0
hsa-miR-7153-3p	0	0	0	0	0	0	0	0	0	0	0	30	0	0	0	0	0	0	0	0	0	0	0	0	0	0	0	0	0	0	0	0	0	0	0	0	0	0	0	7	0	0	0	0	0	0	0	0	0
hsa-miR-7153-5p	0	0	0	0	0	0	0	0	0	0	0	0	0	0	0	0	0	0	0	0	0	0	0	0	0	0	0	0	0	0	0	0	0	0	0	0	0	0	0	0	0	0	0	0	0	0	0	0	0
hsa-miR-7154-3p	0	0	1	0	0	0	0	0	0	0	0	0	0	0	0	0	0	0	0	0	0	0	0	0	0	0	0	0	0	0	0	0	0	0	0	0	0	0	0	0	0	0	0	0	0	0	0	0	0
hsa-miR-7154-5p	0	0	0	0	0	0	0	0	0	0	0	0	0	0	0	0	0	0	0	0	0	0	0	0	0	0	0	0	0	0	0	0	0	0	0	0	0	0	0	0	0	0	0	0	0	0	0	1	0
hsa-miR-7155-3p	0	1	9	2	0	1	2	0	0	0	3	8	0	0	1	0	0	3	0	0	1	1	0	2	8	1	1	5	4	0	0	0	3	1	1	0	0	4	1	1	0	5	0	0	2	0	4	1	2
hsa-miR-7155-5p	0	4	7	5	1	8	5	2	0	0	0	0	2	6	1	0	0	0	2	0	2	1	0	0	14	1	5	8	2	0	0	3	5	17	3	1	4	0	1	0	0	5	6	2	6	0	3	4	4
hsa-miR-7156-3p	0	0	0	1	0	0	0	0	0	0	0	0	0	0	0	0	0	0	0	0	0	0	0	0	0	0	0	0	0	0	0	0	0	0	0	0	0	0	0	0	0	0	0	0	0	0	0	0	0
hsa-miR-7157-3p	0	0	0	1	0	0	0	0	0	0	0	0	0	0	0	0	0	0	0	0	0	0	0	0	0	0	0	0	0	0	0	0	0	0	0	0	0	0	0	0	0	0	0	0	0	0	0	0	0
hsa-miR-7158-3p	0	0	0	0	0	0	0	0	0	0	0	0	0	0	0	0	0	0	0	0	0	0	0	0	12	0	0	0	0	0	0	0	0	0	0	0	1	1	0	0	0	0	0	0	0	0	0	0	0
hsa-miR-7159-5p	0	0	0	0	0	0	0	0	0	0	0	0	0	0	0	0	0	0	0	0	0	0	0	0	0	0	0	0	0	0	0	0	0	2	0	0	0	0	0	0	0	0	0	0	0	0	0	0	0
hsa-miR-7160-3p	0	0	0	0	0	0	0	0	0	0	0	0	0	0	0	1	0	0	0	0	0	0	0	0	0	0	0	0	0	2	0	0	0	0	0	0	0	0	0	1	0	0	0	0	0	0	0	0	0
hsa-miR-7160-5p	1	1	0	2	0	0	0	0	0	0	0	0	0	0	0	0	0	0	0	0	0	0	0	0	0	0	0	0	0	0	0	0	0	0	0	0	1	0	0	0	0	0	0	0	0	0	0	0	0
hsa-miR-7161-3p	0	0	0	0	0	0	0	0	0	0	0	0	0	0	0	0	0	0	0	0	0	0	0	0	0	0	0	0	0	0	0	0	0	0	0	0	0	0	0	0	0	0	0	0	0	0	0	0	0
hsa-miR-7161-5p	0	0	0	0	0	0	0	0	3	0	0	0	0	0	0	0	0	0	0	0	0	0	0	0	0	0	0	0	0	0	0	0	0	0	0	0	0	0	0	0	0	0	0	0	0	0	0	0	0
hsa-miR-7162-5p	0	0	0	0	0	0	0	0	0	0	0	1	0	0	0	0	0	0	0	0	0	0	0	0	0	0	0	0	0	0	0	0	0	0	0	0	0	0	0	0	0	0	0	0	0	0	0	0	0
hsa-miR-718	0	0	0	2	0	1	0	0	0	9	0	0	0	0	0	31	0	0	5	0	0	0	0	0	0	0	0	0	0	0	0	0	0	0	0	0	0	0	0	0	0	0	0	0	0	0	2	0	0
hsa-miR-7-2-3p	0	0	0	0	0	0	0	0	0	0	0	0	0	0	0	0	0	0	0	0	0	0	0	0	0	0	0	0	0	0	0	0	0	0	0	0	0	0	0	0	0	0	0	0	0	0	0	0	0
hsa-miR-744-3p	1	0	0	0	0	0	5	4	3	1	0	0	0	0	0	2	0	1	0	0	0	2	0	2	5	0	0	0	2	0	0	3	0	0	5	0	0	0	0	3	0	3	0	2	4	0	7	0	8
hsa-miR-744-5p	1559	2047	3134	2103	663	2716	2401	927	1211	562	2293	1304	1861	1070	1879	3413	337	2846	1468	474	444	2591	1445	1446	4977	5571	1210	1236	2366	1469	1892	3520	2133	2521	2243	1488	2645	1190	647	1087	3940	2844	1043	1405	2474	497	3101	3137	4578
hsa-miR-7515	0	0	0	0	0	0	0	0	0	0	0	0	0	0	0	0	0	0	0	0	0	0	0	0	0	0	0	0	0	0	0	0	0	0	0	0	0	0	0	0	0	0	0	0	1	0	0	0	0
hsa-miR-758-3p	2	5	22	4	0	1	3	0	3	0	0	2	3	4	5	8	0	6	7	0	0	4	3	17	16	0	4	1	3	1	0	22	15	4	0	6	5	1	1	6	3	14	0	0	11	2	6	4	16
hsa-miR-758-5p	0	0	0	0	0	0	0	0	0	0	0	0	0	0	0	0	0	0	0	0	0	0	0	0	0	0	0	0	0	0	0	1	0	0	0	0	0	0	0	0	0	0	0	0	0	0	0	0	0
hsa-miR-759	0	0	0	0	0	0	0	0	0	0	0	0	0	0	0	0	0	0	0	0	0	0	0	0	0	0	0	0	0	0	0	0	0	0	0	0	0	0	0	0	0	0	0	0	0	0	0	0	0
hsa-miR-7-5p	1033	835	2033	631	333	1194	3013	2449	627	497	1262	800	649	1101	998	1346	166	868	614	533	415	1048	654	794	2176	600	1399	838	1109	727	1369	1749	1358	1129	1010	636	1228	891	490	553	804	1043	718	1334	3266	296	2942	858	2949
hsa-miR-760	36	21	52	25	8	109	27	27	32	6	21	14	43	19	24	38	2	42	16	12	7	25	18	19	42	183	13	18	20	22	70	29	33	162	7	13	53	22	12	22	67	38	48	18	19	5	22	29	67
hsa-miR-761	0	0	0	0	0	0	0	0	0	0	0	0	0	0	0	0	0	0	0	0	0	0	0	0	0	0	0	0	0	0	0	0	0	0	0	0	0	0	0	0	0	0	0	0	0	0	0	0	0
hsa-miR-762	0	1	0	0	0	0	0	0	0	0	0	0	0	0	0	0	0	0	0	2	0	0	0	1	0	0	0	0	0	0	0	0	0	0	0	0	0	0	0	0	0	1	0	2	2	0	0	0	2
hsa-miR-7641	290	78	105	46	33	192	102	85	66	23	88	141	38	92	14	262	21	34	100	29	43	80	102	103	183	393	20	83	27	53	98	404	42	60	85	58	252	101	23	67	99	132	429	32	414	6	323	222	207
hsa-miR-765	0	0	1	2	0	2	0	0	0	0	0	0	0	0	0	0	0	0	0	0	0	0	2	0	0	0	0	0	0	0	0	0	0	0	0	0	0	0	0	0	0	0	0	0	0	0	0	0	0
hsa-miR-766-3p	10	23	3	12	2	1	8	1	4	4	2	7	2	8	9	16	0	5	0	0	0	3	1	3	26	0	5	2	16	0	2	9	7	4	4	0	4	1	2	3	4	8	1	5	10	0	7	8	18
hsa-miR-766-5p	14	25	35	21	11	6	28	4	8	4	14	10	12	18	20	24	0	13	26	5	7	19	21	17	36	8	7	20	23	6	26	31	26	32	7	17	22	13	8	9	33	24	12	11	38	5	19	19	42
hsa-miR-767-3p	0	1	0	0	0	0	0	0	0	0	0	0	0	0	0	0	0	0	0	0	0	0	0	0	0	0	0	0	0	0	0	0	0	0	0	0	0	0	0	0	0	0	0	0	0	0	0	0	0
hsa-miR-767-5p	0	0	0	0	0	0	0	0	0	0	0	0	0	0	0	0	0	0	0	0	0	0	0	0	0	4	0	0	0	0	0	0	0	0	0	0	1	0	0	0	0	0	0	0	0	0	0	0	0
hsa-miR-769-3p	1	0	0	1	0	4	3	0	0	0	0	0	0	2	0	0	0	0	0	0	0	0	0	0	0	18	0	0	0	2	2	0	0	0	1	0	5	0	0	0	0	0	0	0	2	0	0	0	0
hsa-miR-769-5p	88	81	255	166	35	78	158	102	85	67	124	80	89	63	121	196	11	96	47	31	41	153	81	87	386	33	76	56	191	178	209	236	132	139	233	100	101	62	25	72	158	310	69	109	282	19	549	195	395
hsa-miR-7702	0	5	0	0	0	0	0	0	0	0	0	0	0	0	0	0	0	0	0	1	0	0	1	0	0	0	0	0	0	0	0	0	0	0	0	0	1	0	0	0	0	0	2	0	0	0	0	4	0
hsa-miR-7703	0	0	0	0	0	0	0	0	0	0	0	0	0	0	0	0	0	0	0	0	0	0	0	0	0	0	0	0	0	0	0	0	0	0	0	0	0	0	0	0	0	0	0	1	0	0	0	0	0
hsa-miR-7704	56	87	68	76	22	94	102	61	53	37	52	86	19	42	45	102	22	23	25	20	18	82	22	21	235	58	37	30	35	58	55	63	48	25	93	34	12	36	26	29	74	131	41	31	171	5	184	162	145
hsa-miR-7705	0	0	0	0	0	0	0	0	7	0	0	0	0	0	0	0	0	0	0	0	0	0	0	0	0	6	0	0	0	5	0	0	0	0	0	4	0	0	1	0	0	0	0	0	16	0	0	0	5
hsa-miR-770-5p	0	0	0	0	0	0	0	0	0	0	0	0	0	0	0	0	0	0	0	0	0	0	0	0	0	0	0	0	0	0	0	0	0	0	0	0	0	0	0	0	0	0	0	0	0	0	0	0	0
hsa-miR-7706	40	64	104	76	20	114	341	47	40	27	79	27	29	114	29	128	8	42	25	24	30	73	48	35	142	154	79	47	48	43	65	79	51	135	101	33	47	56	59	14	57	51	69	65	97	16	121	104	112
hsa-miR-7843-3p	0	0	0	0	0	0	0	0	0	0	0	0	0	0	0	0	0	0	0	0	0	0	0	0	0	0	0	0	0	0	0	0	0	0	0	0	0	0	0	0	1	0	0	0	0	0	0	0	0
hsa-miR-7843-5p	0	0	0	0	1	0	0	0	0	0	0	0	0	0	0	0	0	0	0	0	0	0	0	0	0	0	0	0	0	0	0	0	0	0	0	0	0	0	0	0	0	0	0	0	0	0	0	0	0
hsa-miR-7844-5p	0	0	0	0	0	0	0	0	0	0	0	0	0	1	0	0	0	0	0	2	0	0	0	0	0	3	0	0	0	0	0	0	0	0	0	0	0	0	0	0	0	0	0	0	0	0	0	3	0
hsa-miR-7845-5p	2	2	2	0	0	0	0	0	0	2	0	6	1	0	1	9	0	0	0	0	0	0	0	0	0	2	0	3	2	0	2	3	0	1	0	0	0	2	0	0	0	0	0	0	1	2	7	1	2
hsa-miR-7846-3p	0	5	0	0	0	1	2	3	1	5	0	1	0	0	1	5	0	0	1	0	0	0	0	0	1	0	0	0	0	3	0	0	0	0	0	0	0	0	0	0	4	0	0	0	0	0	4	0	8
hsa-miR-7847-3p	0	0	0	0	0	2	0	0	0	1	0	2	0	0	4	17	0	1	0	0	0	7	1	0	0	0	0	0	2	4	1	0	1	0	0	1	0	2	0	0	0	0	0	0	5	0	4	0	3
hsa-miR-7848-3p	5	0	8	1	3	0	2	0	3	1	7	1	5	0	39	2	0	0	1	0	3	7	0	4	1	0	4	3	4	1	1	4	6	10	0	3	3	7	0	1	10	4	1	4	3	0	5	1	2
hsa-miR-7849-3p	4	5	3	0	6	0	12	7	1	0	3	1	3	2	5	4	0	2	7	0	0	8	0	3	21	0	0	10	5	2	6	14	5	18	5	8	11	0	4	0	10	3	0	0	0	0	7	4	15
hsa-miR-7850-5p	0	4	3	2	1	0	0	0	5	0	5	0	1	0	0	0	0	0	0	0	0	2	0	0	10	0	0	0	1	1	2	10	1	0	4	0	0	0	3	0	1	0	1	1	4	0	12	9	12
hsa-miR-7851-3p	0	0	0	0	0	0	0	0	0	0	0	0	0	0	0	0	0	0	0	0	0	0	0	0	0	0	0	0	0	0	0	0	0	0	0	0	0	0	0	0	0	0	2	0	0	0	0	0	0
[truncated: 87 more rows]
[truncated: 47 more columns]

## Sheet: Supplementary Table 7
Supplementary table 7: Count matrix for isomiRs: The isomiRs (listed in the "IsomiR" column) are annotated with miRNA name and the detected sequence, separated by "_". The matrix shows isomiRs that were expressed in all 96 samples. The count values are un-normalized. The column names represent sample ID.
IsomiR	107	108	109	111	116	118	11A	128	137	143	145	14	158	15	170	171	175	179	184	186	1	201	202	203	204	214	215	217	219	221	222	225	226	22	244	259	262	268	269	273	281	288	28	298	303	307	308	31	322
hsa-let-7a-5p_GTGAGGTAGTAGGTTGTATAGTT	19	20	60	12	4	7	53	14	9	14	21	8	34	21	37	31	5	26	25	7	9	30	26	21	42	11	13	16	30	14	31	49	34	40	8	21	39	12	13	11	24	42	15	16	29	1	30	23	68
hsa-let-7a-5p_TGAGGTAGTAGGTTG	152	118	520	183	48	228	1407	207	135	87	172	135	32	221	70	430	58	80	64	144	120	143	195	64	364	105	260	80	198	131	335	128	111	488	326	111	161	211	138	59	239	187	119	179	361	32	457	259	328
hsa-let-7a-5p_TGAGGTAGTAGGTTGT	31	37	88	59	17	43	242	44	35	24	41	37	29	63	25	90	10	38	34	17	27	57	23	36	148	73	54	25	32	30	57	56	40	127	55	56	50	41	17	26	69	67	27	53	78	15	157	55	87
hsa-let-7a-5p_TGAGGTAGTAGGTTGTAT	3192	3905	11260	4265	1049	3908	14897	7151	2294	1802	5291	2735	2436	4226	2766	7867	886	3797	2766	2360	2506	4329	3952	2974	9820	1779	5684	2929	3844	2777	3616	6903	4451	3825	5135	3029	3989	3476	1756	2070	4675	4814	2961	5799	7848	927	8084	4829	9402
hsa-let-7a-5p_TGAGGTAGTAGGTTGTATA	172	344	1114	312	46	603	2026	692	214	145	406	237	87	536	118	699	41	132	83	108	296	214	258	141	1227	206	732	282	358	138	260	437	225	252	352	141	428	223	87	162	164	349	112	661	795	29	834	360	689
hsa-let-7a-5p_TGAGGTAGTAGGTTGTATAG	1022	1643	5339	1749	297	3742	11632	2952	1066	866	2103	1207	485	2109	786	4729	257	723	669	671	1389	1186	1463	742	6148	842	3139	1068	1863	1012	1312	2450	1244	1375	3639	869	1490	1420	989	756	1589	1744	891	2561	4030	256	4669	2336	3619
hsa-let-7a-5p_TGAGGTAGTAGGTTGTATAGT	7497	7145	19884	7659	1827	10938	23021	14666	3736	3494	11709	5409	3356	6885	4516	12993	1370	4498	4383	4630	3910	6494	6420	4029	18680	3423	10098	4543	7477	4482	6378	11708	7653	5714	7643	4444	10621	6222	2442	3835	5703	8723	5623	14143	20653	1290	17898	8480	17292
hsa-let-7a-5p_TGAGGTAGTAGGTTGTATAGTT	13405	13729	35229	14266	4802	14206	24640	16045	6955	6195	17874	8888	11433	9299	14050	28787	3807	18706	15009	9939	3775	16632	12855	12606	30213	5797	13817	11633	14846	11396	14618	30459	18471	17615	10905	15964	20764	12317	4999	8220	18921	22552	13364	16245	29015	3692	19752	17564	35827
hsa-let-7a-5p_TGAGGTAGTAGGTTGTATAGTTT	1061	1731	3853	1314	400	869	1756	761	620	374	1546	868	1498	744	1524	3624	397	2339	1427	672	220	2093	1301	1481	4678	464	1767	1366	1701	1237	1621	3619	2137	2195	965	1776	1721	1078	472	860	2539	2697	938	1359	2069	337	1666	1894	4401
hsa-let-7a-5p_TGAGGTAGTAGGTTGTATAGTTTT	12	28	94	19	3	15	26	20	18	7	23	27	35	32	43	94	26	41	28	17	5	52	29	32	107	16	26	40	45	40	26	74	34	46	26	64	50	15	5	11	61	56	30	31	48	9	32	42	85
hsa-let-7b-3p_CTATACAACCTACTGCCTTCC	28	29	14	30	7	72	51	21	11	7	16	40	6	17	11	40	8	32	7	8	14	34	23	15	65	65	11	14	26	15	40	28	14	98	42	13	15	19	17	22	28	47	60	30	54	13	37	39	18
hsa-let-7b-5p_TGAGGTAGTAGGTTGT	31	37	88	59	17	43	242	44	35	24	41	37	29	63	25	90	10	38	34	17	27	57	23	36	148	73	54	25	32	30	57	56	40	127	55	56	50	41	17	26	69	67	27	53	78	15	157	55	87
hsa-let-7b-5p_TGAGGTAGTAGGTTGTG	122	245	788	208	46	246	1589	398	156	105	201	177	66	353	85	343	55	109	74	92	254	136	161	109	565	137	414	189	200	136	232	215	152	304	323	79	157	125	164	114	244	256	120	238	410	52	761	239	556
hsa-let-7b-5p_TGAGGTAGTAGGTTGTGT	909	1427	4452	1208	339	1298	9645	2698	1040	520	1304	1024	567	2261	615	2463	282	871	517	672	1506	1027	1091	804	4014	845	2366	1277	1548	907	1902	1725	1240	2206	2275	735	1144	1466	1374	728	1359	2122	811	2080	2331	331	4417	1240	3308
hsa-let-7b-5p_TGAGGTAGTAGGTTGTGTG	430	663	1995	568	168	930	5103	1290	543	318	615	420	224	1103	286	1712	130	293	262	351	764	477	542	334	2094	401	1272	514	738	537	832	928	429	1250	1424	286	524	597	478	349	651	1179	416	937	1428	141	3258	717	1734
hsa-let-7b-5p_TGAGGTAGTAGGTTGTGTGG	6247	6270	18989	6729	2389	11866	87350	12693	6337	3728	6979	4185	2641	12443	2979	19369	2128	3552	2999	7076	8901	5229	6180	3996	19606	9256	10943	6164	7755	6041	13717	9528	6198	25012	14320	3670	5364	10161	9924	3765	9374	10690	5740	10781	15821	2065	27198	7864	17764
hsa-let-7b-5p_TGAGGTAGTAGGTTGTGTGGT	10817	20130	60367	18074	3337	13678	135539	40091	11061	9323	21923	12849	5005	37819	7463	35973	3816	7079	4627	6681	18003	12449	16278	7360	61873	5209	36747	17880	19656	9985	14387	27132	16095	14913	19494	8556	17578	13449	9558	9658	10059	16467	8129	28807	39078	2393	61842	13863	37514
hsa-let-7b-5p_TGAGGTAGTAGGTTGTGTGGTT	19024	29339	75739	27415	6647	25060	149237	46511	17781	13901	30021	26732	10870	50442	14404	37447	5763	16397	10562	9282	16743	22715	20174	13560	86917	10369	39516	27163	29031	15697	24192	39181	28196	26481	28741	16246	22466	16589	10288	15642	19607	30298	17929	35979	47061	5139	69528	22469	67845
hsa-let-7b-5p_TGAGGTAGTAGGTTGTGTGGTTT	3192	3873	8660	5504	1267	1073	7929	2826	2874	2035	4348	3533	2937	3233	4894	8156	1452	5397	2745	1286	1057	5518	3468	3022	13122	570	3599	3208	4940	4115	5405	7500	5192	7463	6140	4272	3196	2610	1319	2659	7153	7448	3622	3092	6028	926	9164	5944	12005
hsa-let-7b-5p_TGAGGTAGTAGGTTGTGTGGTTTC	22	51	80	50	17	6	48	12	11	12	61	15	21	15	57	64	12	55	34	19	5	48	60	33	103	4	28	47	37	31	30	92	48	91	30	56	40	24	15	42	77	99	19	24	48	4	59	46	76
hsa-let-7c-5p_TGAGGTAGTAGGTTGT	31	37	88	59	17	43	242	44	35	24	41	37	29	63	25	90	10	38	34	17	27	57	23	36	148	73	54	25	32	30	57	56	40	127	55	56	50	41	17	26	69	67	27	53	78	15	157	55	87
hsa-let-7c-5p_TGAGGTAGTAGGTTGTAT	3192	3905	11260	4265	1049	3908	14897	7151	2294	1802	5291	2735	2436	4226	2766	7867	886	3797	2766	2360	2506	4329	3952	2974	9820	1779	5684	2929	3844	2777	3616	6903	4451	3825	5135	3029	3989	3476	1756	2070	4675	4814	2961	5799	7848	927	8084	4829	9402
hsa-let-7c-5p_TGAGGTAGTAGGTTGTATGG	10	13	37	24	6	26	84	28	9	5	16	12	3	9	9	31	4	12	22	7	18	6	15	15	49	5	20	11	10	11	17	22	24	40	43	19	16	16	4	16	27	29	23	13	43	9	49	30	45
hsa-let-7c-5p_TGAGGTAGTAGGTTGTATGGT	45	50	143	100	35	99	258	82	56	45	84	41	40	80	64	107	21	49	52	22	31	57	61	63	213	42	98	42	58	40	66	99	117	99	104	53	70	79	31	61	66	105	70	71	130	10	114	109	140
hsa-let-7c-5p_TGAGGTAGTAGGTTGTATGGTT	192	184	325	378	115	342	474	187	137	99	221	245	152	139	161	375	98	236	187	106	85	280	207	231	631	161	241	187	228	174	152	296	332	523	347	182	208	190	83	168	323	427	376	178	302	80	261	539	505
hsa-let-7c-5p_TGAGGTAGTAGGTTGTATGGTTT	44	38	59	53	13	30	28	19	11	10	33	36	21	10	16	85	2	51	17	11	9	31	12	19	120	7	39	25	26	22	19	49	61	66	52	18	30	32	5	23	68	58	51	6	46	10	39	80	96
hsa-let-7d-3p_CTATACGACCTGCTGCCTTT	456	268	360	352	207	914	3727	461	330	158	537	276	103	694	247	902	101	127	221	973	226	299	486	163	778	2134	428	243	295	379	523	693	295	2945	405	297	292	515	411	281	635	390	417	472	693	93	587	429	283
hsa-let-7d-3p_CTATACGACCTGCTGCCTTTC	755	767	863	886	525	3813	3241	1125	772	465	1031	869	745	1074	649	1333	302	766	657	707	595	984	1031	715	1437	8312	917	792	700	1125	1395	1293	850	4777	797	833	770	1059	611	784	1333	991	1457	727	1040	427	1518	904	932
hsa-let-7d-3p_CTATACGACCTGCTGCCTTTCT	478	816	665	1066	497	519	1411	465	960	511	1798	675	542	788	1054	1246	431	985	836	603	266	1215	1435	654	1412	1194	800	612	874	945	664	1390	959	2871	634	1875	1023	488	305	1044	2376	834	993	494	762	208	661	1298	711
hsa-let-7d-3p_TATACGACCTGCTGCCTTTC	29	74	59	51	45	243	316	82	39	35	78	53	65	65	46	108	20	50	42	51	37	66	66	50	111	491	61	63	71	114	96	127	50	325	91	31	47	101	38	65	95	83	92	78	83	30	92	69	66
hsa-let-7d-3p_TATACGACCTGCTGCCTTTCT	37	53	69	99	44	28	165	36	71	26	126	74	46	79	100	115	48	85	61	45	18	87	78	66	96	122	58	56	71	104	69	126	60	232	49	120	91	50	22	69	199	59	63	34	64	10	65	80	34
hsa-let-7d-5p_AGAGGTAGTAGGTTGCAT	80	126	345	107	45	114	590	182	67	46	164	78	48	142	68	242	12	86	59	56	71	113	89	74	434	45	177	84	143	75	103	244	122	107	214	68	69	117	77	54	144	197	62	150	245	15	305	149	306
hsa-let-7d-5p_AGAGGTAGTAGGTTGCATAG	39	54	129	53	9	126	454	67	37	9	67	21	7	45	11	207	7	14	15	16	32	56	29	27	227	23	97	31	68	16	54	69	24	32	162	12	34	59	60	10	71	80	42	71	101	5	133	85	131
hsa-let-7d-5p_AGAGGTAGTAGGTTGCATAGT	116	154	313	190	32	211	414	191	48	41	169	99	41	106	82	260	11	85	42	51	38	144	64	55	523	55	127	62	126	44	123	233	124	62	144	89	202	110	35	58	86	187	94	199	308	9	333	162	340
hsa-let-7d-5p_AGAGGTAGTAGGTTGCATAGTT	349	464	902	436	93	341	605	305	121	110	427	211	260	181	341	868	72	476	337	150	63	523	371	321	1062	138	374	315	443	184	400	908	478	439	294	378	587	330	169	217	605	791	316	450	684	103	456	574	1060
hsa-let-7d-5p_AGAGGTAGTAGGTTGCATAGTTT	75	125	341	114	21	58	150	49	43	20	138	76	81	33	129	279	16	169	93	58	10	149	122	124	375	36	157	105	146	55	123	309	162	136	113	130	115	66	31	46	215	227	71	83	148	32	145	176	337
hsa-let-7e-5p_TGAGGTAGGAGGTTGTAT	14	18	27	29	6	9	37	5	10	10	10	21	16	19	29	43	4	25	28	18	12	20	14	12	85	9	13	15	6	23	19	41	24	27	11	16	38	21	5	37	46	22	20	16	19	7	17	32	36
hsa-let-7e-5p_TGAGGTAGGAGGTTGTATAGT	38	36	79	42	17	39	59	9	24	24	47	16	50	30	59	94	13	71	50	25	9	36	51	23	135	10	50	41	25	41	40	92	54	98	39	65	65	72	22	74	103	64	63	36	47	7	30	77	104
hsa-let-7e-5p_TGAGGTAGGAGGTTGTATAGTT	129	144	339	171	51	174	216	96	49	44	168	114	171	96	127	613	48	250	174	90	32	212	125	87	916	62	244	173	63	213	149	421	204	354	140	221	329	176	114	290	287	259	168	93	180	61	185	329	314
hsa-let-7f-5p_TGAGGTAGTAGATT	84	72	193	89	35	101	613	86	75	37	101	49	20	87	46	257	25	49	128	108	78	89	93	33	156	100	150	40	77	84	132	72	44	298	99	75	81	131	77	53	77	78	61	106	171	27	171	96	178
hsa-let-7f-5p_TGAGGTAGTAGATTG	63	40	153	47	21	46	470	82	39	31	97	45	10	90	13	175	19	32	23	41	39	55	52	21	83	23	110	34	72	42	86	48	30	152	92	25	40	90	47	15	67	50	43	73	146	8	134	95	113
hsa-let-7f-5p_TGAGGTAGTAGATTGT	12	14	43	13	4	16	68	14	11	12	25	10	9	11	10	32	5	16	5	2	7	15	15	9	44	13	20	5	4	6	21	16	14	46	22	10	17	5	3	6	17	21	7	21	33	3	23	17	29
hsa-let-7f-5p_TGAGGTAGTAGATTGTAT	1956	2521	7600	2317	623	1705	9023	4260	1426	1042	3859	1709	1904	2505	1962	5855	589	2864	2056	1437	1473	2759	2371	2085	6568	800	3848	1877	2463	1928	2560	4427	2882	2521	3125	2272	3533	2214	1181	1326	2924	3231	1692	3850	4422	616	5022	3110	6318
hsa-let-7f-5p_TGAGGTAGTAGATTGTATA	81	108	457	115	22	150	874	257	66	44	191	65	45	186	44	282	16	50	43	45	116	86	107	60	452	57	282	101	149	65	113	159	89	105	152	64	203	102	39	57	79	136	41	267	292	23	328	160	261
hsa-let-7f-5p_TGAGGTAGTAGATTGTATAG	406	613	2186	725	153	901	4247	1064	391	347	1138	538	245	917	382	1950	108	360	272	331	593	573	613	360	2261	268	1174	424	661	445	533	1028	618	534	1343	351	762	570	361	325	649	662	321	1063	1467	105	1922	959	1629
hsa-let-7f-5p_TGAGGTAGTAGATTGTATAGT	2853	3051	9369	3075	897	3766	10315	6226	1759	1693	6428	2384	1660	3145	2347	6914	637	2192	2170	2047	1848	2956	2889	1848	8792	1147	4214	1963	3388	2169	3108	5198	3400	2607	3498	2097	5810	2974	1037	1661	2298	3843	2315	6286	8269	543	8676	3689	8265
hsa-let-7f-5p_TGAGGTAGTAGATTGTATAGTT	8645	9499	28311	9725	3803	7037	16395	10961	4947	3949	15854	6286	10511	6591	11111	23955	2687	15175	12108	7182	2423	12508	9695	9894	21475	3016	10318	7678	11752	8890	11692	22536	13788	13607	7164	12868	19723	8676	3617	5947	13111	16078	7978	12736	17821	2688	13543	11992	26572
hsa-let-7f-5p_TGAGGTAGTAGATTGTATAGTTG	22	43	118	58	24	46	87	77	45	38	114	67	50	42	45	112	11	66	47	33	24	52	42	47	160	20	71	58	63	51	62	94	94	70	46	86	70	60	11	36	52	72	65	58	143	19	99	56	185
hsa-let-7f-5p_TGAGGTAGTAGATTGTATAGTTT	1684	2876	7752	2152	764	1267	3063	1582	1256	623	3262	1402	3891	1471	2983	6121	745	4843	2791	1437	483	3834	2393	3041	7796	661	3275	2819	2906	2358	2881	6358	3995	4059	1564	3091	5396	2121	896	1634	4325	3984	1520	2547	3058	901	3160	3033	8122
hsa-let-7f-5p_TGAGGTAGTAGATTGTATAGTTTT	12	24	75	15	3	13	28	14	14	8	21	17	31	12	39	79	13	87	16	39	3	38	29	46	60	5	27	16	22	29	35	90	72	62	7	29	52	15	8	25	44	37	8	26	10	10	29	32	67
hsa-let-7g-5p_TGAGGTAGTAGTTTGTAC	837	1348	2936	1151	269	883	4364	1845	627	524	1477	1100	545	1383	685	2234	230	791	550	385	769	1070	736	637	4031	403	1820	815	1046	697	894	1660	915	910	1323	630	991	710	377	533	953	1080	700	1432	1999	185	2627	1436	2720
hsa-let-7g-5p_TGAGGTAGTAGTTTGTACA	70	160	440	115	15	164	835	299	88	47	182	92	29	215	43	235	10	39	18	46	113	66	77	73	431	51	243	81	143	57	90	165	68	82	104	53	150	90	45	42	40	125	67	270	215	17	340	108	217
hsa-let-7g-5p_TGAGGTAGTAGTTTGTACAG	351	731	1792	819	99	616	3915	868	394	275	804	531	195	1017	385	1413	131	265	184	148	424	494	401	309	2359	223	1013	377	485	319	380	901	454	493	780	379	440	359	237	341	484	534	274	603	1147	68	1792	844	1486
hsa-let-7g-5p_TGAGGTAGTAGTTTGTACAGT	1744	3161	7131	2858	647	3160	13802	4000	1561	1159	3837	2594	846	3815	1536	6064	426	1113	921	806	1799	1956	1592	1257	11219	1059	4544	1847	3087	1468	1966	3772	2205	1960	3153	1406	2985	1811	854	1422	1565	3302	1540	4622	5688	299	8038	3319	6145
hsa-let-7g-5p_TGAGGTAGTAGTTTGTACAGTT	3394	3855	8134	3829	978	2684	6588	4363	1779	1267	4684	3423	2000	2927	3030	7384	571	2893	2017	1191	1061	3560	2070	2116	13171	1156	4885	2853	3816	1867	2804	5706	3467	2802	3645	2504	4102	2229	967	1734	3449	5035	2366	3930	7513	533	6851	4636	9544
hsa-let-7g-5p_TGAGGTAGTAGTTTGTACAGTTT	210	462	788	420	113	192	538	216	201	68	446	332	218	188	437	762	80	372	247	89	80	424	286	319	1362	122	347	302	439	206	317	663	360	346	368	350	395	241	96	186	564	536	265	278	430	50	500	506	907
hsa-let-7i-5p_CTGAGGTAGTAGTTTGTGCTGTT	9	15	55	12	2	15	61	20	14	6	25	16	13	20	17	24	1	9	6	4	1	12	19	29	42	10	30	20	13	15	18	42	22	45	21	15	34	11	11	15	12	27	14	17	35	2	40	21	70
hsa-let-7i-5p_TGAGGTAGTAGTTTGTG	33	53	114	52	8	30	290	117	50	22	47	37	14	91	31	87	11	24	18	30	48	33	38	29	121	16	89	26	40	27	59	58	44	71	96	32	62	33	33	21	46	41	31	68	65	5	147	65	94
hsa-let-7i-5p_TGAGGTAGTAGTTTGTGC	113	202	307	178	58	95	903	183	117	100	216	105	77	257	104	385	46	126	108	70	122	125	113	103	435	55	283	103	149	114	221	201	131	253	251	88	240	114	153	97	164	176	117	179	244	22	345	235	297
hsa-let-7i-5p_TGAGGTAGTAGTTTGTGCT	205	506	1175	496	96	450	3393	665	270	236	598	238	127	703	258	1449	121	210	131	129	461	336	331	224	1621	182	901	291	523	248	541	572	311	492	1117	202	526	406	230	224	472	483	200	645	928	73	1406	693	834
hsa-let-7i-5p_TGAGGTAGTAGTTTGTGCTG	478	686	1774	774	184	833	7434	1005	494	320	841	362	138	894	322	2773	168	183	144	282	646	437	392	218	2501	296	1119	440	811	449	882	797	380	740	1785	300	619	891	794	288	824	746	339	1165	1536	111	2336	1012	1312
hsa-let-7i-5p_TGAGGTAGTAGTTTGTGCTGT	1754	2449	5288	2607	831	2552	19509	2620	1665	1096	2829	1669	860	3009	1172	7366	597	1129	761	829	1484	1463	1346	938	8724	1000	2936	1393	2622	1764	3181	3558	1892	3131	4912	1264	2081	2706	2145	1210	2271	2903	1330	3733	4790	395	7612	3761	5516
hsa-let-7i-5p_TGAGGTAGTAGTTTGTGCTGTT	23390	29821	81360	32007	9832	25779	69484	38868	16323	10556	40527	21988	25909	25908	25642	55492	5962	32984	18094	10900	11814	29689	18686	23656	98000	8389	43501	26817	30892	20573	30242	48449	31382	29105	29141	17752	41683	19988	11434	14750	27319	34518	17814	36937	56745	6780	83434	28273	91735
hsa-let-7i-5p_TGAGGTAGTAGTTTGTGCTGTTG	37	135	253	91	18	93	394	98	51	37	122	102	34	105	36	174	13	38	30	24	44	68	52	49	334	29	99	41	101	33	76	171	68	64	154	33	69	54	54	43	117	121	80	139	162	17	242	111	292
hsa-miR-100-5p_AACCCGTAGATCCGAACTTG	82	77	226	165	60	220	410	95	62	23	137	70	29	122	70	111	33	79	79	54	101	174	98	69	283	97	53	20	78	71	282	170	87	797	192	53	70	173	88	45	84	176	148	126	209	41	75	117	236
hsa-miR-100-5p_AACCCGTAGATCCGAACTTGT	507	412	778	976	526	1002	1414	609	289	185	675	324	202	696	439	570	234	444	530	163	353	837	612	282	1501	662	394	179	428	446	1760	727	728	6232	756	248	438	1030	497	388	409	1013	1137	747	1288	159	423	814	923
hsa-miR-100-5p_AACCCGTAGATCCGAACTTGTG	86	123	344	230	93	579	272	107	87	13	100	109	46	234	74	85	30	36	36	168	112	189	114	73	321	28	51	39	25	53	79	130	181	147	191	30	154	192	97	67	44	77	163	185	114	25	44	153	200
hsa-miR-101-3p_GTACAGTACTGTGATAACT	27	26	120	35	9	23	304	35	37	20	62	34	7	46	26	128	4	13	24	20	30	42	33	24	103	18	57	14	70	33	31	47	21	45	74	25	29	51	18	21	28	39	24	52	55	10	104	48	72
hsa-miR-101-3p_GTACAGTACTGTGATAACTG	31	49	132	45	22	35	247	26	30	18	96	43	21	55	46	133	6	41	28	6	28	50	26	32	222	8	42	19	77	48	50	57	49	62	77	39	44	50	21	40	58	68	45	56	72	13	90	76	115
hsa-miR-101-3p_GTACAGTACTGTGATAACTGA	180	296	808	312	83	278	1497	277	221	60	311	207	122	272	251	771	54	130	120	66	177	290	194	205	1077	96	311	166	401	230	313	363	278	373	489	176	204	294	145	161	238	369	198	319	415	85	814	352	713
hsa-miR-101-3p_GTACAGTACTGTGATAACTGAA	194	280	937	340	80	276	899	409	235	121	466	273	147	234	322	615	31	224	220	103	121	400	200	174	1115	91	341	266	425	208	365	480	364	306	316	229	304	225	92	185	205	315	258	366	571	54	992	352	925
hsa-miR-101-3p_TACAGTACTGTGATAACTG	45	48	124	65	11	44	293	54	47	15	94	61	19	60	35	133	4	29	18	18	38	52	42	34	141	19	49	26	59	28	52	57	48	74	105	36	35	61	38	26	46	49	48	58	79	11	105	71	107
hsa-miR-101-3p_TACAGTACTGTGATAACTGA	3516	4466	11647	4226	1366	3305	31283	5602	3457	1642	5677	4056	1368	5127	2992	11220	708	2319	1970	1415	2964	3730	2757	2559	16998	1709	5899	2721	4718	2808	3711	4811	4246	4564	8668	2214	3038	5389	3428	1959	3893	4848	2522	5094	6229	574	10986	5524	11217
hsa-miR-101-3p_TACAGTACTGTGATAACTGAA	302	475	1315	414	110	403	2413	557	312	180	631	395	167	610	393	1022	74	216	188	160	351	461	342	244	1697	141	608	271	536	285	410	618	453	519	690	316	386	383	242	284	219	570	337	539	688	69	1418	494	1102
hsa-miR-101-3p_TACAGTACTGTGATAACTGAAG	446	563	1517	606	212	517	4644	731	527	252	785	565	196	657	375	1486	111	327	268	142	419	514	310	297	2150	198	777	317	669	429	544	699	560	581	1114	414	445	652	443	325	421	615	370	685	926	77	1566	675	1428
hsa-miR-101-3p_TACAGTACTGTGATAACTGAAGA	108	154	499	150	48	164	797	281	167	59	272	176	49	170	152	332	29	96	63	24	109	153	118	111	661	67	221	93	207	140	149	260	158	184	270	96	119	103	75	116	115	157	104	157	238	13	445	203	467
hsa-miR-103a-3p_AGCAGCATTGTACAGGGCTATG	135	171	499	157	29	159	425	229	68	44	299	136	66	113	127	426	16	107	89	73	58	160	84	97	553	36	255	157	193	80	115	272	113	117	132	87	144	121	45	85	151	206	120	288	438	16	475	118	466
hsa-miR-103a-3p_AGCAGCATTGTACAGGGCTATGA	213	271	708	281	42	205	415	196	91	28	264	176	207	165	255	578	30	289	127	61	58	197	137	177	947	56	228	221	340	159	240	518	250	188	169	183	389	204	63	102	318	519	129	265	427	45	525	315	824
hsa-miR-106b-3p_CCGCACTGTGGGTACTTGC	141	186	413	214	58	325	1300	233	136	57	200	147	72	273	101	480	24	146	106	38	165	162	129	123	960	91	266	97	222	141	225	263	188	158	492	74	129	225	192	108	214	298	135	232	367	39	775	198	778
hsa-miR-106b-3p_CCGCACTGTGGGTACTTGCT	155	221	503	222	40	338	952	272	127	90	167	167	31	178	85	471	13	46	33	24	86	103	57	48	1423	49	201	81	192	78	163	331	113	66	494	29	79	113	83	81	81	246	67	232	559	24	1353	305	787
hsa-miR-106b-3p_CCGCACTGTGGGTACTTGCTG	368	481	832	560	202	522	1193	358	407	322	448	744	234	543	368	922	78	370	239	49	201	537	222	264	2002	189	284	212	614	367	742	859	441	476	738	178	169	349	242	321	504	745	409	444	730	78	1867	634	1757
hsa-miR-106b-3p_CCGCACTGTGGGTACTTGCTGC	256	251	791	458	121	242	477	156	331	121	525	263	436	184	401	794	69	553	192	96	154	570	231	342	1339	84	289	210	572	417	521	783	402	476	580	320	338	248	144	156	630	678	238	286	456	94	967	491	1260
hsa-miR-106b-3p_TACCGCACTGTGGGTACTTGCT	31	27	98	59	6	52	117	62	15	10	55	45	5	36	6	83	4	7	8	6	9	19	10	9	210	21	50	11	36	13	33	61	18	16	45	5	32	17	4	6	9	67	3	64	137	5	188	35	141
hsa-miR-10a-5p_ACCCTGTAGATCCGAATTT	20	24	16	16	14	3429	31	24	25	4	15	235	9	18	14	25	8	17	30	14	18	23	32	34	23	2104	22	15	15	41	91	35	16	409	14	31	29	18	7	3	292	23	39	12	24	8	2	18	23
hsa-miR-10a-5p_ACCCTGTAGATCCGAATTTG	35	30	62	58	17	699	103	29	34	22	43	48	25	45	42	63	5	39	76	28	21	72	60	49	48	244	58	41	44	51	118	47	79	449	43	43	65	43	40	23	110	56	98	26	45	9	18	53	51
hsa-miR-10a-5p_ACCCTGTAGATCCGAATTTGT	427	471	587	770	338	10197	1141	412	306	313	897	827	370	529	652	1076	134	587	520	276	289	947	642	671	1064	4854	642	467	546	642	1440	1076	921	6353	483	573	857	649	300	397	1422	983	1138	545	731	179	649	896	740
hsa-miR-10a-5p_ACCCTGTAGATCCGAATTTGTG	106	88	148	184	65	441	152	46	105	72	143	123	110	91	123	195	15	153	107	73	40	215	93	96	217	107	165	167	89	96	122	142	260	161	177	139	132	259	57	82	210	244	272	112	188	48	169	310	226
hsa-miR-10a-5p_ACCCTGTAGATCCGAATTTGTGT	21	32	74	66	14	86	42	10	19	15	47	38	37	25	70	101	14	38	26	17	10	86	30	29	119	34	29	28	28	38	23	71	71	77	28	47	23	53	22	30	71	36	41	26	55	3	37	66	58
hsa-miR-10a-5p_ATACCCTGTAGATCCGAATTTGT	12	19	18	15	16	272	17	6	9	15	24	32	23	10	21	20	5	24	25	8	9	27	20	29	18	186	18	9	32	26	18	28	29	130	12	11	14	29	7	15	61	58	33	14	18	4	7	9	6
hsa-miR-10a-5p_TACCCTGTAGATCCGAAT	12	18	11	30	8	1113	30	3	13	4	7	86	1	11	13	17	5	7	4	21	6	22	8	15	10	837	12	12	17	28	23	24	18	139	18	18	23	24	3	5	93	33	15	10	11	2	8	21	17
hsa-miR-10a-5p_TACCCTGTAGATCCGAATT	43	105	92	136	41	2302	137	73	58	58	115	179	32	92	75	100	21	125	66	26	61	112	95	160	126	1357	131	67	74	102	165	110	116	800	62	89	44	62	41	48	269	121	159	64	71	27	54	152	136
hsa-miR-10a-5p_TACCCTGTAGATCCGAATTT	49	132	123	168	84	12967	240	81	96	40	135	647	61	145	145	178	38	138	148	101	78	180	134	238	141	6393	111	116	81	140	465	134	160	2013	118	98	131	117	76	58	747	211	236	149	115	43	72	189	148
hsa-miR-10a-5p_TACCCTGTAGATCCGAATTTG	212	303	291	456	189	10538	622	249	230	160	295	460	132	230	313	427	56	276	381	151	158	376	270	456	346	3814	280	220	250	314	838	394	332	3128	271	253	272	307	123	219	742	464	636	293	303	114	195	487	407
hsa-miR-10a-5p_TACCCTGTAGATCCGAATTTGT	2873	3441	3981	5493	1981	92747	7247	2619	3566	2615	6013	7119	2280	3435	4624	6506	1039	4306	4666	1704	2093	6983	4954	6167	6860	43254	4574	3061	3783	4069	8195	6524	6845	34154	3819	4052	4712	4404	1847	3134	11287	6915	9030	3898	4079	1584	3644	6886	5031
hsa-miR-10a-5p_TACCCTGTAGATCCGAATTTGTG	194	164	309	412	134	1118	341	140	253	150	388	326	261	264	287	457	66	296	309	164	131	478	232	257	458	289	335	361	196	204	242	296	581	324	474	293	272	618	110	218	483	605	689	253	360	132	342	652	429
hsa-miR-10a-5p_TACCCTGTAGATCCGAATTTGTGT	29	84	95	67	15	81	78	14	26	28	85	28	29	35	68	114	16	61	39	31	20	89	69	29	126	26	72	29	41	36	31	72	122	60	37	56	99	73	27	37	116	70	50	43	74	14	55	123	85
hsa-miR-10b-5p_ACCCTGTAGAACCGAATTTG	20	18	13	37	7	2	66	22	19	28	37	23	15	32	19	30	12	11	20	4	22	34	14	16	18	9	24	29	26	16	82	25	27	189	39	17	14	33	9	21	40	58	74	43	18	7	25	19	43
hsa-miR-10b-5p_ACCCTGTAGAACCGAATTTGT	292	299	281	479	171	168	520	242	242	213	432	330	199	326	401	478	130	333	413	95	180	480	326	276	358	157	466	335	461	244	1094	412	473	3569	432	246	360	414	207	314	396	823	970	457	355	211	179	488	552
hsa-miR-10b-5p_ACCCTGTAGAACCGAATTTGTG	145	133	117	179	69	69	183	104	107	55	148	171	82	170	144	201	37	137	105	110	63	200	84	108	168	82	183	136	103	125	117	147	276	163	182	169	151	378	84	86	256	288	335	101	187	56	155	297	261
hsa-miR-10b-5p_ACCCTGTAGAACCGAATTTGTGT	20	34	36	63	20	19	68	23	40	22	22	37	26	39	56	50	14	56	64	20	15	80	27	29	48	23	47	57	19	36	38	47	93	42	60	49	32	88	18	51	57	87	100	27	41	21	42	102	66
hsa-miR-10b-5p_TACCCTGTAGAACCGAATT	89	138	123	222	34	31	163	83	47	55	59	104	42	121	110	124	29	166	138	39	87	148	111	105	133	58	198	106	100	71	294	137	125	915	106	88	70	116	60	50	167	277	251	105	91	50	71	155	263
hsa-miR-10b-5p_TACCCTGTAGAACCGAATTT	26	72	67	77	34	23	77	36	29	35	72	78	23	86	55	70	15	38	70	35	41	65	44	63	39	42	75	46	47	39	225	77	53	871	42	47	58	73	39	43	101	91	136	56	65	30	36	84	76
hsa-miR-10b-5p_TACCCTGTAGAACCGAATTTG	295	525	478	746	253	234	751	493	227	238	437	440	174	467	465	624	119	399	546	175	295	534	436	404	407	280	525	410	497	314	1531	545	451	4788	470	391	378	533	223	345	529	1009	1105	541	431	190	238	563	905
hsa-miR-10b-5p_TACCCTGTAGAACCGAATTTGT	6677	8316	6621	14243	4031	3859	13664	6310	5235	5799	10820	7947	4067	7966	11047	11853	2865	9058	10544	3159	4607	14245	9855	7566	8699	3627	12026	7788	9635	6585	21469	12240	12017	81060	9183	8227	9569	11577	4322	8140	11759	19223	22577	10235	7481	4289	5125	13817	14487
hsa-miR-10b-5p_TACCCTGTAGAACCGAATTTGTG	380	307	331	791	246	272	588	457	444	301	658	489	338	590	488	604	122	557	576	361	302	823	414	425	520	257	659	554	250	313	462	463	990	669	608	501	539	1155	295	461	796	1040	1342	469	461	317	405	905	805
hsa-miR-10b-5p_TACCCTGTAGAACCGAATTTGTGT	10	10	34	46	10	3	54	33	20	27	40	19	15	27	44	55	5	27	21	16	6	42	23	26	27	18	29	41	20	31	13	21	37	35	48	39	13	46	6	26	32	49	65	22	23	5	27	46	44
hsa-miR-1180-3p_TTTCCGGCTCGCGTGGGTGT	101	55	76	56	33	148	750	73	43	11	41	41	6	64	21	123	10	13	21	43	41	23	30	13	175	163	50	31	55	22	108	56	48	146	73	19	37	69	89	31	64	61	48	58	102	3	121	87	97
hsa-miR-122-5p_TGGAGTGTGACAATGG	41	87	85	115	73	49	53	81	31	19	75	129	28	25	52	105	90	110	75	10	19	173	117	69	206	35	82	35	66	112	27	103	167	396	107	67	94	242	14	111	38	166	247	127	356	43	29	144	69
hsa-miR-122-5p_TGGAGTGTGACAATGGTG	14	62	27	66	30	64	28	28	12	11	35	39	12	10	31	38	39	47	42	9	1	73	75	27	172	25	61	11	35	24	34	56	76	666	69	35	16	67	15	75	14	52	183	53	128	6	15	88	16
hsa-miR-122-5p_TGGAGTGTGACAATGGTGT	100	149	140	305	266	506	148	236	75	41	209	204	122	68	88	172	235	196	225	8	27	300	222	81	716	183	122	81	189	166	206	197	377	2910	241	172	147	387	53	267	81	393	602	300	965	86	30	304	135
hsa-miR-122-5p_TGGAGTGTGACAATGGTGTT	230	518	281	1459	676	757	267	386	210	166	731	681	262	222	361	558	855	704	600	61	92	1279	948	436	2864	282	548	252	890	323	341	538	1345	5515	1210	557	256	997	112	1571	303	855	2273	919	1886	109	82	1440	215
hsa-miR-122-5p_TGGAGTGTGACAATGGTGTTT	14958	13534	13174	32705	34994	54711	17271	30767	6085	6013	21720	20535	14197	7832	10980	19330	27026	16672	26833	1743	3887	30196	24113	10906	92555	20041	14370	9803	17006	19917	21519	26983	39053	231187	20304	15686	13631	51247	4214	30849	7847	35898	73400	40654	141792	7346	5726	32559	11856
hsa-miR-122-5p_TGGAGTGTGACAATGGTGTTTG	1671	4923	2064	22767	7591	10008	2395	1414	2873	2767	12518	14213	2572	2583	6424	5344	13126	7371	6266	1083	1055	17474	12265	6442	30831	4603	6545	2791	11528	2308	3978	5046	20109	107539	16139	8290	2077	9269	1161	26926	4063	6053	29402	8497	10083	1393	1065	26823	2084
hsa-miR-122-5p_TGGAGTGTGACAATGGTGTTTGT	481	950	906	3656	1190	4453	704	325	655	512	2299	6039	330	847	832	1095	1461	1350	900	659	440	4408	2454	2328	3842	1817	1157	1368	2296	466	644	802	3499	26675	3339	1485	464	2544	293	6039	1017	1444	4571	777	1368	483	508	7890	619
hsa-miR-1228-5p_GTGGGCGGGGGCAGGTGTGTG	57	77	49	120	54	27	65	78	70	50	180	46	40	147	34	69	172	61	64	33	51	155	102	60	25	234	60	46	83	88	65	41	123	1125	27	108	36	100	18	87	96	55	284	56	38	63	6	73	27
hsa-miR-125a-5p_TCCCTGAGACCCTTTAACCTG	37	71	36	92	28	34	51	38	68	38	77	66	23	65	72	76	57	69	47	30	24	90	114	52	56	26	92	68	73	23	50	41	105	485	38	89	74	75	41	108	151	77	197	56	17	21	23	215	20
hsa-miR-125a-5p_TCCCTGAGACCCTTTAACCTGT	377	809	161	1204	391	144	800	274	678	705	1570	645	210	913	989	632	731	801	763	721	138	1024	1537	482	432	335	1088	657	522	328	204	402	1500	7071	363	1918	906	692	286	2008	2011	572	2156	421	192	173	72	2091	88
hsa-miR-125a-5p_TCCCTGAGACCCTTTAACCTGTG	128	168	209	213	57	51	182	85	68	65	152	139	94	96	117	327	17	173	80	33	45	160	110	119	511	53	146	148	83	95	156	222	199	205	167	95	113	191	131	175	270	280	311	128	158	57	122	339	127
hsa-miR-125a-5p_TCCCTGAGACCCTTTAACCTGTGA	39	41	17	41	6	10	57	16	19	11	41	13	33	27	46	76	9	35	38	11	2	33	28	13	113	15	47	44	8	38	21	39	35	102	20	75	39	10	27	114	115	38	34	24	62	5	34	94	10
hsa-miR-125b-5p_TCCCTGAGACCCTAACTTG	45	85	66	107	51	40	111	78	61	37	89	44	10	60	35	51	38	49	65	32	23	110	113	51	72	46	54	47	63	45	199	54	103	1427	55	43	43	96	46	54	87	132	171	83	84	16	13	131	38
hsa-miR-125b-5p_TCCCTGAGACCCTAACTTGT	95	157	84	154	130	61	179	83	71	63	171	103	25	108	93	122	60	147	100	104	64	159	218	100	150	76	88	64	158	96	531	99	155	3228	127	154	84	171	91	123	162	244	275	164	122	49	44	246	63
hsa-miR-126-3p_CGTACCGTGAGTAATAATG	99	127	375	154	45	91	319	97	86	25	149	93	153	133	137	347	21	200	83	36	78	203	139	137	600	44	185	130	116	112	119	204	184	195	139	122	188	143	86	80	253	203	129	86	157	19	231	270	406
hsa-miR-126-3p_CGTACCGTGAGTAATAATGC	147	215	762	254	69	154	333	243	147	72	270	216	345	191	236	559	32	397	161	60	110	388	233	314	1073	38	421	266	410	210	295	396	319	321	402	214	411	328	133	78	357	566	301	291	202	67	399	358	767
hsa-miR-126-3p_CGTACCGTGAGTAATAATGCG	92	163	480	202	49	127	494	139	93	55	235	163	173	149	243	536	27	207	167	61	58	261	204	156	802	59	265	115	268	169	200	351	262	255	184	212	279	157	125	110	322	316	185	206	205	41	269	391	556
hsa-miR-126-3p_CTCGTACCGTGAGTAATAATG	55	40	108	72	16	45	104	47	34	34	69	49	37	68	37	131	12	50	35	30	51	59	21	35	183	22	74	60	42	24	65	59	70	35	76	22	83	59	18	30	73	100	87	88	86	7	83	76	160
hsa-miR-126-3p_CTCGTACCGTGAGTAATAATGC	67	118	296	140	41	69	94	73	61	35	134	105	128	68	127	247	21	156	103	42	30	158	84	110	346	38	102	106	165	119	107	187	188	128	162	136	228	157	44	57	142	254	167	131	115	45	130	231	411
hsa-miR-126-3p_CTCGTACCGTGAGTAATAATGCG	265	360	1286	425	115	236	425	333	210	85	498	255	639	281	420	1115	92	667	409	134	168	618	328	338	1365	115	526	377	391	343	542	684	641	543	404	298	736	421	175	215	558	727	412	421	491	124	489	657	1730
hsa-miR-126-3p_TCGTACCGTGAGTAATAATG	805	1012	3146	1481	279	988	2801	1259	797	477	1212	1171	1009	1292	1124	2774	232	1389	821	442	705	1649	900	1139	3606	491	1908	1177	1167	782	1012	1591	1638	1415	1652	878	1446	1363	554	676	1524	2086	1635	1224	1482	344	2007	1988	3660
hsa-miR-126-3p_TCGTACCGTGAGTAATAATGC	826	1482	4116	1507	472	965	1601	1495	939	324	1450	1386	2398	1017	1575	3428	251	2671	1100	437	599	2373	1152	1810	5115	418	2053	1780	2261	1056	1766	2353	2289	1651	2298	1356	2310	2229	824	716	2341	3667	2010	1804	1271	739	1996	2317	4724
hsa-miR-126-3p_TCGTACCGTGAGTAATAATGCG	1747	2218	6513	3433	824	1834	3958	2086	1634	807	3029	2322	3818	1952	3073	7155	551	3518	2639	1016	904	3753	2285	2863	8687	904	3422	2674	3313	1971	3044	4871	4620	3641	3069	2351	4439	3494	1254	1600	3936	5290	3705	2899	3138	900	3647	4543	8881
hsa-miR-126-5p_CATTATTACTTTTGGTACGCG	61	104	167	124	47	30	242	38	71	44	165	89	58	78	142	303	27	125	79	34	36	143	82	100	352	19	103	58	199	75	135	197	140	171	160	148	143	95	28	61	161	182	147	125	102	23	107	224	245
hsa-miR-128-3p_TCACAGTGAACCGGTCTCT	149	152	239	92	55	194	1564	124	96	58	123	139	31	211	53	437	29	75	46	70	84	104	74	63	370	139	167	73	108	95	206	194	109	243	210	39	123	271	180	58	111	202	107	157	248	20	223	199	225
hsa-miR-128-3p_TCACAGTGAACCGGTCTCTT	254	222	400	258	116	490	1285	266	163	87	234	244	169	271	170	671	43	181	160	87	124	212	187	130	882	304	224	143	261	232	317	437	218	403	300	128	245	306	177	168	279	397	220	238	516	60	514	299	485
hsa-miR-128-3p_TCACAGTGAACCGGTCTCTTT	775	1041	1852	1505	481	754	2249	723	1101	409	1546	1111	947	942	1515	2613	232	1396	870	309	391	1607	885	930	3966	349	912	764	1724	1165	1213	2321	1360	1579	1360	1104	1510	961	494	626	1855	1919	1123	885	1696	255	1938	1653	2208
hsa-miR-128-3p_TCACAGTGAACCGGTCTCTTTC	8	19	24	30	6	7	18	14	12	9	20	4	20	8	30	35	1	19	12	5	6	28	19	13	73	1	5	6	21	16	14	38	27	36	25	23	31	9	9	15	23	28	19	11	13	1	39	36	30
hsa-miR-128-3p_TCACAGTGAACCGGTCTCTTTT	491	561	1092	818	176	299	726	341	481	209	785	559	593	376	944	1378	110	1026	528	214	166	1162	467	631	2214	140	491	420	1112	596	674	1221	867	793	811	683	734	413	246	404	1227	1218	469	504	918	166	1160	1044	1228
hsa-miR-128-3p_TCACAGTGAACCGGTCTCTTTTT	104	105	179	97	29	46	111	65	74	25	136	60	101	43	154	209	14	192	77	43	30	204	121	98	340	22	97	98	188	104	125	243	146	193	88	138	100	72	31	90	250	201	75	105	134	41	108	141	202
hsa-miR-1301-3p_TTGCAGCTGCCTGGGAGTGACTTC	55	105	72	122	15	17	82	28	44	13	101	45	65	15	79	92	16	100	46	23	4	96	76	62	126	9	73	86	120	41	53	91	68	118	36	96	99	26	37	50	189	67	57	36	14	14	64	91	79
hsa-miR-1307-3p_ACTCGGCGTGGCGTCGGTCG	38	67	64	48	17	113	237	53	25	19	44	31	11	67	20	75	8	32	3	3	27	25	7	10	173	30	41	20	56	19	82	53	23	108	43	18	20	32	27	34	52	48	28	33	59	8	95	59	84
hsa-miR-1307-3p_ACTCGGCGTGGCGTCGGTCGTG	33	82	69	64	22	55	61	27	32	30	48	34	36	27	37	83	7	57	50	20	7	86	39	26	139	13	38	18	57	47	58	99	61	114	60	50	50	32	27	56	97	77	62	36	90	24	93	93	110
hsa-miR-1307-3p_ACTCGGCGTGGCGTCGGTCGTGG	385	956	956	999	358	370	677	252	642	235	935	393	627	419	670	1039	144	1094	518	152	163	962	596	524	1571	122	392	466	913	491	635	958	714	1629	556	817	578	419	289	392	1461	1009	723	419	490	246	881	985	1119
hsa-miR-1307-3p_ACTCGGCGTGGCGTCGGTCGTGGT	26	79	64	34	22	18	23	8	26	4	35	8	26	18	33	66	9	50	30	14	2	35	36	22	56	13	10	21	28	18	38	47	22	77	15	24	49	33	23	27	76	45	21	18	47	5	18	43	62
hsa-miR-1307-3p_CTCGGCGTGGCGTCGGTCGT	19	33	37	58	15	112	79	15	16	21	40	22	18	23	18	36	7	21	18	2	4	23	15	9	65	34	22	4	29	17	50	53	40	64	28	18	37	5	9	14	55	37	36	13	33	7	40	28	64
hsa-miR-1307-3p_CTCGGCGTGGCGTCGGTCGTG	28	54	34	57	21	39	63	18	18	4	41	27	37	43	33	47	18	48	9	9	7	31	19	18	78	8	21	29	42	15	48	53	25	92	19	28	22	9	16	11	52	65	32	14	26	26	29	27	63
hsa-miR-1307-3p_CTCGGCGTGGCGTCGGTCGTGG	547	1141	978	1104	528	935	907	510	1013	380	1006	621	1000	879	814	919	255	1367	679	171	181	1142	484	599	1993	357	474	648	961	977	1447	1495	838	2632	648	796	951	413	326	400	1632	1162	931	540	628	402	797	965	1614
hsa-miR-1307-3p_CTCGGCGTGGCGTCGGTCGTGGT	46	158	103	97	52	38	97	46	63	12	111	40	93	44	58	108	30	149	59	30	5	101	71	65	165	28	98	85	82	90	72	195	108	208	26	83	62	60	38	52	147	116	64	51	59	43	62	60	155
hsa-miR-1307-5p_TCGACCGGACCTCGACCG	14	16	9	16	6	123	47	17	4	2	22	11	6	20	14	18	5	11	17	9	10	12	11	25	43	320	7	5	19	44	33	28	5	62	14	16	39	7	7	8	16	26	16	9	14	3	49	15	30
hsa-miR-130b-5p_ACTCTTTCCCTGTTGCACT	5	4	10	17	4	6	29	10	10	7	13	6	10	12	19	31	4	12	6	2	1	25	8	6	26	8	20	9	16	18	20	15	10	30	16	14	10	8	10	3	26	32	12	6	10	3	6	6	19
hsa-miR-130b-5p_ACTCTTTCCCTGTTGCACTAC	30	53	68	62	23	33	54	27	54	16	55	56	74	42	52	95	12	84	39	23	10	71	47	42	62	4	34	54	94	29	62	112	64	93	42	74	49	50	21	23	103	110	45	41	31	20	33	67	77
hsa-miR-130b-5p_ACTCTTTCCCTGTTGCACTACT	48	86	86	75	44	40	174	41	43	19	157	46	83	64	172	160	56	153	117	48	15	123	127	87	122	9	146	86	128	34	52	141	125	166	29	272	124	35	74	92	194	118	93	63	51	27	34	61	53
hsa-miR-134-5p_TGTGACTGGTTGACCAGAGGGG	87	148	587	176	53	307	121	167	267	19	52	41	215	324	209	231	93	341	190	150	23	123	41	448	1837	74	72	101	58	125	142	1095	296	527	40	197	188	29	83	81	289	335	58	39	142	32	489	299	407
hsa-miR-139-3p_TGGAGACGCGGCCCTGTTGGAG	23	47	13	47	18	4	22	27	27	21	26	16	17	24	30	35	18	27	20	9	2	34	58	20	23	1	10	11	17	12	41	15	34	130	16	33	37	10	16	30	45	7	44	7	17	8	6	57	22
hsa-miR-139-3p_TGGAGACGCGGCCCTGTTGGAGT	74	182	224	206	115	28	146	54	164	53	254	55	90	123	202	169	59	171	162	43	35	216	144	121	329	29	98	94	145	100	146	155	126	557	63	169	196	70	62	143	278	211	184	94	75	54	83	266	241
hsa-miR-139-5p_TCTACAGTGCACGTGTCTCCA	17	47	23	53	7	21	38	12	17	8	29	24	7	34	21	52	1	23	22	7	6	57	25	26	69	12	19	33	32	7	45	38	15	32	32	10	24	34	12	32	23	60	43	26	19	11	19	62	40
hsa-miR-139-5p_TCTACAGTGCACGTGTCTCCAG	32	43	33	47	10	2	37	10	26	5	41	18	26	19	50	68	2	25	37	3	9	48	17	35	140	6	23	23	46	12	37	23	24	48	30	16	50	29	22	23	68	46	65	18	14	5	22	94	70
hsa-miR-139-5p_TCTACAGTGCACGTGTCTCCAGT	43	114	124	75	40	48	64	24	40	6	84	57	69	45	86	199	7	91	59	17	16	86	29	54	302	27	33	65	105	49	115	112	53	93	51	50	130	87	64	58	72	170	84	52	99	12	117	122	246
hsa-miR-140-3p_ACCACAGGGTAGAACC	16	19	43	30	3	11	48	24	17	5	27	33	11	22	25	34	4	3	23	7	11	24	18	15	111	6	13	4	15	30	16	29	15	33	48	19	20	16	11	17	20	45	16	18	37	2	87	30	73
hsa-miR-140-3p_ACCACAGGGTAGAACCACGG	61	88	186	64	4	90	344	117	56	16	74	77	30	66	48	224	8	30	20	13	58	57	19	29	392	26	92	36	103	53	89	99	46	46	155	34	49	79	47	24	69	157	46	83	135	8	293	139	293
hsa-miR-140-3p_ACCACAGGGTAGAACCACGGA	241	333	833	271	81	338	1650	584	274	96	230	259	116	404	179	1012	55	106	138	51	300	248	173	130	1901	118	307	119	429	206	355	422	229	272	789	95	201	378	257	131	289	439	256	423	765	41	1609	424	1137
hsa-miR-140-3p_ACCACAGGGTAGAACCACGGAC	72	76	244	92	28	73	224	108	84	17	91	108	80	62	74	220	16	108	68	17	53	114	53	45	634	22	63	35	131	109	95	203	103	48	290	39	101	83	46	42	97	246	45	77	218	7	660	151	439
hsa-miR-140-3p_ACCACAGGGTAGAACCACGGACA	41	42	162	64	11	74	180	83	47	20	48	64	46	49	42	159	5	25	26	11	43	51	18	15	474	14	24	25	92	60	80	151	35	35	171	16	39	39	22	27	30	129	36	53	154	3	427	127	261
hsa-miR-140-3p_TACCACAGGGTAGAACCACG	17	23	60	33	5	37	148	70	14	10	27	32	20	50	23	94	6	12	7	7	18	25	7	13	157	14	24	11	31	30	24	60	20	31	54	19	20	35	12	15	19	65	24	38	116	6	326	33	147
hsa-miR-140-3p_TACCACAGGGTAGAACCACGG	151	182	475	207	40	154	690	347	159	74	219	134	56	183	129	526	20	74	83	33	149	184	117	122	868	74	179	97	269	116	174	269	128	105	412	83	119	249	123	109	143	343	123	207	524	25	927	295	573
hsa-miR-140-3p_TACCACAGGGTAGAACCACGGA	280	374	848	372	85	381	2034	1349	268	131	381	306	146	501	240	1291	36	149	134	67	399	276	233	173	2336	146	506	226	497	273	416	567	311	182	1034	149	267	508	320	194	349	688	231	472	1087	65	2679	621	1388
[truncated: 431 more rows]
[truncated: 47 more columns]

## Sheet: Supplementary Table 8
Supplementary table 8: Count matrix for ncRNAs. The RNAs (listed in the "Non coding RNA" column) are annotated with RNA Central ID, RNA type, and the detected sequence (ID and type are separated by "-"; type and sequence are separated by "_"). The matrix shows ncRNAs that were expressed in all 96 samples. The count values are un-normalized. The column names represent sample ID.
[truncated: 407 more rows]
[truncated: 47 more columns]

[truncated: 2 more sheets: Supplementary Table 9, Supplementary Table 10]
